# Supplementary material for: MORC1 represses transposable elements in the mouse male germline
Source: Nat Commun. 2014 Dec 12;5:5795. doi: 10.1038/ncomms6795 (PMC4268658; doi:10.1038/ncomms6795)
Supplement: Supplementary Data 1 — Samples used in sequencing. A list of all samples used in sequencing as well as which figures use the data from that sequencing run [file ncomms6795-s2.xlsx]

## Sheet: Sheet1
Supplementary Data 1. Samples used in sequencing.
RNA-seq
Timepoint	Genotype	Origin	Name	Library Type	Figures that use this data	Total Reads	Mapped reads	Unique mapped reads (clonal reads discarded)
E16.5	Morc1tg/+	Sorted germ cells	Replicate 1	Ovation Human FFPE w/murine rRNA depletion	Fig. 2a-e, Fig. 5b, Supplementary Figs. 6b, 7, 8, 9, 12c, 13	28822576	19294650	(for RNA libraries, clonal reads were not discarded)
E16.5	Morc1tg/+	Sorted germ cells	Replicate 2	Ovation Human FFPE w/murine rRNA depletion	Fig. 2a-e, Fig. 5b, Supplementary Figs. 6b, 7, 8, 9, 12c, 13	31646156	22426017
E16.5	Morc1tg/tg	Sorted germ cells	Replicate 1	Ovation Human FFPE w/murine rRNA depletion	Fig. 2b-e, Fig. 5b, Supplementary Figs. 6b, 7, 8, 9, 12c, 13	29566505	18428297
E16.5	Morc1tg/tg	Sorted germ cells	Replicate 2	Ovation Human FFPE w/murine rRNA depletion	Fig. 2b-e, Fig. 5b, Supplementary Figs. 6b, 7, 8, 9, 12c, 13	34057922	11692839
E18.5	Morc1tg/+	Sorted germ cells	Replicate 1	Ovation Human FFPE w/murine rRNA depletion	Fig. 2a-e, Supplementary Fig. 6b	14594697	6649381
E18.5	Morc1tg/+	Sorted germ cells	Replicate 2	Ovation Human FFPE w/murine rRNA depletion	Fig. 2a-e, Supplementary Fig. 6b	27199396	7722149
E18.5	Morc1tg/tg	Sorted germ cells	Replicate 1	Ovation Human FFPE w/murine rRNA depletion	Fig. 2b-e, Supplementary Fig. 6b	28132613	4564866
E18.5	Morc1tg/tg	Sorted germ cells	Replicate 2	Ovation Human FFPE w/murine rRNA depletion	Fig. 2b-e, Supplementary Fig. 6b	27575939	6106776
P2.5	Morc1tg/+	Sorted germ cells	Replicate 1	Ovation Human FFPE w/murine rRNA depletion	Fig. 2a-e, Supplementary Fig. 6b	20436843	4497872
P2.5	Morc1tg/+	Sorted germ cells	Replicate 2	Ovation Human FFPE w/murine rRNA depletion	Fig. 2a-e, Supplementary Fig. 6b	21776136	10192430
P2.5	Morc1tg/+	Sorted germ cells	Replicate 3	Ovation Human FFPE w/murine rRNA depletion	Fig. 2b-e, Supplementary Fig. 6b	22128740	10761194
P2.5	Morc1tg/tg	Sorted germ cells	Replicate 1	Ovation Human FFPE w/murine rRNA depletion	Fig. 2b-e, Supplementary Fig. 6b	21977960	4230854
P2.5	Morc1tg/tg	Sorted germ cells	Replicate 2	Ovation Human FFPE w/murine rRNA depletion	Fig. 2b-e, Supplementary Fig. 6b	21764638	10324317
P10.5	Morc1tg/+	Sorted germ cells	Replicate 1	Ovation Human FFPE w/murine rRNA depletion	Fig. 2a-e, Fig. 5b, Supplementary Fig. 3a, 6b, 7, 8, 13	22472130	16642770
P10.5	Morc1tg/+	Sorted germ cells	Replicate 2	Ovation Human FFPE w/murine rRNA depletion	Fig. 2a-e, Fig. 5b, Supplementary Fig. 3a, 6b, 7, 8, 13	25179222	18186570
P10.5	Morc1tg/+	Sorted germ cells	Replicate 3	Ovation Human FFPE w/murine rRNA depletion	Fig. 2a-e, Fig. 5b, Supplementary Fig. 3a, 6b, 7, 8, 13	33041520	25896578
P10.5	Morc1tg/+	Sorted germ cells	Replicate 4	Ovation Human FFPE w/murine rRNA depletion	Fig. 2b-e, Fig. 5b, Supplementary Fig. 3a, 6b, 7, 8, 13	23404095	15087435
P10.5	Morc1tg/tg	Sorted germ cells	Replicate 1	Ovation Human FFPE w/murine rRNA depletion	Fig. 2b-e, Fig. 5b, Supplementary Fig. 3a, 6b, 7, 8, 13	22867828	15823354
P10.5	Morc1tg/tg	Sorted germ cells	Replicate 2	Ovation Human FFPE w/murine rRNA depletion	Fig. 2b-e, Fig. 5b, Supplementary Fig. 3a, 6b, 7, 8, 13	23248722	16781964
P10.5	Morc1tg/tg	Sorted germ cells	Replicate 3	Ovation Human FFPE w/murine rRNA depletion	Fig. 2b-e, Fig. 5b, Supplementary Fig. 3a, 6b, 7, 8, 13	22225619	15413912
P10.5	Morc1+/+	Whole testis	Replicate 1 Preliminary	TruSeq V2	Supplementary Fig. 3b	36776625	32432544
P10.5	Morc1tg/+	Whole testis	Replicate 1 Preliminary	TruSeq V2	Supplementary Fig. 3b	36044197	31776969
P10.5	Morc1+/+	Whole testis	Replicate 1	TruSeq V2	Fig. 2f, Supplementary Fig. 3a-b	37362785	32477211
P10.5	Morc1tg/+	Whole testis	Replicate 2	TruSeq V2	Fig. 2f, Supplementary Fig. 3a-b	37654450	32789140
P10.5	Morc1tg/+	Whole testis	Replicate 3	TruSeq V2	Fig. 2f, Supplementary Fig. 3a-b	32546432	28578111
P10.5	Morc1tg/tg	Whole testis	Replicate 1	TruSeq V2	Fig. 2f, Supplementary Fig. 3a	32935597	28498766
P10.5	Morc1tg/tg	Whole testis	Replicate 2	TruSeq V2	Fig. 2f, Supplementary Fig. 3a	36098197	31323870
P10.5	Morc1tg/tg	Whole testis	Replicate 3	TruSeq V2	Fig. 2f, Supplementary Fig. 3a	49614295	43412201
P14.5	Morc1tg/+	Whole testis	Replicate 1	TruSeq V2	Fig. 2e	32552949	29073977
P14.5	Morc1tg/+	Whole testis	Replicate 2	TruSeq V2	Fig. 2e	35117627	31444900
P14.5	Morc1tg/+	Whole testis	Replicate 3	TruSeq V2	Fig. 2e	30657335	27306327
P14.5	Morc1tg/tg	Whole testis	Replicate 1	TruSeq V2	Fig. 2e	33819627	29843994
P14.5	Morc1tg/tg	Whole testis	Replicate 2	TruSeq V2	Fig. 2e	32483132	28515060
P14.5	Morc1tg/tg	Whole testis	Replicate 3	TruSeq V2	Fig. 2e	29591981	26341260
P10.5	DNMT3L+/+	Whole testis	Replicate 1	TruSeq V2	Fig. 2g	43435556	38338083
P10.5	DNMT3L+/+	Whole testis	Replicate 2	TruSeq V2	Fig. 2g	38932964	34249670
P10.5	DNMT3L+/+	Whole testis	Replicate 3	TruSeq V2	Fig. 2g	41074676	35888324
P10.5	DNMT3L+/-	Whole testis	Replicate 1	TruSeq V2	Fig. 2g	36250856	32053617
P10.5	DNMT3L+/-	Whole testis	Replicate 2	TruSeq V2	Fig. 2g	40987258	36137179
P10.5	DNMT3L+/-	Whole testis	Replicate 3	TruSeq V2	Fig. 2g	51161091	44400431
P10.5	DNMT3L-/-	Whole testis	Replicate 1	TruSeq V2	Fig. 2g	47164718	41303257
P10.5	DNMT3L-/-	Whole testis	Replicate 2	TruSeq V2	Fig. 2g	51735757	44786337
P10.5	DNMT3L-/-	Whole testis	Replicate 3	TruSeq V2	Fig. 2g	54638642	47687948
P10.5	Miwi2+/-	Whole testis	Replicate 1	TruSeq V2	Fig. 2h	49151632	43110485
P10.5	Miwi2+/-	Whole testis	Replicate 2	TruSeq V2	Fig. 2h	51206516	44940214
P10.5	Miwi2-/-	Whole testis	Replicate 1	TruSeq V2	Fig. 2h	50078332	44153122
P10.5	Miwi2-/-	Whole testis	Replicate 2	TruSeq V2	Fig. 2h	48975590	43143945
Small RNA-seq
E16.5	Morc1tg/+	Whole testis	Replicate 1 (8 mice pooled)	In house (see Methods)	Table 1	42512583	29192869	(for smRNA libraries, clonal reads were not discarded)
E16.5	Morc1tg/tg	Whole testis	Replicate 1 (8 mice pooled)	In house (see Methods)	Table 1	31631946	19155640
P10.5	Morc1tg/+	Whole testis	Replicate 1	In house (see Methods)	Sup Fig. 4a-f	33921577	16819463
P10.5	Morc1tg/tg	Whole testis	Replicate 1	In house (see Methods)	Sup Fig. 4a-f	29890216	13453812
BS-seq
E16.5	Morc1tg/+	Sorted germ cells	Replicate 1	Ovation Ultralow Methylseq	Fig. 3a-c, Supplementary Figs. 7, 8, 10	388015420	254954615	188786473
E16.5	Morc1tg/+	Sorted germ cells	Replicate 2	Ovation Ultralow Methylseq	Fig. 3a-c, Supplementary Figs. 7, 8, 10	410666268	311640835	237645822
E16.5	Morc1tg/+	Sorted germ cells	Replicate 3	Ovation Ultralow Methylseq	Fig. 3a-c, Supplementary Figs. 7, 8, 10	328464094	173180050	119815277
E16.5	Morc1tg/+	Sorted germ cells	Replicate 4	Ovation Ultralow Methylseq	Fig. 3a-c, Supplementary Figs. 7, 8, 10	377003570	134537959	74898289
E16.5	Morc1tg/+	Sorted germ cells	Replicate 5	Ovation Ultralow Methylseq	Fig. 3a-c, Supplementary Figs. 7, 8, 10	425580484	148974647	97667702
E16.5	Morc1tg/tg	Sorted germ cells	Replicate 1	Ovation Ultralow Methylseq	Fig. 3a-c, Supplementary Figs. 7, 8, 10	437339962	302430922	225116985
E16.5	Morc1tg/tg	Sorted germ cells	Replicate 2	Ovation Ultralow Methylseq	Fig. 3a-c, Supplementary Figs. 7, 8, 10	418075620	275177175	203435213
E16.5	Morc1tg/tg	Sorted germ cells	Replicate 3	Ovation Ultralow Methylseq	Fig. 3a-c, Supplementary Figs. 7, 8, 10	371093816	126670470	75975306
E16.5	Morc1tg/tg	Sorted germ cells	Replicate 4	Ovation Ultralow Methylseq	Fig. 3a-c, Supplementary Figs. 7, 8, 10	334402698	220450556	156129924
P2.5	Morc1tg/+	Sorted germ cells	Replicate 1	Ovation Ultralow Methylseq	Fig. 3a-c, Fig. 4a-e, Fig. 5a-e, Supplementary Figs. 6a,c, 7, 8, 9, 10, 11, 13	801663718	322949247	237699902
P2.5	Morc1tg/+	Sorted germ cells	Replicate 2	Ovation Ultralow Methylseq	Fig. 3a-c, Fig. 4a-e, Fig. 5a-e, Supplementary Figs. 6a,c, 7, 8, 9, 10, 11, 13	13688512	12356834	9251992
P2.5	Morc1tg/+	Sorted germ cells	Replicate 3	Ovation Ultralow Methylseq	Fig. 3a-c, Fig. 4a-e, Fig. 5a-e, Supplementary Figs. 6a,c, 7, 8, 9, 10, 11, 13	411523374	292194100	211919743
P2.5	Morc1tg/tg	Sorted germ cells	Replicate 1	Ovation Ultralow Methylseq	Fig. 3a-c, Fig. 4a-e, Fig. 5a-e, Supplementary Figs. 6a,c, 7, 8, 9, 10, 11, 13	399106212	279721650	204966333
P2.5	Morc1tg/tg	Sorted germ cells	Replicate 2	Ovation Ultralow Methylseq	Fig. 3a-c, Fig. 4a-e, Fig. 5a-e, Supplementary Figs. 6a,c, 7, 8, 9, 10, 11, 13	363949626	276322570	203632437
P2.5	Morc1tg/tg	Sorted germ cells	Replicate 3	Ovation Ultralow Methylseq	Fig. 3a-c, Fig. 4a-e, Fig. 5a-e, Supplementary Figs. 6a,c, 7, 8, 9, 10, 11, 13	428182828	309440202	224864944
P10.5	Morc1tg/+	Sorted germ cells	Replicate 1	Ovation Ultralow Methylseq	Fig. 3a-c, Supplementary Figs. 7, 8, 10	334402698	250551613	183723695
P10.5	Morc1tg/+	Sorted germ cells	Replicate 2	Ovation Ultralow Methylseq	Fig. 3a-c, Supplementary Figs. 7, 8, 10	49151632	233533101	174383892
P10.5	Morc1tg/+	Sorted germ cells	Replicate 3	Ovation Ultralow Methylseq	Fig. 3a-c, Supplementary Figs. 7, 8, 10	852870234	237760294	175563382
P10.5	Morc1tg/+	Sorted germ cells	Replicate 4	Ovation Ultralow Methylseq	Fig. 3a-c, Supplementary Figs. 7, 8, 10	142355884	124107547	92133716
P10.5	Morc1tg/tg	Sorted germ cells	Replicate 1	Ovation Ultralow Methylseq	Fig. 3a-c, Supplementary Figs. 7, 8, 10	460498964	206609973	150768067
P10.5	Morc1tg/tg	Sorted germ cells	Replicate 2	Ovation Ultralow Methylseq	Fig. 3a-c, Supplementary Figs. 7, 8, 10	399106212	257741178	191298247
P10.5	Morc1tg/tg	Sorted germ cells	Replicate 3	Ovation Ultralow Methylseq	Fig. 3a-c, Supplementary Figs. 7, 8, 10	141289480	123862627	85793639
H3K4me3 ChIP
E16.5	Morc1tg/+	Sorted germ cells	Replicate 1 ChIP	Sigma SeqPlex + Ovation Rapid Library System	Fig. 5a	23027397	14154429	3405546
E16.5	Morc1tg/+	Sorted germ cells	Replicate 1 Input	Sigma SeqPlex + Ovation Rapid Library System	Fig. 5a	22466260	16710188	5197511
ATAC-seq
E16.5	Morc1tg/+	Sorted germ cells	Replicate 1	Nextera Reagents	Fig. 5c-e, Supplementary Fig. 12, 13	22388234	9026823	7346734
E16.5	Morc1tg/+	Sorted germ cells	Replicate 2	Nextera Reagents	Fig. 5c-e, Supplementary Fig. 12, 13	24551160	10436345	7799362
E16.5	Morc1tg/+	Sorted germ cells	Replicate 3	Nextera Reagents	Fig. 5c-e, Supplementary Fig. 12, 13	21446161	10510494	9153511
E16.5	Morc1tg/+	Sorted germ cells	Replicate 4	Nextera Reagents	Fig. 5c-e, Supplementary Fig. 12, 13	22731274	10176326	8427346
E16.5	Morc1tg/+	Sorted germ cells	Replicate 5	Nextera Reagents	Fig. 5c-e, Supplementary Fig. 12, 13	28625649	12108225	9078257
E16.5	Morc1tg/tg	Sorted germ cells	Replicate 1	Nextera Reagents	Fig. 5c-e, Supplementary Fig. 12, 13	24437995	11056871	9306855
E16.5	Morc1tg/tg	Sorted germ cells	Replicate 2	Nextera Reagents	Fig. 5c-e, Supplementary Fig. 12, 13	27532600	12867073	10562708
E16.5	Morc1tg/tg	Sorted germ cells	Replicate 3	Nextera Reagents	Fig. 5c-e, Supplementary Fig. 12, 13	28449021	13573698	11214589
E16.5	Morc1tg/tg	Sorted germ cells	Replicate 4	Nextera Reagents	Fig. 5c-e, Supplementary Fig. 12, 13	23669268	10777340	9225242
E16.5	Morc1tg/+	Sorted germ cells	Naked DNA replicate	Nextera Reagents	Fig. 5d	14333431	8157240	7977080
P10.5	Morc1tg/+	Sorted germ cells	Replicate 1	Nextera Reagents	Fig. 5-d-e, Supplementary Fig. 12, 13	19598415	9639609	8819249
P10.5	Morc1tg/+	Sorted germ cells	Replicate 2	Nextera Reagents	Fig. 5-d-e, Supplementary Fig. 12, 13	19216887	8548939	7735949
P10.5	Morc1tg/tg	Sorted germ cells	Replicate 1	Nextera Reagents	Fig. 5-d-e, Supplementary Fig. 12, 13	13670297	7407828	7027955
P10.5	Morc1tg/tg	Sorted germ cells	Replicate 2	Nextera Reagents	Fig. 5-d-e, Supplementary Fig. 12, 13	15506804	8367339	7941807
