# Supplementary material for: MORC1 represses transposable elements in the mouse male germline
Source: Nat Commun. 2014 Dec 12;5:5795. doi: 10.1038/ncomms6795 (PMC4268658; doi:10.1038/ncomms6795)
Supplement: Supplementary Data 2 — All repeats expression data. Expression of all annotated repetitive elements in all RNA-seq samples is listed. A full description of how these numbers are calculated is included in the Supplementary Methods. Briefly, these expression values are proportional to the number of reads mapping to a given repetitive element class divided by the total number of reads in that class. [file ncomms6795-s3.xlsx]

## Sheet: Sheet1
	Supplementary Data 2. All repeats expression data.
	Whole testis (Morc1)																	Sorted Germ Cells																								Whole testis (other mutants)
	P10 (preliminary)			P10							P14							Sorted E16.5					Sorted E18.5					Sorted P2.5						Sorted P10.5								P10 DNMT
	Morc1+/+	Morc1tg/+		Morc1+/+	Morc1tg/+	Morc1tg/+	Morc1tg/tg	Morc1tg/tg	Morc1tg/tg		Morc1tg/+	Morc1tg/+	Morc1tg/+	Morc1tg/tg	Morc1tg/tg	Morc1tg/tg		Morc1tg/+	Morc1tg/+	Morc1tg/tg	Morc1tg/tg		Morc1tg/+	Morc1tg/+	Morc1tg/tg	Morc1tg/tg		Morc1tg/+	Morc1tg/+	Morc1tg/+	Morc1tg/tg	Morc1tg/tg		Morc1tg/+	Morc1tg/+	Morc1tg/+	Morc1tg/+	Morc1tg/tg	Morc1tg/tg	Morc1tg/tg		Dnmt3L+/+	Dnmt3L+/+	Dnmt3L+/+	Dnmt3L+/-	Dnmt3L+/-	Dnmt3L+/-	Dnmt3L-/-	Dnmt3L-/-
	Replicate 1	Replicate 1		Replicate 1	Replicate 2	Replicate 3	Replicate 1	Replicate 2	Replicate 3		Replicate 1	Replicate 2	Replicate 3	Replicate 1	Replicate 2	Replicate 3		Replicate 1	Replicate 2	Replicate 1	Replicate 2		Replicate 1	Replicate 2	Replicate 1	Replicate 2		Replicate 1	Replicate 2	Replicate 3	Replicate 1	Replicate 2		Replicate 1	Replicate 2	Replicate 3	Replicate 4	Replicate 1	Replicate 2	Replicate 3		Replicate 1	Replicate 2	Replicate 3	Replicate 1	Replicate 2	Replicate 3	Replicate 1	Replicate 2
4.5SRNA	115.86	129.58		144.23	162.49	162.08	160.83	129.96	175.67		169.5	167.85	184.5	159.63	192.19	185.11		3679.64	4343.57	3324.48	3011.42		4838.82	6742.13	5834.18	3861.03		7603.48	4164.02	7732.52	5892.34	4572.62		20485.2	18530.8	20679.1	23746.2	19496	14807.3	12923.3		119.98	118.24	100.24	113.81	121.76	118.54	114.19	126.43
5S	115.41	108.49		103.68	105.29	104.42	98.75	93.99	94.56		162.76	150.96	174.5	132.01	169.87	140.87		539.36	403.12	470.54	335.1		603.15	287.91	212.44	377.16		518.87	764.1	734.44	303.46	426.4		661.66	566.08	576.66	640.33	658.4	647.66	529.97		108.45	105.68	97.62	117.56	112.97	93.79	92.5	102.62
7SK	38.2	53.6		159.29	53.88	80.81	43.36	67.65	52.82		93.35	86.14	80.87	70.28	86.8	65.48		9356.43	13133.2	14324.8	16938.5		55157.7	37550.2	61617.6	42206		32668.2	13674	36630.5	34689.6	23020.4		26646.4	27059	28000.4	20240	29517.1	34539.8	15487.8		56.85	90.79	79.29	59.89	86.04	94.7	56.55	81.06
7SLRNA	37.87	43.98		177.62	59.06	80.53	46.66	50.98	482.05		67.04	74.5	66.93	76.02	85.26	62.06		1611.11	6420.89	12505.1	4875.4		30308.8	6379.41	25888.8	26775.7		20237	11355.1	32099.5	13016.3	14099.3		22830.2	36449.1	25138	21764.1	24924.7	45861.4	32414.9		34.29	42.21	38.13	56.88	45.53	54.63	38.26	51.2
(AAATG)n	0.86	0		0	3.75	1.07	1.07	2.91	0		0	0.44	1.02	2.74	0.94	1.03		9.13	11.42	0	4.1		0	0	0	0		0	0	0	0	0		2.94	7.87	22.53	15.92	16.25	0	4.71		0	1.54	0.73	0	0.72	0	1.27	0
(AACTG)n	7.82	3.06		5.92	3.92	4.48	11.22	8.11	10.35		8.79	10.49	7.8	6.36	7.2	6.45		13.63	17.51	13.62	27.14		8.14	25.01	0	0		0	7.4	5.13	4.25	6.8		19.47	18.29	2.09	43.27	10.3	9.74	21.87		11	15.53	12.72	6.85	6.04	9.99	8.41	21.14
(AAGTG)n	1.44	1.33		0.39	0.31	0.27	0.83	0.78	1.03		0.4	0.98	0	0.92	0.55	1.01		6.02	10.68	11.53	2.4		7.5	26.55	0	0.62		9.75	16.08	22.08	17.16	11.34		27.04	29.95	26.79	32.86	23.08	14.48	22.97		0.86	0.53	0.61	0.68	0.34	0	1.06	0.24
(AATAG)n	5.08	6.34		4.26	5.12	8.28	7.59	5.21	6.77		5.65	5.22	6.66	4.78	3.71	5.54		39.14	12.62	29.23	151.37		29.99	6.45	112.32	147.47		106.4	26.21	10.12	80.59	75.7		13.08	21.53	20.92	15	16.34	5.69	22.96		5.39	5.03	7.17	4.99	5.15	6.65	13.22	8.4
(AATTG)n	0	0		0	2.5	0	0	0	0		0	0	0	0	0	0.91		2.31	4.05	4.62	3.63		0	0	26.68	0		0	0	0	16.21	0		9.13	0	0	12.7	0	0	0		0	0	0	0	0	0	0	0
(ACATG)n	1.16	0		1.27	1.89	2.16	2.17	1.96	3.52		1.3	1.79	2.74	1.84	1.26	0.69		7.89	9.22	0	5.51		0	0	0	0		3.93	0	16.5	0	0		5.94	8.82	7.07	2.14	6.96	0.94	4.22		1.38	1.55	0.98	2.2	0.49	2.81	0.43	1.18
(ACCG)n	10.18	10.37		10.2	12.92	10.53	9.49	11.44	14.6		6.67	13.05	14.99	10.77	15.7	10.11		12.5	0	2.56	10.83		0	32.07	0	18.21		0	13.04	2.41	0	45.55		20.24	18.06	10.34	9.39	13.07	6.87	21.59		9.44	1.51	4.31	9.67	4.26	7.05	7.49	5.73
(ACCTG)n	3.77	3.48		3.69	3.25	4.62	3.72	1.92	5.57		0.96	1.27	1.51	3.16	4.18	2.04		25.73	20.38	11.03	20.38		17.35	113.05	14.89	31.17		8.67	46.84	1.21	72.35	18.76		19.5	14.86	12.27	22.92	21.57	9.4	22.74		2.68	3.76	5.06	3.45	0.71	2.87	6.91	8.37
(ACGTG)n	0	0.74		0	0	0	0	0	0		0.81	1.49	0	0.77	0	0		41.64	10.56	14.23	15.5		0	0	33.72	127.66		29.46	11.15	0	0	0		0	0	3.79	0	8.69	0	1.32		0	0	0	0	0	0	0	0
(ACTAG)n	0	0		0	0	0	0.35	0	0.86		0.32	0	0.17	0.3	0.31	0		5.59	8.04	0	3.38		0	0	0	0		5.78	0.66	0	0	0		1.46	0	4.83	2.36	0.98	2.54	4.14		0	0.76	0	0	0.24	0.39	0	0.38
(ACTCG)n	0	0		0	0	0	0	0	0		0	0	0	0	0	0		0	0	1.91	0		0	0	0	0		0	0	0	0	0		0	0	0	0	0	0	0		0	0	0	0	0	0	0	0
(ACTG)n	10.25	5.8		9.34	7.44	9.91	4.96	7.68	6.94		9.6	11.69	11.41	9.65	13.03	12.63		28.84	19.6	16.62	34.73		38.58	40.92	19.87	137		27.77	36.69	30.77	0	35.95		69.26	53.59	58.47	61.9	42.54	59.21	55.86		7.7	8.14	7.23	5.95	6.06	5.52	9	4.62
(ACTTG)n	0	0		0	0	0	0	0	0		0	0	0	0	1.2	0		0	0	0	0		0	0	0	0		0	0	0	0	0		0	11.78	0	0	0	0	0		0	0	0	0	0.93	0	0	0
(AGATG)n	0.14	0		0	0.07	0.85	0.77	0	0.63		0.08	0.08	0.08	0.73	0.23	0.74		10.94	1.08	0.39	9.09		16.83	0.9	252.46	6.08		51.29	22.88	0.06	0.27	2.29		4.23	1.97	2.18	4.75	2.36	3.14	1.36		0.88	0.61	0.12	0	0.52	0	0.46	0.05
(AGCTG)n	4.12	7.77		6.98	6.08	7.35	6.56	5.27	6.62		10.11	9.57	8.38	7.45	12	10.3		31.46	6.66	5.68	9.52		43.65	7.11	11.96	2.24		31.85	7.23	0	0	29.24		8.22	12.96	13.1	12.26	12.26	13.81	12.54		7.32	4.97	4.93	9.18	3.82	3.36	3.46	5.09
(AGGGGG)n	70.91	55.88		57.32	47.36	49.88	48.3	64.04	51.16		67.3	53.09	53.1	59.48	58.12	45.35		58.82	87.53	72.61	47.2		212.37	149.23	182.84	118.22		47.79	74.15	48.79	297.8	14.15		125.69	114.83	121.81	168.8	146.7	92.63	98.7		58.05	65.75	56.46	55.35	45.24	48.13	61.3	58.39
(AGGTG)n	1.09	1.11		1.49	0.59	1.9	0.68	3.06	2.97		2.45	1.95	2.25	2.44	2.77	2.22		9.43	9.23	5.1	8.28		15.57	19.58	29.57	23.41		36.9	7.16	21.69	29.39	12.6		25.01	22.39	29.38	22.24	19.13	17.39	28.36		1.17	1.91	1.31	0.97	1.14	1.19	1.47	1.47
(AGTAG)n	2.56	3.54		2.59	2.2	1.06	3.36	2.07	3.52		3.05	2.33	1.83	3.11	2.14	1.35		8.06	6.65	1.66	7.75		0	0	0.48	0.08		169.55	0.05	2.45	0.14	0.32		2.98	7.17	2.09	4.75	5.27	5.31	8.05		0.36	1.33	1.36	0.81	0.86	0.52	0.5	0.97
(AGTTG)n	0	0		0	0	0	0	0	0		0.84	0	0	0	0	0		0	0.99	0	0		0	0	0	0		0	11.51	0	0	0		0	0	0	0	0	0	0		0	0	0	0	0	0	0	0
ALINE	0.61	0.41		0	0.22	0	0.25	0.23	0.41		0.91	0.62	0	0.86	1.1	0.48		1.84	3.76	1.23	2.89		0	0	0	0		0	0	0	0	3.44		0	3.08	2.83	0.37	0.69	2.96	2.95		0.32	0.18	0	0.58	0.34	0.28	0	0.14
Alu	6.1	6.99		10.83	8.29	12.31	5.69	9.43	6.17		9.42	5.47	10.78	4.03	9.13	9.99		0	0	2.3	10.86		6.88	0	0	0		0	0	0	0	38.78		5.2	12.75	18.58	5.63	18.28	11.11	12.47		11.52	6.11	5.8	10.86	6.38	8.97	15.71	12.88
Alu_5	1.67	0		1.82	2.72	1.03	0	1.87	0		3.75	1.71	0.98	0.88	0.91	2.98		0	15.44	0	3.96		0	0	0	0		0	7.69	0	0	0		14.2	16.47	11.61	16.91	14.27	18.89	34.84		1.32	1.48	0	1.58	4.18	2.31	3.68	1.13
AluF_3	37.02	37.7		33.83	39.06	35.68	37.1	39.75	38.03		41.01	45.93	42.32	45.61	42.11	38.85		37.58	40.95	26.73	31.5		77.32	0	41.75	90.16		52.37	32.41	23.57	23.41	24.98		82.87	98.28	89.52	71.35	83.27	58.17	65.3		36.02	33.46	26.65	38.3	34.22	32.52	24.81	32.49
AluG_3	46.74	57.42		64.47	53.23	64.19	55.26	54.14	62.3		75.43	71.26	85.83	68.38	79.21	75.72		80.27	70.37	36.9	27.9		38.7	30.2	103.8	18.89		119.66	70.79	58.78	116.13	33.2		107.32	111.8	142.39	137.5	109.04	68.5	90.13		52.3	44.78	43.53	55.55	44.83	46.52	40.64	38.91
AmnSINE1	55.65	60.06		48.03	49.75	49.7	48.64	41.6	56.34		49.71	54.95	58.5	49.68	58.64	62.4		69.12	37.04	42.26	45.74		74.71	47.78	38.83	158.93		81.49	43.48	82.98	23.37	64.62		62.05	65.87	77.01	67.72	48.44	56.04	58.53		43.78	51.99	44.04	51.14	53.13	37.91	49.61	55.12
(A)n	3234.72	3159.17		2859.73	3429.77	3035.66	2916.8	3365.02	2759.41		2961.26	2804.76	3470.25	3100.01	3553.6	3184.43		50056.8	67010.2	55265.8	50722.6		51752.3	51806	46320.7	30596.1		60046.1	50656.8	63954.1	53069.1	59525.4		131614	156638	141962	177629	138070	160830	87590.6		3461.62	3584.32	3296.51	4183.41	3226.71	3749.68	3673.66	3909.32
A-rich	3229.94	3311.69		3085.33	3521.36	3218.79	3315.7	3483.5	3115.44		2933.93	2793.98	3174.98	2966.04	3506.72	3182.83		4526.85	4230.55	3964.97	3924.79		5229.29	5119.25	4136.94	5060.18		5662.42	5542.08	5323	4878.45	5045.08		4865.41	5027.99	4936.02	5050.92	4865.94	4588.7	4748.53		3215.43	3398.82	3162.55	3837.73	3062.11	3584.51	3498.87	3692.09
Arthur1	9.86	12.52		10.94	13.22	10.83	14.76	12.08	12.59		19.77	20.97	18.87	16.34	21.64	20.96		135.25	84.18	70.59	69.34		80	111.32	67.29	152.21		72.66	43.57	65.02	69.64	59.21		82.02	86.37	75.2	101.08	61.16	59.95	80.56		9.45	10.33	9.32	10.87	7.9	11.8	11.28	9.84
Arthur1A	4.2	2.75		2.95	4.24	2.61	2.61	2.36	2.13		3.71	4	5.66	3.81	2.94	5.01		24.5	27.41	16.32	6.42		17.62	14.75	0	20.63		16.26	24.92	17.92	0	33.93		6.65	12.78	13.07	12.18	4.11	10.21	9.28		1.91	1.87	3.05	3.14	2.76	2.91	2.21	2.03
Arthur1B	6.53	4.91		3.19	4.68	5.98	5.56	6.03	5.56		5.79	4.94	7.29	6.56	3.37	6.56		70.62	38.9	42.48	62.04		29.48	89.64	27.02	94.43		14.42	38.04	21.03	6.07	46.23		28.18	29.46	35.9	29.87	22.72	28.4	40.61		4.44	3.52	2.33	3.92	5.85	4.05	5.06	5.31
Arthur1C	0.49	1.26		0.81	0.81	1.23	0.92	1.95	0.75		0.56	1.27	0.87	1.57	0.81	1.77		17.56	9.82	13.07	15.86		16.74	24.3	2.87	31.85		8.37	6.84	0	26.18	3.49		6.74	13.91	6.89	3.19	9.31	2.4	13.04		0.59	1.32	0.21	0.23	1.24	1.37	0.73	0.67
(ATAAG)n	113.4	203.94		176.19	206.78	176.81	202.35	182.9	192.41		251.47	221.51	309.75	323.74	450.57	303.03		377.14	493.89	448.94	458.98		653.37	387.48	509.31	319.15		132.42	202.04	104.53	204.38	170.23		52.1	63.04	42.22	60.62	36.17	52.24	56.89		172.29	153.29	144.95	153.01	230.43	217.7	287.31	257.51
(ATAGG)n	7.88	12.59		16	14.69	6.99	10.5	18.34	14.81		12.02	7.5	7.29	7.74	15.91	10.73		18.33	8.08	6.71	1.34		0	21.28	22.81	2.01		299.25	0	1.6	0	0		7.62	5.07	14.62	4.15	6.75	0	7.08		25.5	17.04	16.66	21.37	29.2	19.87	21.95	23.96
(ATATG)n	7.66	7.28		6.14	10	7.61	10.16	9.76	5.17		8.64	7.86	6.62	11.35	12.24	15.83		27.86	13.22	4.65	19.54		0.21	66.08	5.99	92.65		13.84	42.41	10.39	3.61	0.2		6.23	17.92	18.88	10.48	7.87	8.81	7.6		5.28	8.19	6.48	7.76	4.7	6.37	9.02	9.33
(ATCTG)n	0.75	0		0	1.64	0.94	0	1.69	0		1.69	2.32	0.89	0.8	0	1.8		0	0	0	3.58		0	0	0	0		0	0	0	0	0		3.85	0	0	4.17	0	0	0		3.6	0	0.64	0.72	1.26	0	1.11	6.11
(ATGGTG)n	37.29	48.18		45.44	37.42	34.86	43.58	32.64	38.05		43.89	50.95	41.02	45.23	38.71	51.93		179.9	154.14	120.89	120.61		119.99	607.68	204.67	103.23		107.06	121.64	184.11	125.59	65.09		143.25	130.53	133.68	156.91	94.17	96.51	99.27		64.3	55.98	63.21	56.02	73.74	57.52	70.39	67.35
(ATG)n	1793.13	1850.85		1840.3	2052.19	1875.11	1898.97	1979.01	1763.85		1981.49	1994.66	2060.94	1969.69	2097.58	1877.13		1417	1413.42	1617.62	1358.03		1601.8	812.69	1137.4	1530.7		1324.24	1241.57	1565.92	1022.49	1592.76		1385.08	1340.83	1210.39	1193.28	1280.1	1380.02	1161.6		1788.07	1927.94	1870.17	1803.19	1612.47	2007.48	1848.17	1804.91
(ATGTG)n	1.22	0.84		1.99	1.32	0	1.01	0.9	1.27		0.9	0.84	0.49	0.86	1.75	1.93		12.11	22.39	2.82	13.39		38.16	33.52	14.12	27.65		8.26	19.79	0	0	3.43		18.51	32.17	13.34	14.87	8.59	4.01	6.1		0.65	1.09	0.35	0.38	1.35	0.84	0.62	0.7
AT_rich	14677	15198		17049.2	19353.9	17389.7	17249.5	17221	16905		17003.7	16403.9	18465.6	16322.4	19610.6	17834.9		46117.8	40837.7	36624.6	38991.6		44602.7	54551.6	37419.3	47179.6		37415.9	42862.4	37953.1	39110.9	38502.4		48505.2	53483.7	49189.9	49698.8	44814.7	42832.6	46897.7		13910.3	12431.4	12975.5	16338	13915.6	13410.7	14730.2	13744
(ATTAG)n	0	0		0	0	0	0	0.98	0.88		0.01	0	0	0	0	1.04		0.09	11.85	5.31	0.21		0.36	0.57	0.07	0.67		0	21.48	0.03	0	0.06		18.04	21.34	10.92	11.43	1.5	9.99	0.25		0.69	0.78	0.74	0	0	0.6	0.64	0.6
(ATTG)n	27.11	37.94		41.16	34.9	37.41	38.31	28.69	51.96		65.31	48.94	46.66	40.09	48.99	52.15		270.6	210.23	64.11	179.31		238.67	343.25	398.88	193.96		141.94	117.86	121.53	146.18	118.93		269.9	223.32	251.59	293.61	202.24	184.13	260.43		39.88	33.54	34.97	26.71	32.28	37.28	41.1	41.7
(ATTTG)n	4.65	8.41		9.01	11.23	6.42	7.69	16.19	19.8		6.95	8.45	10.92	4.37	6.74	12.27		3.21	36.77	4.92	29.35		0.2	31.1	0.23	70.63		28.17	28.75	20.58	0.08	17.46		23.12	15.89	19.17	30.44	28.36	21.76	19.15		9.03	6.44	5.24	5.87	6.9	10.72	15.17	6.29
B1F	5478.9	5858.4		5806.41	6126.55	5954.12	5767.93	5808.51	6105.07		6621.84	6397.31	6874.29	6343.75	6657.19	6867.89		11292.5	8619.39	7332.55	7949.01		10893.6	13619	8848.7	12677.2		11247	12166.2	10478.8	11325.2	10561.5		13794.6	14257.6	14897.1	14651.5	12313.7	11370.2	13846.2		5477.65	5269.87	4998.91	5655.69	5480.46	5176.84	5592.83	5642.12
B1F1	3196.51	3329.63		3313.83	3409.67	3303.79	3282.58	3364.63	3389.08		3708.97	3570.12	3641.57	3599.78	3784.43	3840.7		5200.51	4044.27	3142.9	3808.76		5115.76	6686.55	4500.13	5868.83		5325.91	5869.24	5125.09	5932.86	4969.25		6732.94	7214.68	7213.08	7279.27	6451.53	5833.88	7024.25		3095.24	2875.13	2811.38	3060.36	3123.68	2929.91	3248.99	3232.15
B1F2	2522.16	2731.51		2669.93	2797.67	2769.11	2757.26	2762.43	2803.99		3150.12	2981.42	3138.61	3064.03	3177.87	3212.05		4316.4	3324.54	2766.43	3044.46		4597.06	5216.93	4101.59	4296.93		5215.56	5060.81	4366.14	4487.79	4276.3		5841.58	5970.57	6204.6	6404.14	5090.28	4918.31	5827.8		2585.17	2499.7	2346.44	2617.21	2607.12	2431.22	2700.96	2685.06
B1_Mm	4087.6	4219.23		4815.21	4927.22	4938.81	4501.32	4665.29	4738.29		5278.25	5202	5686.24	5001.7	5487.93	5599.49		24145.8	25080.7	22529.3	23874.8		24344.4	24672.2	23853.8	20485.7		47984.7	35578.4	48037.1	32840.7	33495.8		69837.5	76643.5	69468.9	72664.2	65417.6	57330.4	46924		4104.6	4080.49	3717.81	4339.42	4032.98	4290.36	4480.04	4444.34
B1_Mur1	5083.59	5460.17		5620.85	5913.57	5636.72	5553.36	5674.34	5909.5		6208.53	6142.18	6445.9	6046.1	6645.05	6725.59		10022.4	7770.88	6318.27	7134.14		10111.9	11861.8	8486.28	10728.8		10566.6	11033	9925.29	12042.4	8780.57		13424.5	13860.5	14353.3	14305	12273.3	11116.6	13478.8		5251.32	4863.38	4607.19	5237.73	5269.27	4904.87	5405.09	5396.81
B1_Mur2	4659.55	4900.4		4867.72	5145.41	4913.4	4918.62	4897.38	4935.66		5609.57	5503.96	5695.89	5371.97	5711.76	5828.39		8343.35	6536.08	5045.88	5950.68		8459.72	10949.2	6842.9	8472.35		9697.88	9762.59	8201.94	9843.32	7803.95		12035.4	12452.9	13109.5	13058.7	10824.5	9775.08	12093.9		4565.2	4363.12	4031.09	4645.01	4549.56	4237.11	4496.43	4631.11
B1_Mur3	3241.09	3397.66		3451.79	3606.74	3508.65	3298.57	3410.5	3535.43		3985.72	3907.32	4150.76	3782.92	4085.77	4110.08		6498.77	5244.39	4236	4697.8		6521.14	7424.12	5829.01	6523.84		6693.9	7550.8	6729.26	7007.63	6309.68		9725.31	10405.6	10549.6	10767.1	9118.34	8223.41	9696.97		3229.81	3121.34	2869.38	3356.28	3240.17	3195.74	3203.51	3151.83
B1_Mur4	4405.3	4667.95		4676.41	5046.69	4819.12	4628.63	4746.31	4943.79		5391.99	5357.43	5568.37	5325.19	5688.7	5910.81		10195	8318.81	6723.54	7882.24		10511.2	11814.3	8710.52	10566.6		12913.9	12428.9	11614.1	12396.4	9977.34		17075.7	17937.3	18592.4	19189.2	15864.4	14246.1	16337.2		4292.29	4052.93	3744.87	4440.94	4318.54	4156.57	4358.56	4377.57
B1_Mus1	9661.3	9996.46		10798.1	11265.3	11264.3	10452.8	10737	10899.7		12092	11737.3	12925.2	11449.1	12652.6	12875.5		33738.7	32526.2	27273.7	31017.8		34440	35635.2	33811.1	31734.4		60287.1	48208.8	59157.2	43709.6	43088.1		99110.2	106562	97091.5	103180	88922.2	76286.8	69421		9330.85	9126.61	8371.05	9808.78	9214.14	9358.83	9571.77	9799.71
B1_Mus2	8129.32	8622.4		9061.41	9666.67	9517.67	8801.57	9026.36	9211.34		10337.8	10100.4	11118.4	9878.01	10931.4	11031.6		33300	33917.5	29207.7	33202.6		35977.7	37218.7	36152.8	32229		69344.8	52867.4	68663.3	50744.9	47262.5		99389.1	110224	99893.4	102539	94288.1	78389.5	69544.8		7905.61	7659.78	7042.18	8322	7768.54	7969.67	8278.73	8289.52
B2_Mm1a	4654.61	4431.98		4582.38	4207.92	4474.62	3293.89	3026.22	3148.57		4854.01	4728.32	4999.4	4516.1	4602.3	4015.14		23901.2	26491.8	21555.1	23851.1		28442.7	43831.3	29598.3	22024.4		59981.9	55633.2	72849.8	35601.5	41750.9		56129.4	64169.2	56041.9	57498.7	53905.5	50087.2	43157.5		4923.91	5735.95	5473.1	4816.28	5234.14	5833.18	3458.53	3451.53
B2_Mm1t	3489.84	3399.91		3410.29	3356.32	3474.08	2721.11	2579.57	2709.04		3848.16	3719.33	3993.84	3557.41	3665.97	3441.37		18809.5	20376.8	16346.1	17827.9		22188	34954.9	23877.7	19152.3		39468.2	38537.8	49000.5	26282.9	29400		41090.7	46536	41525.5	42666.4	39206.1	36188.6	32413.4		3700.46	4182.82	3984.96	3656.85	3772.01	4193.53	2907.95	2880.62
B2_Mm2	7384.15	7802.77		7194.65	7708.07	7549.9	6859.43	6636.3	7228.76		8782.33	8505.76	9023.72	8157.11	8478.87	8940.84		22475.3	19396.8	15209.7	17687.3		24103.7	33222.8	23120.4	23529.7		29119.9	31502.1	32662.2	25877.2	25257.1		55259.3	58481.1	56141.4	57327.2	45710.2	40903.3	44961.4		6994.58	6949.96	6220.49	7345.45	7088.98	6896.31	6402.13	6514.56
B3	10539	11256.8		10585.6	11463.4	10888	10478.6	10642.9	11235		12840.1	12445.2	13120.9	12254.1	12734.7	13588.4		31755	23110	18747.7	22149.8		29748.6	40578.4	26491.5	34412.6		34504.3	34776.7	30315.3	32351.3	27773.6		44595	47566.3	47961	48953.6	39751.6	36009.5	43980		10023.6	9528	8585.2	10212.3	9762.65	9551.96	10013.3	10166.3
B3A	5833.37	6278.39		5910.85	6417.55	6072.07	5916.29	6013.5	6431.26		6788.35	6782.38	6864.69	6658.71	6963.36	7546.51		20327.2	14698.5	12307.6	14107.8		19113.9	27590.7	17299.4	22839.3		20409.8	19064.8	16737.4	22023.8	16452.4		24826.5	27103.9	26619.3	27937.4	23092.5	20973.2	24492.3		5473.7	5081.95	4795.54	5508.89	5300.87	5152.31	5552.89	5620.93
B4	3313.67	3530.92		3351.55	3612.62	3438.81	3415.05	3430.97	3709.62		3795.57	3804.26	3909.81	3777.75	3908.7	4178.08		14378.5	10129.1	8460.65	9834.92		13730.5	18139.2	11807.4	16738		13208.1	12598.6	10141.5	13660.3	10711.3		15733.6	17400.2	17158.3	17916.6	13890.2	13193.6	14372.8		3130.92	2953.47	2865.61	3137.7	3090.88	2973.88	3337.08	3333.48
B4A	4532.32	4986.21		4645.37	5065.85	4778.29	4713.5	4774.25	5007.59		5739.98	5695.37	5936.32	5490.97	5821.14	6243.91		22777.8	16129.9	13107.3	15546.9		21932.6	29397.7	18837.3	27321.6		21595.6	20140	16579.8	21713.8	16120.1		24720.2	27447.1	27063.5	28378.6	22172	20160.8	23395.6		4336.59	4031.46	3684.74	4253.82	4203.78	4066	4421.59	4365.55
BC1_Mm	1204.43	1198.59		1810.53	1846.93	2221.06	1584.58	1564.77	1505.77		2088.53	2064.5	2589	1770.39	2233.41	1956.97		5234.08	5775.82	6827.93	6818.14		29056.9	36016.1	48402.6	34410.2		81484.5	36249.7	65228.1	40915	39376.9		128476	157095	124610	130889	155166	132014	87869.9		1082.73	1137.73	1273.61	1471.96	1354.48	2154.49	1440.88	1286
BGLII	23.82	25.69		24.94	31.7	27.32	27.97	23.79	27.51		37.14	35.43	36.37	34.76	39.44	37.66		319.89	190.11	173.73	210.19		248.82	427.68	301.58	390.38		244.77	253.04	129.65	241.7	161.8		272.38	311.43	279.96	334.4	205.7	208.43	236.77		18.51	22.24	20.53	25.45	19.97	22.87	24.75	27.66
BGLII_A	8.18	10.42		10.32	10.99	10.32	9.79	11.46	10.48		11.57	11.12	12.11	10.01	12.99	12.01		42.14	20.03	32.11	26.81		44.21	90.28	56.91	71.33		73.87	40.1	13.75	53.38	32		56.19	55.64	54.75	57.54	57.76	48.91	56.89		7.79	7.13	7.12	8.04	6.22	9.59	8.12	7.38
BGLII_B	41.45	42.49		35.65	44.12	43.55	46.43	42.86	38.57		60.45	55.16	60.87	50.49	50.93	62.04		398.15	281.2	252.86	290.97		375.57	594.04	360.18	480.78		451.79	300.25	258.76	405.13	290.35		383.78	458.72	428.87	477.31	331.06	326.39	299.46		34.2	32.04	28.33	34.84	32.11	33.34	33.67	35.07
BGLII_Mus	4.83	8.02		4.37	7.53	4.41	6.52	4.55	6.1		8.85	8.66	10.79	8.62	8.68	10.25		70.71	60.6	55.84	54.42		89.92	142.54	71.6	105.65		112.28	54.26	35.32	105.22	62.2		89.51	91.29	102.01	122.86	80.55	69.61	85.99		4.27	5.8	4.49	4.88	4.35	6.25	5.52	4.79
BLACKJACK	4.19	4.52		6.57	6.48	5.47	6.01	4.28	6.03		7.55	5.08	7.31	7.24	5.81	8.46		74.53	56.93	43.32	50.53		59.94	34.87	68.32	98.76		25.81	67.59	49.72	28.59	54.64		57.99	71.56	79.82	71.49	55.07	47.98	82.07		4.2	3.28	2.79	3.5	3.18	3.42	4.85	4.54
C573_MM	0	0.25		0	0.27	0	0	0	0.25		0	0	0	0	0	0.87		2.21	0.65	1.84	4.63		3.3	0	9.92	0		0	6.75	0	0	0		2.49	0	0.85	1.8	1.25	1.58	1.33		0.39	0	0	0	0	0	0	0
(CAAAAA)n	934.05	958.52		925.36	983.12	990.89	1027.58	1014.71	899.62		854.72	833.36	894.91	853.07	1006.53	968.18		1478.34	1192.47	975.18	1151.65		1555.04	2059.28	1078.32	1238.85		1258.01	1546.04	1239.37	1239.27	1160.51		1449.48	1678.52	1799.53	1692.83	1279.12	1388.92	1442.38		859.66	891.03	797.48	987.75	786.47	932.44	976.47	942.72
(CAAAA)n	1666.05	1697.94		1773.23	1872.86	1765.33	1858.65	1903.76	1779.4		1720.42	1735.44	2028.36	1813.74	2138.04	1947.59		3810.58	3396.17	2694.99	2935.32		3599.19	5757.23	2954.04	3823.07		3641.44	3928.88	2913.4	3325.25	3369.38		3666.16	3625.76	3767.75	3587.05	3173.72	3012.16	3576.23		2101.35	2100.16	1945.18	2285.82	1884.77	2203.04	2261.73	2251.16
(CAAAC)n	291.31	285.35		327.01	325.78	348.77	352.14	342.54	325.1		318.52	336.77	353.97	299.15	363.71	326.82		745.18	501.45	426.13	548.73		523.05	496.49	470.33	407.88		384.55	500.46	294.61	598.84	561.22		533.21	595.54	565.38	632.07	530.2	500.76	624.14		270.8	272.07	252.06	266.17	230	255.87	298.37	324.45
(CAAAG)n	12.69	15.94		17.03	23.32	13.37	23.36	19.89	21.09		21.79	12.41	24.99	18.54	16.09	13.23		122.63	96.85	57.24	67.97		38.8	14.22	129.07	65.55		18.29	67.68	78.08	57.09	43.94		67.57	44.82	56.64	80.08	60.66	77.8	35.88		13.93	17.35	10.66	15.34	13.42	9.22	13.36	9.56
(CAAA)n	2162.53	2136.16		2148.87	2351.8	2173.8	2207.82	2234.13	2090.73		2122.17	2142.56	2373.74	2134.66	2351.98	2370.44		4907.5	3885.15	3090.82	3464.81		4447.65	6204.48	5026.88	5136.76		3573.05	4168.57	3703.78	4862.72	4283.97		4771.05	4641.65	5024.59	4781.29	4080.15	4074.13	4573.25		2104.57	2105.28	2012.32	2299.68	1913.14	2258.09	2223.74	2278.75
(CAAAT)n	10.04	4.09		8.8	12.04	13.75	6.24	2.28	7.14		11.33	8.27	11.86	6.42	7.68	9.61		41.51	18.61	34.36	11.95		108.77	68.32	0	110.65		61.17	21.62	20.05	0	19.86		32.53	20.45	20.98	30.26	14.14	24.43	31.07		10.38	7.16	6.81	6.69	5.88	6.96	4.45	8.83
(CAACC)n	161.8	166.96		156.06	154.61	180.28	154.9	150.57	151.53		230.6	222.93	238.93	179.95	165.97	189.28		165.8	201.97	196.81	182.13		307.85	302.51	274.83	337.09		340.63	234.82	187.84	492.19	183.29		222.11	214.26	235.34	384.67	244.46	145.79	139.96		140.24	160.34	157.19	152.8	155.97	142.24	107.51	137.66
(CAACG)n	7.07	8.23		8.84	8.24	8.16	9.43	3.98	5.37		7.38	4.15	2.38	4.28	7.15	7.23		3.82	0	0	0		13.69	0	0	0		0	9.32	1.44	0	0		1.72	0.77	4.4	8.39	9.52	3.27	6.43		4.42	5.4	10.26	5.76	5.07	6.65	7.81	7.17
(CAACT)n	0	0		0	0	0	0	0	0.6		0	0	0	0	0	0		7.11	1.56	0.89	0		13.28	0	0	0		151.49	0	1.67	0	0		0	0	0	5.43	0	0	0		0	0.52	1	0	0	0	0.43	0
(CAAGA)n	0.17	0.17		0.81	0.07	0.15	0.23	0.12	0.8		1.54	1.42	2.34	3.79	0.3	1.56		24.47	7.46	15.06	1.69		41.08	0	5.6	0		30.81	14.64	0.18	0	0.43		22.7	35.01	27.53	24.05	6.39	11.74	10.42		0.01	0.01	0.63	0.11	0.02	0.34	0.49	1.23
(CAAGC)n	0.33	1.29		0.46	0.7	0.53	0.97	0.95	0.04		1.84	0.92	1.02	0.46	0.06	0.53		25.16	16.37	23.38	16.13		0.04	57.18	27.16	25.01		3.54	0.09	0.04	41.59	0		1.42	2.11	6.85	1.78	4.31	1.78	0.17		0.65	0.38	0.02	0.4	0.69	0.29	0.32	0.04
(CAAGG)n	6.35	3.92		4.85	3.96	3.9	2.15	6.76	3.1		4.4	6.24	4.85	4.02	6	2.66		26.5	22.03	25.21	11.95		15.16	6.25	6.77	20.35		6.88	28.37	10.65	19.22	18.87		18.74	10.89	17.96	26.87	13.24	15.44	20.99		1.09	0.37	0.88	0.9	2.66	2.04	1.24	1.73
(CAAG)n	75.11	77.86		75.35	81.12	64.97	71.3	63.08	78.33		87.29	94.27	104.01	85.83	78.84	95.93		165.71	93.37	71.54	84.64		157.66	304.27	207.01	161.53		200.97	118.64	67.22	0	66.49		121.33	142.79	230.37	202.02	107.82	111.91	145.03		54.18	59.06	59.04	58.72	41.92	58.14	50.93	53.37
(CAAGT)n	0	0.35		0.2	0	0	0	0.39	0		0	0.18	0.41	0	0.38	0.59		0	0	0.52	0		0	0	0	13.34		0	0	0	0	0		1.18	1.05	0	0	0	0	0		0	0	0	0	0	0.24	0	0
(CAA)n	953.89	951.53		1094.3	1088.35	1001.62	1137.98	1136.32	997.51		914.18	964.92	999.35	934.3	934.57	1051.01		1837.98	1432.68	1351.83	1547.44		2262.8	2369.57	18216.1	2798.79		1445	1575.53	1253.47	1623.97	1423.98		1492.39	1556.62	1571.14	1900.03	1312.42	1267.33	1576.17		1087.96	1111.5	1111.25	1018.61	1028.84	1358.79	1467.02	1288.25
(CAATA)n	3.23	1.97		2.12	2.81	1.62	0.89	1.16	1.96		3.63	1.99	2.35	2.05	4.22	2.31		48.48	28.81	11.64	75.61		0.89	97.62	58.33	54.87		98.56	39.69	0.06	51.55	23.77		30.05	24.21	30.08	37.11	47.9	44.1	47.1		2.57	0.65	1.6	0.62	1.67	0.93	1.43	1.8
(CAATC)n	0.2	0		0.88	0.24	0	0.26	0	0		0	0.22	0.25	0	0	0		0	0	0	1.42		0	0	0	0		0	0	0	0	0		1.02	0	0	0	2.23	0	3.25		0.17	0	0	0	0.69	0.29	0	0
(CAATG)n	0.45	0.68		0	0.97	1.11	0.55	0.1	0.9		1.5	1.83	0	1.42	0.49	1.59		0	0	0.33	6.47		0	0	0	0.22		1.27	0	0	1.83	0		0	0.04	2.45	0	2.33	0	0.07		0.71	0.99	0.02	1.06	0.75	0.31	0.98	0.62
(CAAT)n	77.37	105.86		108.04	133.18	90.49	93.58	92.72	121.72		108.07	98.12	104.04	123.04	125.97	114.97		234.65	122.98	147.24	115.94		360.36	453.1	386.16	193.31		326.4	151.6	70.49	338.52	227.84		281.4	294.02	336.46	256.82	249.61	234.42	330.88		79.42	91.6	64.36	67.32	66.33	64.14	97.77	73.17
(CAATT)n	0	0.01		0	0.84	0	0	0	0		0	0	0	0	0	0		10.52	0	0	0.02		0	0	0	0.26		0	0	0.19	16.33	0.13		10.51	2.42	5.38	7.11	3.96	0.09	1.4		0	0	0	0	0.01	0	0	0
(CACAA)n	3.25	1.99		3.56	4.42	2.79	4.85	1.46	3.51		4.39	5.7	8.82	7.12	3.19	4.85		33.02	26.98	24.89	12.36		67.56	105.78	37.82	125.73		39.65	4	0	0	16.55		17.74	29.67	24.92	24.01	23.4	9.31	28.09		3.77	2.9	3.12	4.65	4.54	5.18	3.16	4.28
(CACAC)n	14.69	11.9		12.98	14.52	17.24	15.3	19.06	13.17		16.08	20.63	17.47	26.41	16.47	25.66		108.96	57.84	64.72	54.4		174.2	162.99	79.56	107.22		59.25	96.81	52.02	40.28	37.48		126.67	113.91	103.73	122.71	93.05	90.6	75.25		8.76	8.57	6.35	5.95	10.05	6.31	11.13	9.11
(CACAG)n	51.99	55.3		41.98	44.31	48.52	42.17	39.92	42.68		44.43	47.32	41.57	41.9	46.3	52.96		229.01	124.89	115.45	168.42		341.98	935.79	373.57	427.51		211.07	109.33	137.39	324.75	156.75		182.07	186.84	172.24	222.47	147.98	117.93	129.42		47.15	49.4	47.23	45.41	45.41	46.34	36.29	34.54
(CACAT)n	4.46	4.82		6.21	3.97	6.05	9.08	7.3	3.28		8.51	6.53	8.61	5.58	7.95	5.28		29.88	11.85	23.89	29.8		17.83	82.82	33.01	92.33		0	8.73	41.52	20.05	40.12		33.91	24.05	32.49	24.13	16.46	16.43	12.54		8.53	10.15	3.58	5.16	4.15	5.43	5.16	5.58
(CACCAT)n	101.9	126.18		113.39	142.59	113.96	131.29	142.54	139.03		156.43	132.99	126.9	218.81	146.74	160.94		385.55	381.09	385.36	248.58		463.6	332.72	471.68	263.43		170.85	232.99	171.41	186.09	252.83		123.27	157.2	104.31	106.23	129.95	118.81	120.67		125.26	101.95	101.28	105.94	94.01	119.91	160.01	136.89
(CACCC)n	87.08	90.43		73.72	76.6	79.51	82.79	81.1	98.69		83.56	67.34	79.51	71.52	90.3	80.62		242.57	171.99	155.54	187.65		211.94	348.54	282.82	216.38		243.17	265.53	112	241.1	110.77		181.33	134.86	185.69	234.22	167.16	169.08	167.43		76.67	96.61	78.27	75.15	83.59	87.04	93.52	103.56
(CACCG)n	0	0		0	0	0	0	0	0		0	0	0	0	0	0		5.24	6.43	3.14	0		0	0	0	0		0	0	3.94	0	0		0	1.05	4.83	1.28	1.19	0	0		0	0	0	0	0.58	0	0	0
(CACCT)n	0.32	0.66		1.15	0.71	0.41	0	0.37	0.84		2.5	0.67	0.38	1.72	2.65	1.91		35.29	20.57	33.12	30.76		47.32	93.26	24.16	75.11		23.75	45.06	6.91	12.97	64.35		58.43	37.38	54.29	59.24	25.42	27.43	25.2		0.52	0	0.82	0.62	0.54	0	0.36	0
(CACGA)n	0	0		0	0	1.5	0	0	0		0	0	0	0	0	0		5.48	0	0	0		0	0	0	0		0	0	0	0	0		20.6	18.37	16.83	0	24.83	15.66	8.79		0	0	0	0	0	0	0	0
(CACGC)n	34.89	35.36		37.21	26.61	27.19	33.18	26.15	31.68		22.3	29.28	36.28	35.48	26.82	28.54		9.82	5.43	4.13	8.13		0	0	3.98	0		0	8.41	0	0	0		1.75	7.28	0	0	9.37	6.65	4.98		31.89	23.16	28.78	30.53	35.35	31.73	35.63	32.59
(CACG)n	112.13	132.7		122.02	141.15	115.9	114.61	112.31	115.37		133.5	131.39	130.28	122.95	130.86	136.05		266.1	223.22	198.91	247.18		215.05	144.21	199.81	176.13		276.41	312.31	119.77	181.1	162.99		181.09	178.62	168.3	198.89	173.17	141.86	188.77		136.35	148.1	121.97	130.42	151.43	147.04	148.72	153.16
(CACGT)n	0	0		0	0	0	0	0	0		0	0	0	0	0	0.9		0	0	11.46	0		0	0	0	0		0	0	0	0	0		0	0	0	0	0	2.46	4.14		0.6	0.68	0.64	0	0	0.53	0.56	1.03
(CACTA)n	1.91	1.46		3.66	2.86	1.19	3.97	2.69	2.91		2.96	0.98	2.82	2.53	4.17	3.99		14.46	21.11	12.28	2.27		0.01	0	27.81	8.23		0	0	0.01	0	20.29		4.08	16	4.16	3.09	6.14	0	7.83		4.69	1.56	1.62	3.86	2.2	1.99	2.46	4.31
(CACTC)n	3.7	5.29		3.36	5.48	2.3	5.34	4.06	1.91		3.67	6.14	2.87	7.57	3.41	6.27		30.19	5.9	12.81	14.96		9.03	40.92	19.12	16.86		4.85	11.75	19.91	97.4	18.42		43.17	31.63	35.74	40.19	41.85	26.08	19.11		2.7	1.65	2.02	2.76	2.4	2.91	1.55	2.31
(CACTG)n	15.26	18.11		16.14	20.21	17.65	10.5	10.5	9.04		16.38	20.4	20.17	15.88	23.21	18.51		20.89	5.23	18.5	18.6		15.22	0	49.48	2.9		37.79	51.59	41.21	11.19	11.12		32.74	12.12	39.22	17.09	19.91	20.3	28.37		14.32	10.06	8.59	9.19	8.15	8.15	7.94	8.3
(CACTT)n	0	0		0	0	0	0	0	0		0	0	0	0	0	0		0	0	4.08	0		0	0	0	0		0	0	0	0	0		0	0	0	0	0	0	0		0	0	0	0	0	0	0	0.37
(CAGAA)n	9.19	6.9		10.7	9.33	12.16	8.39	7.56	13.03		16.86	12.2	6.5	3.9	12	13.33		29.49	27.82	35.23	16.65		25.09	16.87	21.27	29.97		29.24	13.23	90.49	35.33	88.39		27.99	27.88	36.78	33.49	35.82	20.51	33.84		5.85	11.49	9.84	9.29	9.24	9.47	13.94	8.7
(CAGAC)n	4.47	3.4		3.57	4.85	2.74	4.17	1.35	2.57		3.33	4.4	3.23	1.99	4.24	4.83		37.7	38.82	21.01	33.5		30.35	86.34	50.53	21.03		6.15	5.94	13.55	0	2.57		8.68	1.62	5.99	8.48	9.6	2.41	2.17		3.48	4.64	2.21	2.63	2.2	1.99	2.46	2.13
(CAGAGA)n	539.89	530.76		538.96	535.89	543.09	541.91	541.35	498.13		589.75	581.95	646.16	576.37	537.54	589.57		1883.86	1303.31	1177.01	1350.08		1602.23	2313.8	1332.31	1643.99		1310.25	1155.61	849.06	973.64	979.43		1239.59	1146.03	1384.09	1570.07	1212.6	976.56	1043.1		499.15	530.99	495.66	488.56	442.32	531.85	482.39	487.96
(CAGAG)n	15.92	14.14		20.18	17.79	18.74	17.78	16.1	18.2		22.73	25.02	16.48	19.16	15.3	20.18		73.81	34.6	36.83	51.97		34.04	38.3	58.52	34.24		67.04	62.47	30.57	68.29	25.08		56.24	53.51	67.89	77.28	57.33	56.76	33.88		15.79	17.66	15.2	17.57	20.7	15.83	17.87	15.26
(CAGA)n	539.65	563.23		552.07	577.84	521.04	581.36	591.01	619.06		518.1	557.21	532.29	645.07	615.54	659.57		1970.51	1290.97	1038.55	1244.07		1630.78	3288.72	1747.93	2091.2		1062.34	1411.66	868.11	1435.67	1090.51		1552.69	1557.35	1540.18	1687.57	1347.32	1271.92	1419.84		527.57	525.04	519.64	510.9	484.01	489.79	569.34	587.15
(CAGAT)n	0	0		0	0	0	0.56	0	0		0	0	0	0	0	0		0.68	2.4	1.71	0		0	0	0	0		0	0	0	0	0		0	0	0	0	0	0.73	0		0	0	0	0	0	0	0	0.61
(CAGCC)n	40.99	41.32		48.15	46.66	44.14	45.52	50.16	55.59		45.78	43.69	36.72	40.7	45.19	30.77		46.64	28.52	39.58	27.56		60.86	11.26	45.6	96.84		13.28	46.73	16.99	165.83	106.22		60.29	32.82	55.73	50.06	50.15	45.72	26.73		40.41	48.03	47.01	40.5	47.18	48.44	54.97	43.58
(CAGCG)n	2.18	2.96		0.8	0.79	0.9	1.81	0.82	4.42		0	4.48	1.71	1.54	0.79	0.87		0	2.89	6.59	12.09		0	0	0	0		0	11.18	16.54	0	41.11		8.68	2.21	0	0	6.23	4.71	3.97		1.73	0.65	0.62	0	0.61	1.01	0.54	2.95
(CAGC)n	36.68	33.69		39.48	39.33	41.6	40.06	54.24	39.89		40.13	43.16	34.99	39.69	42.08	36.71		84.57	82.14	43.56	59.45		66.71	84.37	154.44	47.52		128.62	92.41	74.5	135.93	132.05		75.03	32.46	50.59	57.68	67.97	47.24	63.75		29.86	31.36	30.21	27.37	36	31.07	34.3	43.78
(CAGCT)n	2	4.22		1.59	2.34	2.19	1.91	2.07	2.41		2.67	1.58	3.99	1.79	4.69	4.4		21.52	17.09	6.42	19.15		33.43	0	12.51	31.69		10.41	39.71	19.13	16.5	60.83		26.2	16.36	19.27	32.9	15.53	21.91	16.77		2.07	2.46	2.34	2.55	2.57	2.13	1.07	1.66
(CAGGA)n	2.46	3.52		5.1	6.34	6.04	3.47	4.98	7.76		7.65	5.92	7.44	6.54	7.41	8.73		52.88	23.46	26.57	33.27		38.58	37.66	36.01	44.22		43.59	1.49	0.69	0	10.99		23.79	19.14	22.05	24.33	29.01	21.32	17.95		4.58	5	5.45	3.87	2.8	3.98	2.98	6.9
(CAGGC)n	11.08	9.17		3.79	6.4	8.6	6.89	9.34	9.46		7.39	10.3	11.02	7.88	6.03	11.55		26.16	22.73	22.48	39.48		46.89	0	0	50.55		0	55.35	57.09	24.45	70.45		19.47	20	25.32	35.13	3.56	20.19	33.99		15.97	14.68	10.25	17.75	7.82	12.7	15.54	15.68
(CAGGG)n	87.57	82.69		92.09	90.36	79.99	83.2	70.22	73.42		96.77	93.28	100.12	92	97.85	89.07		150.18	193.86	118.97	175.22		177.56	224.6	115.7	163.11		99.71	132.01	68.79	111.29	103.1		140.69	100.94	116.53	138.31	139.09	150.44	114.49		85.33	97.96	88.99	89.91	85.87	89.98	79.46	89.52
(CAGG)n	470.01	473.37		598.39	516.16	544.63	540.19	605.81	619.16		543.32	542.92	512.46	563.96	481.68	514.49		938.06	565.75	442.29	521.36		782.04	1205.8	365.74	604.01		476.56	708.89	468.64	678.06	557.32		537.01	471.4	560.51	718.51	527.87	406.32	400.75		625.43	542.31	698.86	557.1	549.64	608.7	700.55	610.26
(CAGGT)n	0	1.56		1.38	1.08	0.33	0	0	0.27		0.3	3.06	0	0	0	1.18		0	0	0	0		0	0	0	34.13		0	0	0	0	0		0	0	12.11	5.5	0	0	0		1.22	0	0	0.25	0	0	0.2	0
(CAG)n	4491.91	4284.36		4748.94	4424.22	4491.22	4176.81	4342.95	4328.35		4549.96	4524.87	4256.98	4284.73	3943.64	4149.09		3881.42	4723.82	4253.08	4372.78		4870.22	4658.56	4696.01	3623.54		5002.23	4215.49	5094.99	4967.52	4286.4		4181.24	3618.29	4145.11	4229.07	4484.53	4326.32	3927.52		4515.04	4723.15	4542.15	4174.56	4526.52	4817.11	4160.29	4260.17
(CAGTA)n	9.34	8.45		6.13	6.95	7.33	5.68	4.01	4.21		9.8	8.23	10.7	9.97	5.35	4.96		12.85	16.34	5.36	8.77		35.67	53.02	27.18	36.73		95.25	30.4	16.05	17.83	10.39		24.07	19.11	43.32	34.36	29.35	15.27	25.97		5.6	4	5.96	7.05	4.88	3.86	6.77	4.76
(CAGTC)n	0.51	0.62		1.31	0.03	0	0.18	0	0.49		0.55	1.11	1.18	0	1.59	0.94		0.74	0.65	0	2.32		0	1.84	0	9.43		0	0	0	0	0		0	0.74	0	0	0.2	0	0		0.36	0	0.41	0	0.09	0.37	0	0
(CAGTG)n	3.38	4.88		2.46	2.99	2.89	1.91	3.94	4.97		6.15	5.92	6.04	4.24	6.13	4.2		60.82	35.75	36.54	60.85		78.3	255.1	79.57	74.64		22.01	59.26	43.85	53.86	59.67		39.38	34.18	50.64	63.45	34.58	34.52	26.8		3.33	4.06	3.4	5.4	4.78	3.74	2.66	4.22
(CAGT)n	15.23	19.56		19.27	13.68	20.3	20.45	12.73	14.64		24.12	20.65	17.05	23.31	13.37	21.4		56.6	51.73	29.45	42.08		39.74	145	62.13	78.31		17.03	25.29	42.99	0.26	39.04		50.38	35.41	31.77	43.32	70.57	26.86	38.52		19.01	13.44	15.43	15.52	22.1	16.98	13.42	18.51
(CAGTT)n	4.53	6.35		1.86	4.32	3.52	7.75	3.82	4.59		7.01	3.49	4.01	6	4.94	6.76		9.42	4.5	12.84	9.42		0	36.43	19.77	0		0	19.17	22.56	0	0		8.69	16.37	2.96	9.41	8.74	12.85	10.31		1.8	7.07	1.92	3.23	5.22	2.75	2.22	3.83
(CA)n	10848.6	10904.3		9147.72	10277.4	9647.26	9948.26	10744.8	10182.3		10536.1	10895	11075.9	11435.5	12103.8	11657.4		34274.5	22880.7	20545.2	24063.3		36777.1	65967.1	33443.9	43927.8		28250.7	24560.4	20315.3	34644.4	21696.2		29749.2	32155.9	31162.9	34960.3	26125.7	24010.7	24831.5		9168.12	9356.58	8983.43	9217.32	8080.94	9791.81	10371.6	9764.42
(CATAA)n	0	0		0	0.76	0	1.35	0	0.67		1.45	0.56	0.22	0.79	0	1.16		6.5	1.46	9.98	41.11		3.16	6.24	57.22	2.36		7.45	6.77	0	7.77	14		15.31	7.03	16.21	10.2	7.71	12.83	10.34		0.44	0	0	0	0	0.76	0	0.37
(CATAC)n	3.13	4.13		4.39	5.23	10.76	5.64	6	10.65		5.84	3.59	5.44	4.39	3.43	9.47		24.04	4.91	2.49	30.34		13.02	0	11.98	0		0	10.14	7.03	37.83	20.96		12.64	21.52	17.51	12.92	5.44	7.34	5.99		4.98	4.73	4.97	5.24	4.56	6.12	9.13	7.45
(CATAG)n	0.43	2.93		3.14	0.85	2.04	0.23	0.92	1.45		1.82	1.05	1.96	3.44	3.13	3.87		15.41	4.35	9.24	15.29		1.68	0	0	31.73		11.25	2.52	0	38.4	0.06		9.6	9.41	9.55	11.28	6	2.35	2.24		0.98	0.02	0.35	0	0.69	0.85	1.21	1.11
(CATA)n	255.69	286.46		259.95	320.06	292.65	304.37	298.45	288.83		342.48	319.42	329.53	327.19	340.7	369.54		1990.36	1309.23	1109.27	1259.15		1554.99	2801.01	1322.91	2032		1693.3	1701.86	1316.4	1753.69	1542.64		1884.33	2122.36	1993.82	2219.33	1646.79	1414.35	1702.19		259.28	249.23	236.69	258.41	257.71	264.11	286.82	262.42
(CATATA)n	123.36	127.34		131.81	159.21	128.18	134.08	142.71	113.98		127.06	127.37	147.31	115.81	143.99	159.3		1078.66	826.99	692.39	776.42		666.26	1356.16	922.74	1183.7		615.33	828.64	549.95	745.19	610.08		821.47	958.69	824.3	939.67	696.09	711.41	847.22		104.67	104.35	115.44	120.62	105.78	100.59	120.9	118.55
(CATAT)n	0.53	1.08		0.58	0	1.31	1.31	0.6	0		0.01	0.54	0.62	1.68	0.58	3.82		20.8	14	21.62	43.86		19.11	49.84	0.1	0.09		17.85	0.07	10.58	0	16.43		3.64	15.27	3.69	18.49	18.98	13.95	11.57		0	0.47	0.45	0.5	1.77	0.09	0.39	0
(CATCC)n	20	17.87		15.35	20.99	20.05	32.29	26.03	18.47		20.9	18.72	20.68	21.91	25.6	21.33		25.45	24.62	27.03	10.48		24.55	22.55	36.72	49.73		20.7	0	18.96	66.9	4.96		25.31	31.58	25.93	27.04	17.03	36.22	12.3		22.6	18.44	24.05	16.33	15.86	16.03	26.86	25.14
(CATCG)n	0	0		0	0	0	1.21	0	0		0	1	0	0	0	0		0	0	0	0		0	0	0	0		0	12	0	0	0		0	0	0	0	0	0	0		0	0	0	0	0.82	0	0	0
(CATCT)n	1.86	0		0	2.02	0.38	0.77	1.39	0.63		0	0.64	1.46	1.97	0.68	0		2.04	0.83	5.76	1.62		0.02	14.06	234.54	0.24		43.44	40.19	0.01	0.62	19.27		4.25	0.13	3.24	11.55	1.38	9.11	1.23		2.47	3.31	2.62	2.94	3.11	3.44	2.28	1.26
(CATGC)n	0.33	0.68		0.37	0.36	1.25	0.42	0	0.34		1.5	0.69	4.34	1.06	0.36	0.4		1.01	3.98	0	7.15		7.55	0	0	0		0	0	0	0	2.84		2.28	1.53	1.75	3.09	0.57	1.63	6.69		0.27	0.3	0.57	0.32	0.28	0.69	0.25	0
(CATG)n	29.21	32.12		27.48	43.95	33.02	29.19	32.4	35.66		48.46	39.55	39.45	48.43	54.98	46.29		223.76	152.32	156.06	144.02		130.31	290.69	224.82	111.59		168.12	230.76	154.03	162.39	203.96		150.54	189.46	220.44	233.26	144.71	165.11	172.61		34.44	35.86	21.54	36.62	28.83	24.07	29.34	27.9
(CATGT)n	0	0.79		0	0.85	0	0.97	0	1.18		0.87	1.2	1.38	0	1.27	1.39		5.29	1.03	2.64	0		42.16	0	0	0		10.54	0	0	0	0		1.99	1.77	6.78	0	1.33	11.35	2.83		0.93	0	0	0.37	0.98	0	0.57	0.53
(CAT)n	2385.51	2542.85		2459.86	2715.08	2486.39	2371.47	2730.74	2328.32		2737.45	2684.73	2679.45	2840.53	2491.8	2518.27		2431.85	2636.49	2931.56	2804.32		2489.54	3242.83	2208.38	1711.47		3122.37	2368.46	2575.76	2508.43	2549.27		2622.17	2848.05	2593.28	2317.5	2874.61	3098.84	2520.83		2277.59	2490.85	2348.06	2411.98	2034.13	2495.68	1963.17	1981.23
(CATTA)n	0.72	0		0.78	0	0	0.45	2.42	0		0	1.47	0.85	0.76	0	1.71		4.34	12.34	4.33	6.81		25.9	0	29.18	30.8		24.28	0	0	0	16.22		18.34	22.9	37.46	26.46	18.42	12.78	19.56		0	0.64	0	0	0	0.99	0	0.48
(CATTC)n	0.37	0		0.01	0.63	0.03	0.49	0.21	0.19		0.43	0	0	0	0	1.12		10.11	23.59	13.4	651.21		75.96	77.49	377.06	356.42		193.17	72.62	21.89	284.39	32.16		8.99	39.21	13.4	38.37	35.4	5.11	8.78		0	0	0	0.19	0.01	0	0.29	0
(CATTG)n	0	0		0	0	0	0	0	0		0	0	0	0	0	0		25.28	5.75	18.32	17.29		0	0	0	0		0	0	0	0	0		0	0	3.33	0	0	3.1	0		0	0	0	0	0	0	0	0
(CATTT)n	0	0		0	1.03	0	0	2.13	0.16		0	1.94	2.23	2	1.03	2.26		5.71	7.51	29.97	17.96		0.01	92.9	0	0		6.4	17.44	0.02	0	0		12.89	17.24	11.53	20.92	24.28	15.32	3.44		0.78	0.84	0.8	0	0	0	0	0
(CCAA)n	101.58	99.87		116.93	124.96	124.34	117.3	128.57	137.36		150.18	133.49	148.79	165.14	154.79	171.1		772.02	546.37	517.68	477.7		464.44	1319.46	693.03	890.31		594.52	472.24	332.95	590.09	671.16		577.42	532.31	572.45	652.04	514.03	486.85	555.67		101.17	115.7	104.34	117.63	104.34	117.8	140.63	122.02
(CCA)n	4695.89	4103.65		4211.19	4072.61	4306.12	3942.19	4415	4229.76		3537.21	3538.65	3573.41	3641.63	3641.7	3536.27		3353.11	3029.67	3306.23	2997.17		4747.02	5174.74	5020.72	4686.11		3851.05	3141.53	3145.93	3525.53	2874.26		3027.74	2802.66	2963.58	3077.18	3051.91	2917.68	2555.03		3522.7	3945.52	4137.08	3529.8	3097.02	4219.59	4138.42	3830.67
(CCCA)n	47.17	39.88		49.11	32.96	42.06	34.98	48.09	43.99		54.37	62.51	76.78	46.63	46.66	38.21		295.32	182.47	129.36	157.65		385.44	631.39	422.03	480.29		205.39	194.09	81.23	285.39	121.79		271.52	215.85	177.18	209.94	160.1	182.56	150.06		53.08	43.1	40.15	32.35	34.12	37.11	39.36	49.78
(CCCCAA)n	45.12	46.56		41.01	40.17	36.4	48.84	37.55	44.5		25.03	33.67	27.63	31.02	27.44	25.85		62.01	43.44	48.69	68.22		95.26	70.92	78.37	100.69		27.78	38.75	41.66	49.67	43.07		54.95	35.65	33.68	41.09	36.14	26.58	38.37		40.08	40.72	40.67	33.39	29.92	48.69	51.77	52.69
(CCCCAG)n	1447.16	1443.92		1548.74	1404.4	1453.77	1336.74	1467.36	1460.92		1252.1	1342.25	1291.57	1254.29	1156.83	1292.1		1253.08	1251.27	1295.92	1268.03		2170.25	1371.38	1708.35	1403.18		1639.38	1414.04	1646.4	1604.64	1530.89		1310.53	938.96	1167.41	1295.02	1172.94	1273.94	1003.87		1477.51	1490.11	1468.75	1389.5	1344.67	1574.1	1491.2	1453.22
(CCCCCA)n	153.08	199.47		160.52	150.21	157.42	145.17	141.05	152.43		141.11	150.64	170.12	175.65	129.83	148.14		793.11	652.85	475.69	427.89		702.45	1020.2	692.95	754.53		1045.11	482.28	642.16	407.57	542.66		718.86	626.8	785.25	699.31	658.36	658.82	543.01		131.98	150.92	160.36	171.63	144.92	179.84	152.2	131.52
(CCCCCG)n	72.33	68.1		61.12	58.44	55.83	64.08	66.54	59.91		70.23	67.48	81.38	84.7	44.19	53.58		364.63	241	291.39	283.82		291.98	153.35	223.03	211.84		185.67	394.34	355.32	208.99	297.4		338.17	290.02	379.81	345.82	368.1	335.57	215.33		51.43	50.77	54.72	48.93	50.45	63.74	41.15	54.83
(CCCCCT)n	51.39	52.56		30.98	38.57	30.47	44.95	38.84	38.88		52.52	44.26	54.3	60.07	36.74	43.87		127.36	143.57	95.35	91.89		183.39	7.55	131.61	172.77		192.21	179.93	130.3	179.65	83.9		197.53	150.79	172.89	159.8	104.4	114.82	100.56		37.14	38.22	25.9	34.91	26.3	34.47	33.38	28.49
(CCCCG)n	313.46	241.97		279.89	269.77	241.07	226.93	245.73	263.42		254.32	256.01	232.37	239.16	228.7	216.04		846.84	818.75	808.82	894.58		724.33	314.89	598.32	373.43		581.16	891.21	1027.2	642.11	906.54		435.27	237.17	487.33	389.76	467.2	465.18	498.88		335.94	318.52	314.5	264.27	260.06	288.83	279.89	319.75
(CCCGAA)n	6.27	6.77		3.63	6.02	5.04	5.97	6.22	2.99		4.98	2.27	4.35	5.08	2.01	5.28		30.13	26.88	35.68	48.22		136.65	92.11	77.25	88.77		0	53.34	24.14	23.46	53.2		53.48	38.16	46.27	64.75	61.96	43.64	54.36		5.58	2.3	4.68	3.86	4.32	4.6	2.17	5.24
(CCCGA)n	0	0		0	0	0	0	0	0		0	0	0	1.39	0	0		9.92	0	0	0		0	0	0	0		0	0	0	0	0		0	0	0	0	0	0	0		0	0	0	0	0	0	0	0.89
(CCCGG)n	70.84	54.87		57.29	53.79	54.08	56.91	48.95	44.82		48.94	65.88	60.02	52.34	37.77	34.31		269.94	232.5	362.26	298.05		226.59	2.79	94.39	85.58		374.81	490.18	512.02	396.09	373.37		305.69	129.05	201.76	217.87	308.42	257.03	242.89		53.4	64.42	68.69	51.86	50.65	56.2	45.09	64.86
(CCCG)n	310.56	260.57		288.07	249.87	247.49	218.69	266.75	271.31		243.82	282.48	262.45	243.77	214.99	215.04		769.72	732.16	737.93	836.17		686.79	384.23	477.53	702.95		959.98	1133.8	1574.33	429.67	1040.4		638.35	451.16	577.41	534.37	528.35	624.38	678.75		289.31	250.66	283.43	249.31	217.17	254.43	245.88	250.9
(CCCTAA)n	26.52	25.03		26.09	30.15	29.15	29.38	25.8	28.9		25.93	27.09	27.79	34.11	25.22	37.01		2306.87	230.39	3269.67	967.3		271.53	598.35	14696.8	7929.56		8136.27	491.1	350.09	1200.6	381.45		350.48	316.18	350.4	768.99	448.15	263.32	1440.49		22.83	22.05	25.64	32.21	15.21	27.14	30.23	36.13
(CCCTAG)n	1.58	2.76		1.1	1.01	1.39	1.33	0.71	0.92		1.05	2.18	1.69	0.92	1.3	3.02		8.35	7.07	3.7	7.51		0.91	0	0.1	10.72		23.69	0	11.94	4.12	0		2.64	3.88	3.65	3.38	3.44	1.54	1.98		2.6	2.82	4.42	3.79	2.05	2.97	3.84	3.4
(CCCTA)n	0	0.33		0	0	0.41	0	0.37	0.33		0	0	0	0	0.36	0		11.83	6.48	4.19	8.52		10.31	54.27	27.5	23.82		22.09	1	19.48	11.52	8.3		6.12	4.71	11.36	5.42	1.68	5.81	5.93		0.26	0	0.28	0	0	0.23	0	0
(CCCTG)n	41.04	48.75		38.04	41.76	43.47	35.81	37.35	28.27		36.64	39.88	35.05	41.93	28.5	44.45		134.81	68.9	86.01	83.41		127.79	320.42	165.23	144.59		106.93	141.56	121.95	77.98	41.67		171.86	147.52	175.32	153.79	144.38	146.14	89.22		36.19	48.15	48.93	37.99	41.38	36.33	30.92	30.47
(CCGAA)n	8.25	15.61		12.89	11.54	10.25	8.8	10.6	16.71		6.63	9.68	6.95	12.48	11.55	5.62		3.56	4.68	1.78	19.6		5.32	0	0	0		79.83	32.63	0	0	53.31		20.1	8.96	8.21	39.15	28.27	45.83	6.43		15	18.9	12.97	11.2	20.72	15.51	8.68	15.14
(CCGAG)n	20.8	23.11		34.47	39.78	35.23	29.01	32.6	38.93		34.72	42.69	28.23	28.03	42.56	30.81		28.59	33.38	16.19	29.95		28.46	0	62.31	13.54		51.23	127.94	91.42	66.78	60.58		38.69	25.88	48.3	67.46	31.31	59.23	60.76		35.09	43.8	41.08	42.5	37.99	46.7	27.84	37.93
(CCGCG)n	16.25	10.35		14.66	12.38	10.6	3.54	10.28	7.82		5.94	12.09	12.45	10.54	5.75	7.27		111.18	103.29	68.13	113.92		122.94	89.13	87.42	139.63		321.97	286.17	436.22	132.01	267.63		194.66	116.17	207.34	152.22	178.19	183.67	180.31		16.8	24.25	14.44	11.96	11.73	11.4	7.78	14.01
(CCGGA)n	0.47	0.48		0	1.03	0	0	0	0.48		2.66	0	1.12	0	0.52	0		1.43	0	0	0		0	0	0	0		0	0	0	0	0		0.81	5.76	3.3	0	0	1.53	0.86		0.38	0	0.4	0.45	0	0	0	0.32
(CCGGG)n	34.66	27.16		37.91	26.84	30.64	34.83	29.98	29.7		24.73	25.99	31.43	20.47	15.97	28.61		91.7	68.84	89.62	126.71		144.49	35.3	46.51	14.32		225.74	219.37	248.34	216.58	188.44		98.87	82.11	107.97	114.4	103.91	108	139.42		31.81	33.26	30.47	25.32	23.43	27.7	21.1	37.41
(CCGG)n	0	1.67		1.79	0	0	1.02	0	0		0	0	0	0	0	0		1.24	0	2.48	0		0	0	0	0		0	0	0	0	0		0	3.74	4.29	0	4.22	5.32	1.49		0.65	0	0.69	0	0.69	0	0	1.11
(CCG)n	1531.57	1230.38		1490.55	1371.07	1298.25	1320.17	1323.07	1493.76		1319.36	1425.56	1331.18	1247.6	1049.58	1133.56		4451.42	4440.78	5266.71	5309.15		4984.71	2492.09	4178.2	3106.25		5775.85	6948.22	8056.07	4285.12	6482.48		4544.22	2962.9	4927.03	4384.09	4796.29	4970.1	4575.94		1394.11	1442.13	1406.22	1120.42	1052.36	1243.04	1134.43	1480.11
(CCGTA)n	0	0		0	0	0	0	0	0		0	0	0	0	0	0		0	0	0	0		0	0	0	0		0	0	0	0	0		0	0	0	0	0	0	0		0	0.36	0.34	0	0	0	0	0
(CCTAA)n	6.44	3.75		4.36	6.01	7.24	3.43	3.1	4.04		8.27	9.6	9.76	10.39	12.02	9.14		23.18	7.31	23.16	29.14		52.62	95.09	57.05	40.83		95.53	22.63	26.16	23.82	26		50.97	44.77	37.11	70.16	54.89	47.19	29.83		2.44	2.46	3.5	2.91	3.08	2.23	1.13	0.62
(CCTAG)n	0.76	0		0	0.39	1.31	1.48	0.33	0		1.4	0.73	0.35	1.32	0	0.85		6.04	2.38	3.55	4.44		15.04	0	1.81	29.6		24.11	0	0.04	16.76	0.02		2.84	2.75	0.04	1.1	4.87	2.02	6.15		0.61	0.37	0	0.89	0.25	0.21	0	0
(CCTA)n	8.7	8.75		9.33	13.61	11.08	12.07	9.2	10.59		18.62	21.04	16.74	12.64	15.21	28.96		88.21	35.71	48.44	65.15		75.55	75.65	61.87	147.13		50.15	105.75	76.09	78.33	69.41		84.6	106.95	102.92	108.9	80.36	95.48	102.07		12.82	15.62	8.5	15.77	12.5	10.78	8.17	5.99
(CCTAT)n	0	0.48		0.6	0	0.24	0	0	0.11		0	0.02	0	0	0.49	0.65		19.98	7.13	6.83	7.77		0	0.02	10.66	10.77		242.36	0	0.78	0	0.01		2.49	2.89	11.95	0	4.67	0	8.42		0.87	0	0	0	0.02	0.03	0.4	0
(CCTCG)n	3.44	4.36		4.74	4.66	4.79	3.2	4.34	4.34		4.35	4.88	5.05	4.58	1.65	5.66		42.17	13.81	35.91	35.72		75.45	74.54	13.47	60.39		0	19.92	1.2	3.03	2.39		8.23	7.84	3.94	4.07	5.2	8.44	6.36		6.01	4.2	5.45	6.1	4.66	4.45	3.47	2.61
(CCTG)n	190.44	187.26		182.73	177.76	192.77	196.31	212.23	212.84		192.93	212.8	215.14	189.94	210.11	204.38		801.46	446.67	370.51	449.72		537.49	1365.86	466.95	560.97		500.59	504.36	381.34	848.33	506.66		588.49	495.08	643.71	809.34	509.53	414.51	411.74		167.88	182.16	163.08	157.08	165.46	162.89	174.47	163.08
(CCTTG)n	8.17	6.21		4.6	4.46	3.99	3.75	6.84	6		6.88	4.61	8.2	9.19	4.25	6.73		34.11	8.06	26.6	20.17		5.57	41.51	0.29	29.47		0	31.92	22.81	25.84	14.26		18.48	44.1	28.81	41.83	51.93	23.69	48.03		2.37	3.4	2.39	1.9	3.64	2.59	6.52	1.94
CENSAT_MC	0	0		0	0	0	0	0	0		0	0	0	0	0	0		0	0	0	0		0	0	0	0		0	0	0	0	0		0	0	0	0	3.48	0	0		0	0	0	0	0	0	0	0
(CGAAA)n	20.2	21.47		13.42	19.1	13.12	17.46	12.87	18.72		19.74	16.26	12.39	26.04	29.61	30.32		2.66	0	6.65	6.28		0	0	0	3.78		41.74	0	0	55.96	32.35		1.5	13.39	7.67	14.62	1.51	0	0		6.92	7.06	2.94	5.02	2.95	7.32	3.16	4.76
(CGAAG)n	24.96	18.31		17.81	21.34	18.58	15.71	19.84	14.13		21.67	24.63	12.15	21.11	11.94	15.45		13.57	17.16	19.58	25.27		0	0	35.89	0		2.25	16.35	1.89	21.13	26.31		9.07	7.08	18.52	4.91	17.65	12.38	16.39		31.19	36.42	32.94	28.09	30.32	37.05	14.93	11.91
(CGAA)n	2.73	0		1	1.98	0	2.27	1.02	0		1.02	2.81	1.08	0.32	1.99	0		19.28	0	8.26	0.01		12.35	0	0	27.48		0.1	11.21	2.59	12.87	0.01		23.29	33.61	3.18	18.51	4.69	4.43	1.66		1.45	0.81	0	0	0.76	0.63	1.34	1.23
(CGAAT)n	0	0		0	0	0	0	0	0		0	0	0	0	0	0		0	0	0	0		0	0	0	0		0	0	0	0	0		0	0	0	0	0	0	0		0	0	0	0	0	0	0	0
(CGAGA)n	0.25	0.07		0.11	0.14	0.15	0	0	0.62		0.32	0.02	0	0.28	0.07	0.02		3.11	0.32	1.89	1.89		0.82	0	0	0		0	0.29	1.26	0	0		0.52	0.03	1.53	1.84	0.26	2	1.51		0.16	0.71	0	0	0.45	0.02	0.1	0.37
(CGAGG)n	21.06	18.4		25.54	19.85	30.9	22.69	25.04	23.51		15.59	16.84	14.33	14.16	8.48	17.25		101.38	57.09	87.11	77.97		136.34	152.76	57.05	94.26		60.12	53.14	63.66	97.6	39.68		41.04	33.48	45.2	46.91	38.4	31.37	25.5		13.3	17.24	14.07	15.23	9.49	16.46	22.79	21.3
(CGAG)n	203.69	174.46		246.38	196.75	211.52	220.08	207.79	224.11		215.42	225.88	216.64	177.93	178.75	166.42		331.27	349.93	325.06	420.5		328.43	40.88	148.55	160.39		685.44	498.62	575.76	298.42	411.08		431.67	301.85	330.33	331.83	412.38	370.92	281.23		187.03	222.47	218.77	193.71	183.87	218.45	154.18	195.03
(CGAGT)n	0	0		0	0	0	0	0	0		0	0	0	0	0	0		0	0	0	0		0	0	0	0		0	0	0	0	0		0	0	0	0	0	0	0		0	0	0	0	0	0	0	0
(CGA)n	231.39	256.26		239.78	265.63	247.27	218.95	237.13	200.92		243.65	258.17	237.82	210.12	255.92	239.59		102.57	76.79	114.55	106.57		262.85	38.01	421.36	189.03		134.96	326.93	273.9	287.35	119.74		233.56	186.95	237.22	232.9	152.68	223.38	119.36		246.78	215.99	216.43	211.37	227.96	221.4	206.02	215.5
(CGATA)n	0	0		0	0.87	0	0	0.18	0		0	0	0	0.84	0	0		3.61	0	0.29	30.04		0	0	0	0.13		1.51	0	0	1.09	4.5		0	1.25	5.63	4.77	0.02	0	0.09		0	0	0.02	0	0	0	0.59	0.02
(CGATG)n	0.55	0.56		0.6	0	0	0	0.62	0		0	0	0	0	0	0		0	0	0	0		0	0	0	0		0	0	0	0	17.2		0	1.68	0.96	0	2.84	7.17	3.02		0.44	0	0.47	0	1.39	2.3	1.63	0
(CGAT)n	3.83	1.3		0	1.39	1.59	0	1.44	0		0	0	1.51	4.06	1.39	0		0	0	0	9.1		0	0	0	16.46		0	3.93	0	0	0		13.06	11.65	11.12	0	6.56	10.34	18.58		0	0	0	2.55	0	0	0	0.86
(CGCGG)n	7.09	7.22		3.39	1.93	3.85	3.86	8.46	3.14		5.97	5.45	4.7	4.69	2.89	6.86		111.79	113.73	167.23	135.72		89.99	110.53	79.82	62.77		152.95	186.58	162.45	40.66	165.23		118.52	59.26	133.42	92.34	121.37	96.13	91.81		5.99	5.52	6	7.15	4.08	7.67	5.54	5.39
(CGCTG)n	3.23	5.35		2.69	3.76	5.73	6.54	4.9	7.67		4.62	3.79	5.38	3.66	4.02	4.12		27.47	12.82	25.09	33.98		2.08	0	0	0		12.5	49.65	7.87	47.6	18.26		10.15	9.12	15.26	7.66	18.17	27.65	27.58		6.48	5.71	4.29	6.33	4.25	4.47	5.77	3.38
(CGGAA)n	0	0		0	0	0	0	0	0		0	0	0	0	0	0		0.67	1	0.67	35.66		0	0	0	34.14		0	0	0	21.83	0		0	2.01	5.38	0	0.76	0	0		0	0	0	0	0	0	0	0
(CGGAG)n	19.01	16.14		14.36	12.81	15.75	12.95	15.27	12.83		18.32	18.58	15.48	15.34	22.68	18.89		78.02	47.95	99.85	39.8		61.33	0	23.69	44.73		125.71	132.27	64.37	25.58	134.38		78.73	35.8	70.17	57.3	99.27	57.21	94.68		21.24	14.92	18.39	16.34	17.05	22.26	17.66	23.26
(CGGA)n	238.48	246.87		200.5	234.5	209.52	211.59	159.88	175.65		195.7	198.24	160.23	226.42	204.53	226.03		178.76	196.67	185.12	182.06		69.11	334.27	189.73	208.25		175.66	217.34	104.67	164.22	176.99		150.2	135.39	123.8	147.9	165.67	181.99	142.68		214.8	215.12	244.47	194.78	208.85	220.17	215.95	200.15
(CGGGA)n	0.31	0.74		1.58	1.18	1.8	1.2	1.22	2.93		2.79	1.86	0.85	1.92	1.18	0.37		20.52	1.92	2.73	0.74		32.68	0	0	21.76		0	28.77	20.58	5.11	6.14		20.71	11.32	20.55	17.75	12.93	22.19	18.27		0.82	1.61	1.49	1.37	0.61	1.97	2.53	0.98
(CGGGGG)n	10.88	13.3		23.81	18.95	22.98	13.54	18.36	20.94		11.01	21.22	10.26	20.74	7.11	12.98		39.49	38.19	52.61	27.15		29.49	34.99	22.15	2.34		0	26.78	150.12	0	58.46		25.98	41.38	40.19	48.21	24.24	31.74	29.69		18.18	19.39	20.27	20.67	12.75	24.49	18.43	15.45
(CGGGG)n	59.13	54.81		82.12	86.85	85.2	79.43	78.45	79.62		97.06	94.05	99.67	87.01	63.11	71.91		425.47	365.58	382.3	429.9		299.06	145.36	171.91	139.7		340.39	567.38	760.07	438.51	486.4		304.44	241.89	408.82	341.54	353.5	332.42	410.78		72.89	86.92	78.57	63.46	71.77	75.34	70.96	89.15
(CGGG)n	28.29	21.13		40.57	41.05	32.8	43.8	42.41	38.19		31.81	38.71	38.54	31.95	17.12	34.48		217.66	252.22	268.79	252.47		318	142.68	266.88	167.45		153.3	348.07	550.72	421.88	216.84		177.94	131	260.61	169.4	185.25	161.97	195.53		42.5	42.57	47.36	30.46	37.89	43.54	38.88	56.11
(CGG)n	1312.53	1059.66		1757.73	1634.62	1800.11	1569.11	1598.65	1706.73		1857.63	1841.77	1750.63	1612.38	1378.05	1423.93		6040.16	6185.63	6473.85	6901.12		5273.31	3038.62	4264.88	3121.39		6757.72	9143.09	10110.4	5625.35	8265.08		5643.38	3880.95	5713.57	5273.54	5959.33	5511.56	5960.56		1880.02	1983.51	1999.32	1575.9	1544.14	1794.22	1665.38	2063.33
(CGGTG)n	1.83	0.62		1.34	1.33	0.76	1.52	0.69	2.48		0.69	0	0	2.59	1.33	0.73		5.54	0	0	13.07		52.45	0	0	0		0	0	0	0	5.18		1.04	0	2.13	4.51	1.16	0.99	0.19		0.97	0	2.07	1.74	1.02	1.69	1.35	0.83
(CGGT)n	1.76	0.89		2.86	0.95	1.08	1.08	2.94	1.76		0.98	0.89	1.03	0.92	2.85	3.12		0.02	0	0	0.04		0	0	0	37.42		0	0	0	0	0		0.03	2.67	3.03	6.48	0.05	0.13	4.81		0.69	1.55	0.74	0.83	1.46	1.81	1.35	1.77
(CG)n	42.5	49.59		37.3	48.51	51.41	45.47	61.79	63.08		52.99	55.61	48.21	32.71	64.07	46.43		102.82	149.46	119.27	89.02		145.01	170.58	164.16	44.22		202.84	219.22	290.06	197.92	237.86		185.75	185.58	204.99	245.32	164.72	224.15	187.05		56.67	41.51	55.87	53.32	37.43	39.29	32.08	43.7
(CGTAG)n	0	0		0	0	0	0	0	0		0	0	0	0	0	0		0	0	0	0		0	0	0	0		0	0	0	0	0		0	0	0	0	0	0	0		0	0	0	0	0	0	0	0
(CGTG)n	249.44	232.79		214.49	229.36	235.96	226.52	199.98	216.52		230.37	247.77	227.66	244.07	228.62	252.46		247.33	205.62	197.16	173.16		208.97	180.5	66.7	72.9		247.93	292.61	248.4	403.3	207.28		296.81	230.2	320.88	234.68	248.82	233.9	279.59		253.03	274.85	251.47	275.11	252.69	259.49	215.55	226.74
(CGTTG)n	4.14	3.26		3.49	3.82	1.59	2.79	4.3	3.23		4.32	3.92	2.26	4.38	1.74	2.29		0.12	2.67	0.04	0.09		0.02	0	0.05	0.14		0	3.99	15.38	0	11.72		3.83	3.46	5.57	5.97	0.04	2.1	8.12		2.53	4.26	4.31	1.82	3.74	3.53	3.52	4.09
Charlie1	69.91	82.35		83.87	84.38	85.97	79.21	80.09	85.3		108.56	90.63	106.05	79.09	97.81	95.27		237.49	194.18	161.01	168.19		220.99	292.03	158.42	224.15		143.91	246.22	191.11	199.76	230.99		247.74	252.19	275.68	279.6	238.74	192.26	237.45		75.71	71.46	71.81	85.02	79.16	72.35	79.32	75.68
Charlie10	54.76	58.55		62.16	65.2	61.03	53.01	53.21	61.31		95.29	97.03	116.58	71.31	77.21	62.69		84.14	72.25	67.37	90.9		102.34	123.42	89.61	119.94		45.43	59.66	64.45	135.74	84.56		52.7	64.79	57.47	57.55	55.59	59.04	80.78		58.97	55.89	52.55	58.12	57.14	46.45	53.66	52.77
Charlie10a	0	1.96		0.6	2.09	0.34	0.68	0.93	0.56		1.54	1.97	0.97	0.58	1.5	3.28		6.65	3.64	1.66	0.65		0	0	0	17.7		20.47	8.45	14.07	11.64	0		3.28	8.36	8.14	9.13	8.47	8.01	9.49		0.87	0.73	0.7	1.57	1.15	1.14	0.2	0.74
Charlie10b	0.29	0.6		0	0.32	0.73	1.83	0.66	0.3		0.99	0.6	0.35	0.62	0	0.7		6.67	3.12	5.78	2.8		0	0	20.54	25.29		0	9.96	10.88	0	14.15		4.52	5.82	3.08	8.69	2.02	1.91	5.89		0	0.26	0.75	0.28	0	0.41	0	0.4
Charlie11	3.63	2.94		2.55	3.74	3.59	3.8	3.87	3.48		3.65	3.33	4.28	4.25	4.37	3.64		5.78	6.64	2.71	4.99		6.04	0	3.33	9.03		0	2.94	5.43	25.64	0		5.99	4.04	5.32	5.99	4.58	7.43	4.52		3.49	3.06	2.61	3.63	3.84	2.25	3.09	1.42
Charlie12	24.85	24.89		28.19	30.36	27.24	25.6	28.56	29.02		42.81	37.9	35.65	32.37	38.12	44.48		114.83	90.16	48.91	85.95		105.06	143.24	84.35	93.4		88.54	81.14	70.58	61.1	58.76		88.92	125.04	106.02	116.88	83.72	61.84	98.24		22.03	20.92	17.41	24.29	23.25	18.85	23.39	21.98
Charlie13a	1.75	1.95		1.22	2.08	1.38	1.58	1.79	1.45		1.07	2.94	1.5	2.02	1.56	2.66		23.1	24.66	11.3	15.51		18.69	49.97	20.36	19.15		15.09	21.54	19.47	0	25.2		24.97	36.07	29.67	25.56	18.82	25.79	26.64		1.27	1.84	1.89	0.91	1.87	1.65	0.82	1.61
Charlie13b	7.06	11.55		9.96	13.75	7.16	12.71	14.21	13.55		17.97	14.69	15.33	18.89	22.26	15.73		19.39	15.99	11.51	16.78		3.36	0	34.58	45.5		0	14.29	6.34	21	6.3		13.62	11.59	10.03	10.29	9.87	13.55	14.87		12.42	7.78	8.02	9.71	10.73	7.21	7.25	8.8
Charlie14a	5.12	6.7		7.2	6.63	7.29	6.06	6.3	8.16		10.71	8.02	14.08	5.44	11.43	11.34		14	10.97	4.79	5.29		0.15	0	17.01	17.8		0	5.25	0.04	0	24.81		13.3	20.39	13.27	11.7	10.86	11.85	13.83		4.86	5.43	4.33	7.64	3.67	5.57	5.74	4.94
Charlie15a	84.4	83.77		95.33	92.84	82.27	98.85	104.94	115.7		97.66	94.83	87.5	111.53	106.34	95.48		42.84	34.26	37.22	30.01		51.47	67.57	16.12	82.04		6.26	24.63	28.91	15.23	12.19		34.13	57.62	25.21	27.85	25.86	26.45	42.01		72.76	79.58	78.99	74.6	77.35	79.56	101.37	94.14
Charlie16a	32.78	29.83		32.79	31.87	30.9	29.49	35.02	32.24		23.26	23.14	21.65	20.18	23.54	27.71		22.49	28.31	13.34	29.82		37.79	49.23	20.27	32.95		31.49	22.16	8.59	0	25.63		21.4	39.59	39.67	30.03	21.1	21.84	20.71		34.01	27.96	32.66	31.13	32.1	32.84	43.13	46.05
Charlie17a	2.96	3.92		3.56	6.12	7.36	7	4	6		7.33	7.29	9.08	6.59	9.68	6		8.96	8.63	3.58	8.45		0	0	10.33	20.36		24.07	1.82	0	29.29	24.28		10.6	8.56	19.6	3.28	22.83	4.8	16.16		4	4.22	4.26	4.22	1.74	4.92	3.71	3.8
Charlie18a	39.1	39.1		40.1	41.75	39.82	42.59	37.68	37.86		53.24	53.72	57.57	42.93	45.22	39.38		62.45	47.26	43.29	46.74		32.9	133.17	37.42	93.88		49.34	62.74	43.51	22.3	68.66		92.74	87.65	97.69	74.39	87.36	77.11	86.56		45.38	48.69	41.51	49.88	50	38.04	35.44	39.41
Charlie19a	5.83	7.84		8.88	4.98	9.31	6.73	9.12	5.69		5.38	8.76	7.6	8.59	11.56	8.68		27.68	28.38	20.43	18.79		23.49	45.65	39.93	79.56		18.32	56.96	33.14	39.68	20.59		25.9	37.66	42.04	33.03	38.5	30.01	40.5		5.3	5.01	4.23	3.56	5.05	3.89	5.52	3.52
Charlie1a	86.76	93.11		91.53	102.11	97.79	91.08	92.52	104.21		107.09	103.18	125.81	112.84	110.28	127.4		460.87	285.08	224.86	280.21		334.72	513.77	347.35	523.08		457.98	519.24	432.25	442.09	370.59		653.35	704.39	710.11	778.24	599.8	545.45	670.7		81.23	75.69	63.38	87.42	79.29	77.86	81.54	84.46
Charlie1b	50.61	54.41		49.09	56.72	50.96	44.47	45.48	41.52		46.59	43.21	47.69	49.29	53.34	45.13		161.42	127.75	107.87	102.56		157.64	233.28	132.08	206.55		87.58	158.47	132.87	153.65	104.41		174.28	172.16	195.57	174.56	141.43	149.6	182.39		48.62	44.59	45.18	55.52	51.49	47.83	47.47	49.65
Charlie20a	2.33	2.03		2.73	2.35	1.86	2.07	1.87	3.03		4.48	6.82	4.7	3.52	4.89	2.97		21.35	17.38	6.28	14.21		36.02	22.62	4.83	27.84		11.25	24.53	6.14	15.26	11.74		21.81	35.38	32.99	42.32	24.48	20.73	31.43		1.92	1.18	0.98	1.42	1.11	2.3	2.94	1.24
Charlie21a	3.76	3.98		4.6	7.19	5.04	4.3	6.93	7		7.94	6.48	8.32	9.7	10.31	9.14		11.59	6.77	8.17	9.28		20.37	54.56	6.11	25.81		0.01	7.4	15.39	7.43	9.77		17.69	19.66	17.8	20.24	16.48	10.23	18.31		3.35	2.68	2.04	2.14	1.76	1.46	1.99	1.83
Charlie22a	12.15	13.03		14.7	11.83	13.24	13.53	11.02	12.73		10.78	17.5	13.07	14.9	15.55	13.22		38.02	34.15	36.07	36.53		46.21	20.96	35.94	77.83		66.41	101.62	55.77	0	68.83		45.07	51.22	47.15	44.13	46.74	40.06	39.96		13.05	13.67	14.79	16.8	14.63	15.5	10.36	13.7
Charlie23a	2.18	3.95		2.65	3.96	2.71	3.03	2.18	2.95		3	0.77	2	3.34	2.64	2.6		24.92	15.73	17.58	12.68		29.56	11.01	22.56	70.83		8.21	22.37	13.1	0	2.74		13.64	22.49	28.29	16.11	14.95	11.79	18.96		3.28	2.16	3.9	3.22	2.84	4.2	5.36	4.76
Charlie24	121.76	130.82		113.46	133.27	130.89	123.23	118.87	127.83		138.1	131.6	132.48	133.3	142.81	138.29		261.94	329.09	278.11	251.65		252.96	292.94	172.84	191.13		218.35	205.01	205.4	246.8	249.49		149.24	162.44	148.07	142.26	165.38	167.5	168.41		144.96	154.36	151.36	166.96	151.66	136.07	93.35	93.28
Charlie25	1.94	1.83		1.51	2.11	2.06	2.41	1.09	2.1		1.87	1.9	1.99	1.76	2.41	3.3		34.07	25.27	12.32	14.79		25.6	46.56	6.43	24.35		13.11	19.56	7.08	8.95	5.47		17.44	18.93	27.21	41.34	22.03	17.48	28.93		2.09	0.62	0.47	1.58	2.43	1.34	1.22	2.34
Charlie26a	18.32	13.23		17.24	15.64	12.96	16.15	12.25	14.55		16.68	16.42	18.04	12.52	15.66	17.97		39.61	57.09	47.63	40.77		48.16	46.48	40.44	39.84		23.55	4.99	11.87	0	9.18		24.11	26.45	18.57	29.52	31.77	28.55	25.72		16.6	15.08	17.46	16.3	19.02	15.41	19.46	17.87
Charlie2a	4.5	5.14		5.96	5.71	6.74	5.5	4.65	5.35		7.28	7.76	7.41	7.03	6.37	6.98		74.24	45.26	28.97	39.34		31.59	42.65	43.99	68.68		52.2	41.71	27.2	49.4	30.67		35.85	47.12	54.56	60.22	40.84	44.64	45.86		4.93	3.18	3.51	5.02	3.85	4.45	5.15	5.02
Charlie2b	34.75	35.89		35.55	37.67	35.44	42.22	44.08	36.78		44.3	40.56	52.4	42.68	43.58	45.99		115.59	87.84	83.51	81.95		61.17	138.54	104.66	106.05		113.26	109.3	126.39	88.96	126.6		125.56	134.23	137.06	146.74	113.28	112.55	119.09		32.72	29.67	30.35	31.64	32.57	33.32	33.09	32.65
Charlie4	0.75	1.02		1.37	1.09	0.94	1.56	1.13	2.03		4.23	2.06	2.36	1.33	1.64	1.5		19.32	15.59	23.84	20.23		7.92	10.72	29.13	32.28		10.18	13.87	3.56	70.76	23.37		25.62	26.66	28.35	35.13	29.61	15.42	45.1		3.59	1.34	0.64	1.67	3.14	3.12	3.07	2.37
Charlie4a	29.75	29.84		27.38	37.19	31.76	29.38	29.24	34.24		33.64	33.54	35.16	38.34	34.62	35.77		165.02	104.68	130.66	113.1		153.92	255.83	235.3	198.41		125.05	161.6	159.54	129.14	109.93		164.66	171.69	228.76	191.51	140.95	152.72	178.87		25.64	21.75	16.68	26.16	22.88	20.78	27.93	24.08
Charlie4z	58.66	66.17		74.3	65.63	64.23	67.61	76.02	74.55		76.01	65.64	70.71	77.55	80.13	81.79		91.69	76.79	76.6	83.47		103.27	129.11	90.57	159.45		92.03	121.3	58.44	2.34	118.05		113.57	94.25	113.13	110.7	100.49	72.49	84.39		59.35	56.1	57.78	65.79	62.97	52.33	62.48	57.37
Charlie5	58.89	61.08		60.85	64.75	55.13	60.77	57.35	58.78		64.51	65.81	69.42	57.14	76.68	78.65		278.25	159.23	156.75	161.3		186.36	190.31	172.33	259.2		236.84	227.55	174.13	201.8	180.82		251.85	281.61	288.35	257.21	236.98	228.09	266.05		68.42	61.94	58.53	58.01	72.67	58.21	55.9	56.22
Charlie6	95.88	96.81		92.62	98.99	95.31	94.83	100.25	90.98		108.1	104.99	110.05	90.41	101.22	92.98		27.47	26.64	24.42	32.54		47.97	0.53	1.63	28.25		50.17	44.27	55.25	63.18	39.9		25.02	33.17	40.89	52.87	27.05	35.32	55.16		87.25	94.05	92.73	97.77	96.89	91.77	85.61	85.26
Charlie7	15.57	18.34		16.61	19.68	17.08	18.98	17.58	15.92		26.42	21.13	26.55	22.14	20.53	20.56		126.53	67.91	74.2	84.55		64.96	112.49	54.2	196.55		52.68	93.83	73.76	49.55	99.6		112.1	142.88	115.55	126.97	89.13	100.89	124.58		16.45	13.32	12.79	14.64	16.09	13.9	14.55	13.16
Charlie7a	5.24	3.2		6.02	5.7	5.86	3.91	5.6	7.16		4.13	7.8	6.49	5.55	5.99	5.62		22.98	14.92	6.73	14.32		41.43	39.65	50.29	13.51		14.2	41.92	29.07	59.24	25.19		40.66	33.48	20.54	40.63	20.65	23.78	36.7		4.38	3.97	4.44	4.48	6.14	6.53	5.6	7.27
Charlie8	450.27	467.23		475.85	483.56	474.44	439.83	470.01	473.62		678.4	601.64	700.27	710.91	770.47	594.1		179.23	182.69	184.61	198.35		214.85	320.64	248.98	272.19		213.93	184.94	170.37	120.67	198.69		187.42	212.9	212.22	214.78	180.13	192.78	208.93		489.65	445.83	459.22	450.89	543.41	401.78	454.56	419.09
Charlie9	11.08	11.6		7.54	12.71	11.54	7.45	14.82	11.53		12.8	14.14	17.3	16.18	16.64	10		57.97	54.73	67.88	39.15		25.7	114.43	34.84	33.46		14.2	71.87	26.41	59.25	31.33		43.92	44.19	54.26	58.05	41.05	43.2	56.66		10.48	12.54	6.34	12.8	8.53	8.51	11.69	7.7
Cheshire	38.83	38.43		43.68	41.93	40.65	40.34	37.59	40.76		57.73	49.13	47.06	51.01	52.77	53.51		222.14	123.86	106.86	117.28		144.74	153.6	133.07	206.93		154.52	165.84	166.93	181.29	192.37		247.33	320.96	325.93	303.7	238.25	192.83	307.25		28.35	29.28	25.83	41.42	32.22	31.78	34.35	32.44
Cheshire_Mars	0.19	0		0.2	0.2	1.16	0.23	0	0		0.21	0.19	0.22	0	0	0.67		1.13	0.74	0	1.33		0	0	10.86	0		0	0	0	0	0		6.37	5.4	7.48	8.28	6.08	3.33	2.38		0	0	0	0	0.16	0	0.14	0
(C)n	19.85	26.27		24.92	32.04	8.99	18.23	16.41	14.79		14.99	26.45	14.57	15.36	20.23	23.6		237.77	226.77	268.58	191.24		357.49	109.8	122.74	124.98		223.49	215.08	210.27	84.45	78.32		225	187.7	307.23	259.53	175.54	177.3	170.6		16.15	16.93	13.6	15.35	21.35	12.49	10.16	15.65
CR1_Mam	58.34	71.18		61.69	76.26	74.06	63.79	63.91	61.01		69.67	70.61	75.57	69.91	78.19	74.65		70.42	58	39.38	57.88		31.84	50.91	62.12	106.48		27.5	88.06	41.93	52.82	58.59		62.66	83.84	67.36	65.85	76.14	55.74	64.12		63.39	67.96	63.84	75.5	72.8	63.03	53.33	51
C-rich	1354.94	1328.19		1471.78	1342.52	1362.68	1375.89	1489.51	1449.24		1414.68	1450.43	1411.15	1415.5	1337.32	1409.33		2937.71	2419.4	2486.35	2476.96		3201.52	3248.37	2983.46	2378.19		3117.63	3622.49	3853.42	3151.97	3091.29		2723.72	2124.66	2673.59	2965.2	2487.3	2521.1	2491.88		1271.12	1328.85	1326.09	1198.34	1076.23	1325.87	1271.76	1311.87
(CTAAA)n	8.07	10.69		8.83	6.15	12.03	9.04	13.61	6.54		4.54	9.94	3.81	5.98	3.52	7.7		14.64	27.94	12.19	5.75		0	0	9.39	79.75		0	17.38	27.55	0	20.54		9.63	27.01	15.46	31.28	19.36	30.08	10.28		3.21	7.91	7.52	10.73	6.08	8.38	8.46	4.91
(CTAAG)n	1.29	1.31		1.41	1.4	3.2	0	1.45	0		1.45	2.64	0	2.73	0	0		15.57	23.87	0	0		23.26	0	0	0		0	0	0	0	0		4.39	0	0	4.75	6.62	8.34	0		2.05	2.29	1.09	0	1.08	0	0.95	0
(CTAA)n	5.26	5.34		5.71	5.69	3.27	6.5	3.92	2.66		7.84	6.25	7.21	2.79	0.98	6.26		53.94	39.35	29.04	23.24		66.86	46.93	75.79	44.9		23.54	50.84	14.84	220.96	20.29		32.73	31.18	21.58	11.22	52.52	79.37	41.2		3.46	3.88	3.68	3.78	5.87	2.11	4.92	4.72
(CTAAT)n	1.45	0.74		3.25	1.57	1.8	0.9	4.06	1.46		3.3	6.67	1.7	0.76	2.36	0.86		3.21	14.73	0.98	7.76		0.46	0.72	1.66	2.08		151.59	13.33	32.92	0	0.08		12.73	13.42	15.47	24.27	4.95	7.14	22.21		0.57	0	2.45	0	0	1	1.06	0.5
(CTACG)n	0	0		0	0	0	0	0	0		0	0	0	0	0	0		0	0	0	0		0	0	0	0		0	0	0	0	0		0	0	0	0	0	0	0		0	0	0	0	0	0	0	0
(CTACT)n	0.43	0.43		0	0.47	0.4	0.11	0	0.52		0	0	0.5	0	0	0.51		3.76	2.28	1.48	5.44		0.12	0	9.93	0.11		0.01	11.8	11.1	0.25	0.03		0.89	5.24	9.15	4.7	0	6.3	1.58		0	0.07	0.07	0.41	0.36	0.06	0	0
(CTAGGG)n	0.35	0.72		0.47	0.4	0.07	0.19	0	0.7		0.14	0.15	0.52	0.43	0.92	1.35		7.81	5.29	3.22	13.08		5.9	31.19	8.11	38.62		1.45	7.32	1.33	32.93	8.47		11.07	14.03	6.72	23.04	11.9	12.41	9.68		0.59	0.92	0.53	0.34	0.44	0.01	0.51	0.5
(CTAGG)n	0	0		0	0	0	0	0	0		0	0	0.54	0	0.99	0.54		2.06	0	0	1.08		0	0	0	0		0	0	0	0	0		0	6.22	0.79	3.36	0	2.58	2.48		0	0	0.38	0	0	0.31	0	0
(CTAG)n	0.96	0.02		0.04	1.07	0.03	0.03	1.16	0.98		0.02	3.85	0.03	0.99	1.03	1.15		0.58	0.07	0.02	0		0	0.1	0	0.48		0.46	0.04	0.01	1.01	0.01		0.02	0.15	0.1	5.37	4.96	9.36	0.13		0.02	0.03	0.02	0.01	0.01	0.1	0.06	0.04
(CTAGT)n	0	0.65		0.01	0.01	0.01	0.02	0	0.65		0.01	0.66	1	0.68	0	0.77		3.24	7.61	6.04	3.15		0	0	7.43	13.92		8.71	0	1.18	0.39	0.12		12.13	13.57	10.87	6.9	3.65	7.27	11.67		0	0	0	0.13	0.54	0.44	0.01	0
(CTA)n	171.62	174.15		211.46	228.37	210.08	223.83	151	180.75		199.83	242.41	200.46	202.67	198.44	289.86		415.81	354.58	366.38	351.71		661.34	983.16	948.32	527.07		833.19	778.83	574.82	736.64	639.94		1116.32	937.8	941.82	1210.16	1038.93	1087.18	740.37		201.1	240.75	183.98	233.51	173.98	251.74	186.06	182.52
(CTATA)n	2.72	2.77		4.46	6.66	6.19	5.07	4.08	5.96		3.31	5.12	6.41	2.88	2.96	7.29		54.27	64.48	66.72	66.78		8.2	41.19	13.18	11.74		95.15	22.3	41.24	0	53.81		46.37	63.9	28.67	41.7	46.58	49.2	32.16		3.96	4.04	3.45	5.6	3.79	5.02	1.33	2.76
(CTATG)n	0.36	1.46		1.18	0.78	2.22	1.34	0.4	2.54		2.01	2.57	1.27	1.14	4.29	0.85		5.41	9.48	0.54	12.77		3.24	0	2.08	0		0	1.1	6.11	78.43	4.05		2.48	7.84	1.09	0.66	1.49	3.48	4.31		6.67	3.94	4.19	3.71	2.47	3.84	3.56	2.79
(CTATT)n	1.59	3.1		2.27	3.78	6.52	3.01	6.62	4.82		3.43	2.99	4.1	5.02	2.95	5.09		41.8	7.46	43.51	155.47		16.38	6.07	119.53	214.12		149.19	16.48	33.12	98.26	32.55		10.83	24.9	15.96	13.77	9	9.82	17.5		2.79	3.48	4.23	1.53	3.49	2.19	4.11	3.18
(CTCA)n	45.98	44.35		37.59	51.44	42.22	52.44	48.23	42.52		46.57	50.44	52.8	48.33	49.61	71.29		253.96	158.69	147.2	111.36		207.18	503.62	200.72	404.07		277.27	93.06	133.16	247.3	134.23		213.81	242.23	207.66	279.08	227.01	191.1	168.47		40.74	30.96	36.57	42.16	32.1	33.11	36.78	34.11
(CTCCG)n	31.72	40.66		47.24	48.19	52.3	49.65	33.2	36.54		36.89	43.77	44.48	41.1	36.33	37.81		16.95	26.79	37.17	41.58		29.63	0	57.23	35.23		81.48	72.32	54.43	46.35	24.73		41.95	49.06	51.43	34.31	80.56	44.3	36.8		37.83	47.74	49.98	38.95	33.87	44.68	34.22	29.58
(CTCGG)n	29.95	23.62		17.96	17.34	20.4	21.33	26.07	19.81		11.95	17.84	14.23	17.39	17.36	18.43		11.68	11.4	10.82	10.33		0	0	8.43	0		9.81	25.25	21.98	37.53	16.38		3.29	5.88	4.91	12.78	7.45	7.83	23.72		22.28	22.38	13.9	15.14	21.43	18.4	21.34	26.45
(CTCG)n	222.61	224.41		253.26	218.49	216.45	215.64	234.08	242.75		177.59	194.09	237.7	232.08	243.61	211.7		337.61	322.44	294.05	270.33		951.02	524.12	459.68	747.17		617.68	510.63	678.99	282.28	360.69		220.39	162.24	293.19	254.18	225.36	343.69	242.89		203.5	214.64	199.48	202.85	194.78	186.17	212.55	221.55
(CTCTG)n	10.38	10.83		14.23	9.2	13.59	8.91	9.98	13.27		12.56	17.99	14.72	15.66	12.44	19.62		49.7	34.28	22.52	30.76		37.55	38.35	62.24	41.15		24.47	34.79	10.5	91.68	30.43		41.87	29.7	41.2	54.01	28.09	30.28	28.39		19.67	23.07	17.33	21.24	19.61	18.77	18.37	18.31
(CTGGGG)n	1069.14	1018.14		992.65	938.42	938.26	1039.58	986.87	936.61		798.62	839.13	749.51	841.02	717.37	958.32		2133.83	2107.84	2538.33	2184.62		2397.12	2642.5	2311.4	1676.16		2955.45	1852.97	1637.88	2901.57	1896.6		1653.78	1257.08	1364.79	1640.93	1502.47	1620.66	1326		976.31	1021.44	1027.46	925.93	805.04	1046.36	1033.51	973.45
(CTG)n	4062.54	4045.34		4374.11	4277.05	4253.78	4182.42	4037.31	4109.34		4070.81	4217.23	4047.24	4070.7	3828.08	4002.15		6135.91	6629.96	6605.25	6598.84		7735.64	7289.52	6797.93	5619.7		7019.57	5521.72	6405.09	6709.04	5479.64		5598.91	5138.49	5554.06	5923.59	5838.27	5958.91	4955.06		4800.72	4841.84	4658.78	4428.49	4596.55	4906.67	4417.37	4422.01
(CTGTG)n	32.92	31.94		23.64	30.38	22.3	27.89	23.21	31.57		24.66	30.68	28.96	22.7	26.58	31.54		314.64	167.56	135.13	202.77		548.04	1375.86	584.49	632.98		220.86	118.2	141.87	301.06	139.69		138.42	158.04	181.38	201.38	114.3	104.4	82.19		23.1	22.06	22.69	25.66	20.41	26.11	24.06	28.34
CT-rich	12436.8	11876		11567.2	12694.6	12409.4	12027	13213.9	11970.4		13241.7	13272.3	13499.7	12700.9	12123.6	12219.6		12338.6	12015.6	11704.3	10886.7		12729.8	17535	14110.9	11932.1		10767.6	10653.9	10526	10330.2	10665.9		11019.3	10370.6	10494.5	10893	10666.6	10339.8	9518.09		9576.46	10794.6	10705.5	10474.4	8628.19	10727.8	10109.3	9880.96
(CTTAA)n	0	0		0	0	0	0	0	0		0	0	0	0	0	0		0	0	0	0		0	0	0	0		0	0	0	0	0		0	0	0	0	0	0	0		0	0	0	0	0	0	0	0
(CTTAG)n	0	0		0	0	0	0	0	0		0	0	0.56	0	0	0		2.86	0	5.72	0		0	0	0	0		0	0	0	43.47	0		0	0	0	0	0	2.3	0		0	0	0	0	0	0	0	0
(CTTA)n	7.88	2.68		1.92	3.81	6.35	4.58	1.97	2.66		1.97	4.04	2.07	8.34	2.86	4.7		53.14	20.48	21.14	20.81		0	69.48	35.61	101.47		0.04	32.3	64.69	0.04	66.83		32.85	22.67	36.71	16.71	27.12	25.54	55.7		4.18	0.78	2.97	3.33	2.93	2.43	4.51	0.79
(CTTAT)n	0	0		0	0	0	0	0.87	0		0	0.09	0	0	0.84	0		0.03	0	0	0.04		0	0	0	1.4		0	0	0	0	0		2.8	0	0	4.29	6.64	0	0.02		0	0	0	0	0	0	0	0
(CTTCG)n	0	0		0	0	1.14	1.15	0	0		1.04	0.94	0	0.97	0	0		0	0	0	0		0	0	0	0		0	0	0	0	0		0	0	0	0	0	0	0		0	0	0.78	0	0.77	0	0.68	0
(CTTG)n	39.25	42.37		28.94	38.01	30.74	37.87	30.22	33.55		46.13	51.66	51.36	42.21	41.72	38.6		158.51	115.33	125.27	113.75		224.63	534.06	39.87	334.82		101.76	145.17	100.57	142.8	73.12		180.82	177.38	173.36	212.63	203.69	142.66	156.77		28.37	25.93	28.98	39.55	24.28	35.39	28.87	23.91
(CTTTA)n	0.4	0		0	0.88	0	0	0	0		0	0	0	0	0	0		0	0	1.22	0		0	0	0	0		0	0	0	0	0		5.5	2.45	0	13.39	2.76	0	0		0.96	0	0	0	0	0	0	0
(CTTTG)n	16.6	31.29		21.03	27.76	20.08	23.43	21.3	24.26		36.61	32.49	42.8	26.48	39.48	38.88		121.44	91.36	66.46	91.8		23.64	225.72	86.52	70.7		49.97	63.85	8.48	27.87	43.39		84.1	76.8	87.07	97.25	67.05	66.89	78.86		24.3	31.65	24.9	21.03	26.26	22.03	26.47	29.74
CYRA11_Mm	50.01	44.05		58.04	53.45	44.97	60.25	52.55	58.9		61.4	62.69	70.06	56.75	67.77	85.45		315.72	190.87	185.87	157.01		379.77	406.59	166.02	506.21		172.26	263.66	246.54	106.32	171.73		284.19	330.03	342.15	311.36	251.26	266.68	317.51		44.26	45.77	36.71	45.88	39.12	51.94	66.78	46.62
ERVL-B4-int	37.91	36.32		30.62	32.48	32.46	41.61	31.53	31.47		48.07	46.52	49.12	50.16	46.84	50.48		156.67	93.19	85.34	96.58		121.81	143.74	125.93	169.5		94.9	117.04	52.33	143.13	103.21		108.26	140.65	148.89	151.27	99.29	108.08	127.12		30.65	32.08	28.9	33.14	27.69	21.16	21.98	21.24
ERVL-E-int	71.19	71.74		67.83	69.14	71.26	71.64	67.66	70.06		144.07	135.58	175.91	87.48	104.3	101.81		91.5	72.47	56.21	55.55		89.88	61.88	119.21	120.04		64.14	92.68	94.82	116.49	71.8		102.02	91.73	100.91	95.29	88.06	78.08	90.13		68.75	66	64.63	69.92	86.8	58.6	72.41	66.91
ERVL-int	7	4.73		3.98	5.42	5.49	5.18	4.76	6.13		7.2	6.42	8	6.4	5.77	7.41		50.96	38.02	24.84	33.91		42.82	48.48	84.04	62.45		32.96	30.24	35.44	48.24	40.85		67.04	72.41	54.03	55.96	40.84	40.03	55.36		5.43	3.46	3.08	3.28	3.86	3.83	4.96	4.27
ETnERV2-int	525.99	551.99		464.69	551.54	471.71	502.31	496.78	507.95		540.21	590.07	620.52	650.89	711.19	646.14		879.36	712.63	856.37	907.17		644.31	726.09	939.02	1254.75		357.93	371.59	350.13	528.91	525		597.44	682.31	638.7	694.43	573.19	585.91	547.98		699.58	721.49	646.64	748.6	581.22	616.06	807.21	643
ETnERV3-int	217	248.97		227.27	284.19	228.52	224.06	276.76	280.18		378.94	320.39	390.6	491.4	455.47	388.77		166.98	144.99	115.17	139.99		110.03	101.24	162.15	194.16		31.13	35.09	46.09	44.04	63.11		62.15	59.4	59.34	65.8	53.45	44.47	64.23		175.07	160.11	154.79	205.63	133.48	139.58	194.57	134.22
ETnERV-int	10.36	12.9		11.16	12.31	11.22	10.61	9.76	11.09		22.76	21.09	25.84	15.71	14.8	16.76		71.26	53.91	85.15	94.4		41.86	60.56	122.93	142.56		22.09	22.64	24.8	25.06	34.13		42.31	42.38	40.79	43.61	31.01	31.95	41.17		10.46	9.65	6.91	11.06	10.82	9.79	11.13	8.82
FAM	20.99	16.06		19.24	25.05	21.64	13.91	18.18	26.99		25.14	25.81	22.79	21.62	23.89	21.84		99.33	59.38	41.67	63.02		113.88	49.15	44.81	86.2		133.82	91.61	100.28	116.87	90.54		177.05	200.9	165.32	201.9	192.31	133.66	134.81		21.62	19.72	17.89	20.43	19	14.25	20.66	16.48
FLAM_A	18.88	18.13		19.76	21.19	23.65	21.47	23.26	19.72		26.68	17.22	23.27	16.62	23.56	18.65		34.6	18.75	30.39	26.27		9.74	0	0	37.54		25.57	23.23	7.52	0	3.51		25.5	25.05	35.04	40.45	31.59	27.94	18.05		20.63	13.98	17.35	13.96	20.93	16.9	13.11	20.46
FordPrefect	29.59	30.27		110.14	37.65	99.3	29.03	54.82	80.78		79.59	120.64	135.56	54.92	100.91	57.85		1121.18	1597.63	1450.63	1460.98		1301.86	873.86	1484.06	1361.34		1188.58	2239.48	2723.72	806.54	1914.64		1126.88	756.52	1089.81	819.29	1193.59	1491.27	1531.74		28.78	30.1	29.06	27.16	30.65	39.41	37.88	29.02
FordPrefect_a	0	0.2		0.22	0.22	0	0	0.22	0		0	0	0.24	0	0.22	0		2.42	4.77	1.21	1.9		1.81	0	5.82	0		0	1.23	2.28	0	1.13		3.11	6.69	2.44	6.28	4.11	3.24	3.27		0	0.18	0	0	0.17	0	0	0.14
(GAAAA)n	129.31	179.61		100.29	126.71	112.69	125.03	118.54	107.86		117.14	101.57	136.02	109.54	139.15	128.36		1182.84	928.06	933.3	765.83		1309.9	1478.22	1862.58	1307.33		1430.12	1275.07	1449.68	1426	1227.55		1488.43	1488.12	1571.31	1669.45	1280.96	1375.62	1110.36		96.45	101.63	113.08	136.97	92.65	110.02	129.76	130.61
(GAAA)n	309.57	328.39		223.61	280.57	252.25	242.94	295.95	231.86		243.06	263.18	260.78	260.93	292.56	298.98		1727.2	1470.39	1245.82	1875.61		1495.99	2137.79	2053.55	2802.03		1518.88	1464.61	996.79	1953.23	1023.3		1638.89	1577.21	1566.95	1642.86	1377.97	1368.19	1364.68		219.17	228.66	226.11	248	210.8	252.5	269.44	277.58
(GAA)n	374.56	395.67		248.01	283.21	265.26	287.58	301.85	245.14		246.88	255.82	251.27	265.62	268.36	278.56		916.02	816.48	740.28	805.69		950.33	1108.08	8868.85	1048.28		882.41	852.28	731.59	1235.59	1015.07		954.67	877.09	888.78	972.65	832.64	779.05	703.22		224.41	231.28	230.89	239.24	207.98	244.49	230.64	223.03
(GAATG)n	0.59	0		0.67	2.31	0.79	1.52	0.53	0.4		0.02	1.82	1.39	1.88	0.64	1.2		21.4	22.13	20.95	976.62		91.42	76.07	550.75	581.46		247.18	94.39	36.04	491.26	101.51		14.49	52.25	24.31	59.43	45.68	8.28	16.22		0.94	0	2	0.36	1.01	1.23	0.46	0.8
(GACTG)n	0	0.8		0.43	0	0	0.97	0.44	0.4		2.13	1.41	5.3	0	0.85	0		2.37	4.14	0	5.58		0	0	0	0		13.25	7.22	0	0	39.82		1.33	1.19	7.5	4.33	0	1.27	3.56		0.31	0.35	0.33	1.11	0	0.54	0.86	0.53
(GAGAA)n	20.29	22.85		19.64	25.89	21.4	22.73	21.46	21.3		24.08	29.13	23.79	22.36	25.67	25.84		280.84	243.6	233.15	251.38		227.2	358.13	206.65	229.72		73.49	122.76	108.96	162.84	112.46		184.6	145.5	171.8	170.51	146.08	133.99	156.85		15.59	16.02	12.24	14.5	13.74	15.98	13.83	18.82
(GAGTG)n	1.25	0.41		1.97	0.61	1.8	1.83	2.19	2.33		3.83	3.07	4.29	3.08	2.91	2.09		11.9	1.5	4.86	1.79		17.59	1.31	26.28	4.98		26.28	12.83	5.93	112.94	6.55		26.12	23.76	36.97	37.32	18.68	11.98	9.7		1.24	0.46	0.29	0	0.58	1.2	0.67	1.39
(GA)n	1837.92	1866.03		1386.06	1627.54	1553.05	1531.26	1748.86	1515.53		1616.15	1588.32	1729.31	1736.82	1974.34	1790.62		4761.34	4135.08	3626.02	4504.27		4494.93	6991.78	4573.87	4662.56		3657.22	4060.25	3464.91	3948.92	2964.84		4142.54	3902.67	4452	4393.05	3676.99	3255.29	3954.1		1602.89	1598.4	1644.69	1645.78	1397.33	1645.62	1850.88	1838.02
GA-rich	8217.49	7994.56		7652.7	8410.79	8401.3	7778.74	8464.59	7402.92		8526.53	8698.64	8671.2	8209.67	8001.97	7952.05		11545.2	10597.4	10324	10516.4		10937.9	12996.8	11455.5	9949.78		10369.8	10134	9597.16	10595.9	9209.65		11158.2	9905.93	10728.4	11117	10899.5	10188.1	9405.74		6538.08	7426.44	7183.22	6932.67	6087.85	7299.73	6454.97	6540.75
(GATTG)n	0	0		0	0	0	0	0	0		0	0	0	0	0	0		0	0	0	0		13.18	0	0	0		0	0	0	61.83	0		0	0	0	0	5	9.46	5.31		0	0	0	0	0	0	0	0
(GCATG)n	0.61	0.62		0	0.66	0	0	1.37	0.97		2.05	0.98	3.58	0	0	2.17		10.49	0	0	0		0	0	0	0		0	14.94	0	0	22.31		4.14	9.23	0	7.84	3.12	4.64	3.31		0	1.08	0.51	0	1.02	0	0	0
(GCCTAA)n	40.51	47		32.49	38.16	30.71	31.62	43.41	40.76		60.77	60.26	62.08	55.56	59.49	48.54		19.37	22.53	17.76	16.54		17.15	29.79	32.64	27.53		18.68	0.21	4.92	5.16	4.72		8.07	12.11	9.8	11.49	8.81	2.59	12.53		18.76	18.33	17.03	19.75	18.38	17.36	14.48	14.83
(GCCTG)n	97.38	111.93		120.16	102.82	129.42	96.56	107.06	109.82		83.32	88.31	70.17	92.59	89.02	82.17		57.93	40.1	110	66.77		100.39	23.04	26.37	45.5		94.84	74.27	75.85	24.35	83.64		97.44	85.94	89.38	62.58	100.93	51.77	97.58		138.56	134.07	133.72	124.99	126.49	138.17	143.9	161.59
(GCGTG)n	9.7	7.38		12.02	9.16	13.07	10.03	8.81	5.21		13.14	8.88	4.69	10.27	7.77	8.22		8.48	0	8.48	4.44		15.84	76.94	20.39	15.07		0	7.91	7.98	0	29.74		10.76	3.2	7.33	5.18	0	11.37	10.21		13.57	20.42	20.28	13.32	18.2	16.35	15.41	14.94
GC_rich	4262.31	3349.96		4543.05	4279.38	4245.79	4162.2	4137.63	4345.47		4132.66	4353.94	4123.03	3817.63	3345.72	3626.81		14001.7	13580	15277.1	14498.2		13157	6643.72	10565.1	8057.67		15344.9	20763.1	24574.1	13323.7	20050.5		12660	7986.11	12817.6	11250	12705	12052.5	12865.1		4469.27	4787.68	4566.22	3696.95	3705.88	4306.46	3923.6	5073.82
(GCTG)n	5.33	6.63		9.2	13.65	12.04	11.56	12.02	15.54		10.18	10.93	6.11	13.74	14.4	10.52		61.57	68.02	26.57	40.55		173.91	54.3	21.73	19.49		44.1	86.88	57.24	69.58	12.93		56.01	29.94	47.34	43.19	41.52	31.21	48.02		11.91	10.21	11.52	6.18	9.91	10.66	12.7	13.01
(GCTTG)n	4.29	8.53		5.93	4.18	6.34	7.08	6.47	3.25		3.63	1.34	3.81	4.75	4.21	4.6		31.28	26.49	20.3	9.32		3.2	159.3	29.58	43.73		8.61	0.05	1.84	4.49	0		18.46	12.64	9.67	18.41	12.04	13.69	11.63		9.16	5.68	5.4	12.1	4.79	7.05	10.32	7.9
(GGAAA)n	17.56	18		14.64	19.51	18.53	18.43	18.01	14.22		26.09	17.53	16.02	20.61	18.26	27.97		249.87	138.59	187.43	167.93		131.35	347.14	308.34	227.61		219.91	159.41	101.83	134.09	113.03		204.42	188.53	216.91	211.47	167.7	161.75	178.03		11.7	17.24	12.58	15.3	13	13.56	17.14	14.38
(GGAA)n	313.8	288.15		239.19	262.38	238.12	240.15	269.29	244.91		296.71	300.8	309.84	331.83	352.58	322.8		711.39	513.81	447.41	693.52		527.25	832.17	899.49	988.01		468.35	498.19	454.69	949.91	403.12		581.18	603.58	583.02	614.77	466.32	466.18	536.5		371.78	394.78	337.27	342.77	371.62	327.26	346.52	378.45
(GGAGAA)n	42.36	44.47		27.48	32.09	34	32.25	31.54	32.2		35.11	39.9	35.55	34.2	28.28	28.74		128.78	89.61	87.75	111.75		113.87	130.56	552.16	125.31		77.99	115.04	84.32	66.99	118.39		117.64	89.96	89.54	137.54	96.51	94.85	81.46		24.57	27.53	26.22	25.69	22.53	29.26	27.34	28.11
(GGAGA)n	22.9	21.81		17.81	19	20.69	21.82	18.4	22.27		19.69	21.68	24.22	25.97	27.59	20.81		73.45	61.8	62.56	65.97		47.86	53.97	41.11	71.35		7.45	9.55	41.28	5.04	35.98		33.15	48.98	40.81	41.07	28.87	30.59	40.14		19.78	26.5	22.9	22.75	21.27	23.78	23.96	26.32
(GGA)n	1593.48	1498.53		1408.37	1516.96	1519.4	1518.37	1570.69	1435.21		1352.58	1364.43	1340.74	1377.82	1377.78	1433.67		1543.24	1473.47	1380.11	1382.89		1765.22	1703.12	1418	1672.85		1217.87	1505.53	1659.85	1656.23	1345.09		1326.07	1032.81	1347.17	1391.35	1211.76	1267.58	1140.31		1263.25	1412.47	1435.88	1293.41	1175.96	1416.56	1424.32	1397.04
(GGATG)n	8.06	7.29		5.98	6.26	4.98	7.59	7.26	8.3		5.49	8.23	12.54	6.09	7.79	8.11		53.21	52.66	42.34	50.57		89.81	129.32	158.4	60.7		103.97	93.36	49.61	224.25	118.35		45.52	45.88	58.94	53.44	46.62	31.66	54.93		5.64	3.91	8.42	5.14	5.55	5.44	3.98	7.55
(GGCTG)n	110.16	84.01		116.69	97.9	106.75	97.57	100.51	103.36		78.13	89.67	93.28	93.42	93.59	102.11		219.21	192.42	132.14	179.88		228.85	229.04	221.34	242.8		121.09	253.59	301.8	219.53	254.34		164.21	87.24	183.27	130.44	95.29	100.93	98.07		92.43	92.49	91.36	80.52	100.9	105.24	103.18	90.67
(GGGAA)n	5.25	5.96		4.44	6.39	3.5	5.03	5.48	6.36		5.06	7.46	5.24	4.84	5.19	6.97		37.02	18.57	27.3	23.17		4.81	21.15	56.67	31.2		13.64	9.92	4.39	4.85	27.23		11.87	19.47	20.26	17.45	19.44	9.23	28.25		2.29	4.43	4.55	1.13	4.73	4.38	6.47	4.05
(GGGAGA)n	16.97	14.06		11.8	12.04	17.17	11.58	12.43	12.8		19.58	18.13	28.15	18.64	24.65	17.51		107.42	77.18	70.25	74		124.71	174.39	146.82	121.24		55.64	75.15	34.28	187.88	94.05		52.17	54.8	83.64	76.66	57.79	38.52	61.65		15.7	14.75	14.41	11.99	9.85	15.12	16.45	15.25
(GGGA)n	159.73	146.99		150.99	134.79	140.2	129.78	152.76	149.57		138.35	168.31	145.06	165.92	159.51	142.38		235.88	177.12	211.16	169.72		172.63	451.26	228.5	132.58		190.35	180.47	189.5	152.34	176.07		227.12	251.85	269.18	241.78	209.04	219.2	232.35		148.78	139.82	142.28	126.5	129.05	139.77	134.38	137.54
(GGGGA)n	14.51	14.07		13.49	10.86	22.14	12.82	14.43	17.04		20.21	17.11	21.54	15.34	9.9	16.54		46.05	38.01	31.93	28.48		39.64	69.29	31.32	4.47		7.02	105.21	48.48	54.75	37.98		48.33	35.95	62.08	38.22	36.81	27.66	37.98		27.51	26.84	22.06	17.67	26.45	26.59	33.43	22.42
(GGGTG)n	208.01	192.23		200.77	174.96	171.51	147.13	145.77	184.1		170.37	165.44	176.64	144.83	177.48	156.07		223.39	290.87	298.86	227.13		213.65	35.02	108.36	141.03		464.73	510.57	419.04	694.68	355.77		450.78	327	380.85	445.02	279.5	361	406.31		152.65	194.68	200.97	159.91	168.42	195.12	141.36	148.57
(GGTTG)n	4.03	4.64		6.36	5.67	5.64	4.04	2.2	3.93		2.94	4.64	6.87	6.33	4.96	5.41		21.34	16.69	22.95	10.85		2.92	105.92	0	2.78		93.38	44.41	26.04	71.51	6.7		25.19	27.44	39.96	37.57	17.63	14.51	19.79		5.16	4.46	2.95	1.55	3.92	3.17	7.16	2.73
(G)n	27.53	29.36		30.12	18.58	29.33	48.94	30.97	19.9		44.93	33.3	32.44	27.9	20.14	31.53		123.82	132.17	83.47	38.06		0.29	118.99	77.51	113.09		98.91	139.52	165.3	0.8	155.62		123.65	54.3	128.92	121.24	82.2	81.92	118.6		25.01	22.19	23.44	16.28	26.34	23.95	26.15	29.27
G-rich	621.67	546.73		649.81	680.24	632.21	600.55	650.35	642.48		684.95	656.5	692.93	623.89	524.85	598.93		2866.45	2356.36	2586.73	2248.77		3461.7	3413.47	3277.77	2540.71		2016.07	2496.7	2560.48	2185.98	2308.26		2004.64	1415.81	1936.49	1975.45	1896.31	1708.67	1659.47		723.65	723.03	717	595.46	585.8	702.83	608.82	648.29
GSAT_MM	0.12	0.02		0.14	0.05	0.1	0.05	0.07	0.21		0.12	0.28	0.34	0.37	0.61	0.27		24.21	16.08	17.91	13.72		29.9	39.13	10.83	32.89		9.81	4.01	14.65	19.44	4.74		3.49	5.85	3.39	7.1	8.58	5.2	7.49		0.08	0.02	0.02	0.04	0.09	0.13	0.18	0.1
(GTATG)n	1.19	1.66		0.44	0.88	0.93	1.36	1.36	1.58		2.19	1.43	0.85	1.29	0.9	1.91		8.26	2.27	9.23	0		25.7	19.99	4.73	1.75		30.29	13.75	5.78	11.49	0		11.15	8.68	3.54	19.54	10.45	16.03	15.53		0.97	0.36	1.13	0.39	0.68	0.28	0.58	0.27
(GTCTG)n	29.81	24		18.87	22.8	16.34	31.73	29.36	20.68		23.75	24.14	22.39	29.83	25.9	30.14		28.39	14.19	9.53	12.64		27.03	0.6	16.34	54.25		17.81	34.03	35.02	25.83	7.41		37.58	40.41	60.34	67.22	41.33	43.2	31.46		97.25	99.91	89.78	96.56	84.4	84.63	116.13	100.59
(GTGTG)n	8.8	7.34		4.7	8.29	6.29	6.95	6.39	6.11		7.63	13.86	13.64	14.2	8.62	12.16		152.87	67.8	52.55	98.52		192.4	495.99	209.18	114.21		158.22	125.7	99.3	296.33	71.46		168.81	204.88	156.88	230.48	126.5	152.05	165.08		9.15	11.28	8.09	6.69	9.88	7.55	8.35	9.82
(GTTTG)n	267.11	270.46		246.47	265	273.54	287.4	278.56	268.06		298.89	322.12	355.41	360.16	382.84	342.27		580.8	499.84	393.19	474.69		453.32	1014.96	567.4	550.96		636.07	370.49	440.57	860.87	421.82		553.58	674.27	642.65	703.02	594.45	600.77	577.08		235.38	241.23	207.75	242.08	231.9	250.36	263.15	249.61
HAL1	150.32	177.18		139.87	196.9	149.56	171.23	163.92	158.65		184.36	188.32	192.39	181.5	167.5	201.19		720.32	478.58	392.32	430.99		580.54	1047.1	545.14	648.76		597.4	619.68	535.76	570.25	423.92		773.34	837.8	839.28	869.45	702.53	585.85	735.81		129.85	125.42	108.99	142.55	113.78	112.32	127.51	123.06
HAL1-2a_MD	351.05	353.42		332.5	352.32	360.62	373.55	400.71	390.53		383.31	375.95	372.84	376.96	368.07	387.66		593.12	498.1	522.98	427.04		646.31	1400.13	753.26	516.44		435.67	360.65	379.31	459.94	468.33		374.38	356.86	355.89	420.18	296.73	341.67	335.05		243.59	304.37	296.74	245.8	226.02	263.66	343.4	296.28
HAL1-3A_ME	345.86	353.59		336.82	407.96	338.46	456.79	392.67	440.32		335.09	377.63	379.91	405.76	457.21	527		1184.78	898.87	706.31	824.98		1147.68	2090.89	1399.81	1721.76		1213.19	944.94	1011.09	1290.6	1034.78		1512.63	1720.46	1593.76	1694.65	1396.62	1315.96	1423.7		256.35	274.66	241.34	281.33	240.39	265.74	344.98	314.45
HAL1b	13.48	15.47		16.15	15.24	16.96	13.72	16.6	13.88		20.61	14.8	16.89	16.99	19.78	14.18		85.72	84.32	82.85	76.33		56.89	82.12	94.12	42.17		50.18	105.77	30.6	53.66	39.63		72.58	80.71	96.35	84.01	81.57	73.62	68.27		13.2	14.38	12.48	12.86	11.98	14.31	15.32	12.39
HAL1N1_MD	0	0		0	0	0	0	0	0		0.22	0.2	0	0	0	0		0.87	0	1.74	0		0	0	0	0		0	0	7.64	0	0		0	0	0.33	2.13	0.66	0	0.35		0	0	0	0	0	0	0	0
Helitron1Na_Mam	0.17	0.17		0.18	0	0	0.21	0.03	0		0.19	0.34	0.2	0.18	0	0		3.26	5.93	2.25	3.15		0	0	1.93	22.8		17.97	3.57	2.83	0	3.28		3.11	2.27	7.8	5.82	4.26	3.49	2.41		0	0.15	0	0.47	0.14	0.11	0	0.22
Helitron1Nb_Mam	0	0.2		0.21	0.21	0	0	0	0.39		0.65	0.2	0	0	0.63	0.69		12.21	4.84	4.36	5.48		11.29	0	0	0		9.12	11.24	7.11	0	0		2.3	7.6	1.67	5.32	4.61	3.12	9.79		0	0.17	0.16	0	0.16	0	0.28	0.13
Helitron2Na_Mam	0.52	0.53		0.28	0.56	0.32	0.64	0	0.78		0.58	0.53	0	0.55	0.56	1.23		5.46	1.71	1.56	1.84		4.66	0	0	0		0	5.55	8.8	27.32	4.37		9.67	7.45	4.49	7.61	2.21	1.67	9.85		0.41	0.92	0.22	0.49	0	0	0.38	0
Helitron3Na_Mam	14.14	17.9		16.87	15.39	16.24	18.12	12.05	13.89		15.42	17.81	17.43	18.37	21.93	16.09		47.29	39.43	48.22	40.22		38.7	17.04	17.44	58.92		8.72	35.58	43.87	84.74	29.69		42.41	25.44	32.85	25.72	34.52	35.76	37.8		12.27	12.98	12.33	19.94	14.53	13.21	9.79	12.02
HERV16-int	6.74	6.21		4.74	5.59	8.19	4.99	6.5	6.5		10.46	10.37	8.7	5.61	6.12	7.65		56.06	32.73	32.24	36.99		18.84	57.05	70.91	39.84		16.31	15.31	25.56	1.13	22.23		27.64	30.75	26.55	32.28	22.27	24.2	18.39		7.27	6.43	9.23	8.84	5.51	5.22	4.96	5.86
HERVL32-int	0	0		0	0	0	0	0	0		0	0	0	0	0	0		0	0	0	0		0	0	0	0		0	0	0	0	0		0	0	0	0	0	0	0		0	0	0	0	0	0	0	0
HERVL40-int	39.98	38.01		39.17	39.33	37.87	41.47	35.4	42.68		22.85	22.91	20.1	25.4	28.67	32.97		20.72	17.87	16.86	24.96		18.06	14.49	28.09	16.46		16.92	46.63	21.32	4.71	35.79		37.49	37.5	38.31	51.03	34.25	34.56	45.76		29.29	26.27	29.62	35.13	34.07	29.07	42.19	38.97
HERVL74-int	1.97	3.22		3.02	2.43	3.11	1.8	2.22	2.8		2.07	3.24	2.33	3.34	2.58	3.92		12.98	9.06	10.74	8.76		8.32	43.81	11.48	10.18		5.35	17.81	12.73	12.09	5.21		16.83	13.81	12.61	19.19	16.01	10.24	18.91		1.99	2.35	1.56	2.25	2.09	2.73	3.59	2.76
HUERS-P3b-int	0	0		0	0	0	0	0.48	0		0	0	0	0	0.46	0		1.93	0	0.64	0		0	0	0	0		0	0	0	0	0		0.73	0	0	0	0	0	0		0	0	0	0	0	0	0	0
HY1	1.69	2.15		0.92	0	2.62	0	1.42	0.85		2.84	3.03	2.48	2.23	1.84	1.51		156.15	415.28	431.17	205.36		980.51	1022.09	1811.63	498.04		334.08	146.52	549.14	637.25	196.65		300.45	295.58	164.47	411.58	384.95	238.39	164.85		1.01	3.38	0.36	1.2	2.12	2.34	2.17	1.43
HY3	0	0.6		1.3	0	0	0.74	0	1.2		0	0	0	0.63	0.65	0		25.09	46.3	29.55	11.27		29.45	2.24	10.34	5.09		0	12.76	15.17	0	40.22		29.31	21.64	12.39	26.25	41.63	32.65	30.18		0	0	0	0	0	0	0.44	0.4
HY4	0	0		0	0	0	0	0	0		0	0	0	0.47	0	0		0	0	0.68	4.26		0	0	0	0		0	9.64	15.28	0	0		6.11	14.98	7.8	7.44	7.67	13.78	7.33		0	0	0	0	0	0	0.66	0.61
HY5	0	0		0	0	0	0	0	0		0	0	0	0	0	0		0	0	0	0		0	0	0	0		0	0	0	0	0		0	0	0	0	0	0	0		0	0	0	0	0	0	0	0
IAP-d-int	92.58	113.37		124.89	128.15	124.61	177.96	210.79	183.75		126.11	123.88	129.33	228.44	230.73	247.74		511	438.11	429.08	537.06		403.16	424.58	412.29	559.93		533.32	542.75	550.89	541.25	632.67		365.81	413.46	401.98	339.53	524.09	558.91	703.51		74.6	83.46	91.74	105.62	86.4	106.69	78.22	97.35
IAPEY2_LTR	9.91	10.61		10.86	11.52	8.74	15.57	14.9	16.23		19.5	18.82	17.6	22.8	21.81	19.35		253.44	176.41	193.33	217.99		141.75	138	294.12	337.33		150.8	110.55	119.04	213.54	235.88		93.68	105.23	109.38	95.82	132.6	129.41	171.52		9.49	9.63	6.89	9.3	9.75	7.84	11.54	12.44
IAPEY3-int	913.96	1109.32		1114.01	1133.8	1067.32	1088.1	1333.19	1222.89		881.35	732.84	723.19	1198.59	1027.23	1133.2		317.08	238.9	361.19	403.14		192.32	243.79	500.97	544.49		96.22	93.95	97.26	155.35	298.38		130.34	131.1	135.22	142.94	190.73	189.96	239.85		655.56	431.28	473.3	487.43	613.3	474.99	852	757.42
IAPEY3_LTR	19.28	20.15		21.58	18.13	18.28	24.85	21.67	25.52		31.85	25.21	26.89	35.1	29.78	35.76		240.34	224.78	271.88	292.34		142.27	243.42	274.81	408.59		71.12	119.87	64.34	194.85	251.79		64.99	79.85	83.81	76.63	135.11	125.93	165.64		11.89	13.68	10.06	12.91	11.93	9.26	14.29	17.07
IAPEy-int	70.94	88.22		103.55	95.05	101.66	75.27	91.14	78.49		122.15	117.66	117.64	145.94	116.33	118.55		200.1	124.69	145.27	152.65		230.8	260.69	245.15	336.18		128.86	80.37	69.68	144.02	121.5		138.34	136.47	138.14	142.05	157.8	176.78	198.69		28.34	31.48	25.7	45.91	36.41	43.67	22.39	23.41
IAPEY_LTR	24.61	33.41		39.32	32.61	31.36	27.21	37.84	32.76		49.49	51.71	54.67	56.76	53.31	56.17		116.31	98.39	111.87	106.35		95.48	121.47	145.9	258.25		107.48	96.37	115.48	136.31	91.85		144.13	115.09	140.63	116.38	149.47	153.53	150.72		12.07	15.39	15.22	18.95	21.15	22.21	9.88	12.16
IAPEz-int	890.91	806.96		762.75	802.76	785.1	5876.52	5984.66	5543.64		754.52	739.14	818.93	7986.1	6540.42	7248.43		1252.72	841.52	2240.07	2261.35		1175.31	1458.95	2016.99	2717.18		953.51	991.21	882.62	8482.72	11534.9		1168.24	1180.08	1260.71	1215.93	11697.4	15397.4	14950.8		706.76	630.98	651.59	677.8	713.16	642.14	2811.04	3397.78
IAPLTR1a_Mm	111.53	110.83		93	105.67	89.69	276.18	248.96	264.44		123.93	119.97	135.86	332.48	356.44	333.67		385.16	266.34	562.15	538.04		268.21	335.13	474.63	564.73		240.89	212.27	173.6	727.67	626.12		276.76	270.81	315.31	317.7	1001.53	1130.38	989.76		107.89	93.7	96.2	92.55	115.81	85.94	198.51	221.73
IAPLTR1_Mm	257.65	235.85		213.28	225.95	222.98	1824.47	1870.68	1749.63		219.24	220.93	235.06	2524.87	2480.21	2275.32		483.68	377.79	1821.79	1612.57		333.56	358.11	1158.23	1197.25		305.96	191.49	307	4878.5	5625.39		352.58	329.33	371.65	361.25	6588.45	8650.14	7043.45		197.62	181.83	202.27	204.97	224.25	195.53	956.99	1136.27
IAPLTR2a	40.73	42.55		38.41	42.67	41.37	74.16	69.96	73.03		59.23	55.74	58.77	95.83	105.43	100.03		305.82	244.94	573.72	586.3		138.75	178.06	345.06	432.56		88.92	84.75	77.68	539.73	504.89		105.2	125.79	116.09	110.94	545.28	611.03	432.65		29.62	33.1	25.62	32.25	31.24	27.76	69.75	81.57
IAPLTR2b	45.4	47.24		42.2	42.56	40.26	79.78	80.47	79.18		52.46	47.81	53.1	99.01	106.77	97.19		619.61	555.9	854.95	842.91		238.7	210.6	632.83	670.85		78.69	108.48	109.15	294.58	460.8		106.42	110.03	104.17	103.34	319.2	336.99	284.82		33.5	32.89	31.41	31.37	39.3	28.96	54.47	61.89
IAPLTR2_Mm	72.74	79.92		64.35	77.31	72.99	156.73	145.78	157.82		100.71	100.25	108.97	196	217.24	206.57		691.59	530.77	1111.85	1179.36		351.74	500.34	776.6	820.63		303.61	231.44	160.09	1407.5	1100.2		264.26	310.69	303.47	297.56	1430.73	1505.69	1130.3		81.23	79.37	73.7	75.94	82.37	88.11	220.33	245.95
IAPLTR3	4.9	4.89		6.55	5.49	3.88	6.47	5.53	5.56		49.5	27.1	62.28	7.9	6.95	7.16		100.99	104.24	80.4	71.92		120.72	67.54	106.21	73.43		16.64	30.92	31.2	46.85	68.62		12.18	29.72	15.07	16.44	23.21	17.02	19.49		3.2	2.37	2.16	3.31	3.15	2.98	4.72	2.91
IAPLTR3-int	113.59	149.81		145.39	171.53	138.61	133.34	191.99	193.78		292.68	222.98	309.56	319.74	324.53	269.33		146.7	109.09	126.96	131.41		113.24	77.79	146.03	212.51		25.73	26.21	30.13	62.41	58.72		32.73	33.29	32.19	40.34	36.53	35.5	45.9		42.3	28.82	28.5	34.83	41.71	30.89	53.66	42.23
IAPLTR4	81.34	94.31		85.39	88.06	79.71	77.43	109.06	108.66		145.13	126.72	140.48	189.02	177.43	154.87		187.85	139.43	204.4	231.09		106.02	57.07	203.98	249.82		9.93	48.92	50.69	123.09	64.69		44.81	44.68	53.14	38.88	45.15	43.21	55.53		27.5	23.43	25.48	23.25	37.41	29.12	37.79	36.15
IAPLTR4_I	19.58	27.74		23.38	21.58	24.19	18.37	33.29	28.52		37.66	27.2	31.41	50.05	41.25	38.21		61.87	42.64	127.03	142.53		6.33	16.52	112.48	143.23		2.55	1.8	3.97	16.46	25.52		4.74	3.75	6.25	6.22	18.15	17.58	14.95		6.27	5.68	3.97	6.08	5.97	4.52	7.42	8.53
ID	901.28	939.95		832.08	904.64	876.51	932.83	873.28	912.38		1007.3	982.7	1011.94	938.31	954.64	1001.15		1875.8	1446.2	1055.57	1316.63		1900.2	3188.86	1923.82	2327.69		2318.74	1789.58	1650.65	1261.01	1543.81		2303.15	2513.07	2601.02	2419.85	2070.69	1945.26	2321.74		851.75	826.72	739.7	905.05	822.15	782.57	886.6	875.13
ID2	1120.81	1093.32		1089.85	1121.59	1116.75	1094.44	1115.95	1129.54		1168.3	1160.9	1244.56	1115.63	1223.62	1140.38		1398.57	1144.58	848.97	977.38		1333.08	1205.51	1264.62	1582.47		2067.37	1675.4	1808.72	1414.26	1444.6		1886.32	1808.92	1874.2	1906.74	1516.19	1463.65	1875.04		1036.42	1009.69	961.25	1040.79	1060.46	977.08	1048.71	1044.02
ID4	4423.54	4604.39		4454.54	4630.42	4472.54	4466.01	4344.41	4478.46		4855.48	4894.24	5089.37	4766.3	5245.11	5167.46		6199.33	5090.75	4239.07	4662.75		6701.78	7850.89	5981.71	7033.02		6477.16	7058.5	5959.1	6752.22	6133.24		7910	8673.72	8463.15	8728.13	7217.11	6480.96	8193.58		4342.02	4159.22	4017.68	4458.43	4437.67	4007.9	4313.88	4312.76
ID4_	3876.91	3885.89		3825.47	4032.79	3860.73	3854.38	3828.63	3998.91		4126.95	4091.14	4328.34	3955.98	4253.71	4358.81		6707.3	5085.89	4120.93	4424.72		6251.61	7561.9	5382.66	7225.43		7422.61	7761.09	6314.71	7208.09	5919.87		8904.5	9170.49	9173.36	9930.48	7886.46	7534.57	8710.91		3570.97	3467.92	3290.41	3655.18	3623.38	3314.03	3783.11	3773.93
ID_B1	13162.3	13733.1		13632.5	14195.7	13815.2	13524.2	13492.4	14511.4		15416.7	15142.2	15868.6	14946.8	15624.5	16057.4		27012.8	20405.8	16278.8	18807.7		27724.3	32570.5	22670.7	28523.5		28841	28854.3	24410.8	27892	23879.4		32205.1	34229	34940	35528	29024.8	26930.7	31712.4		12789.3	12183.3	11462.5	12911.3	12797.7	12092.1	12938.6	13069.3
Kanga1	49.6	46.77		40.33	52.36	50.16	52.75	44.36	43.31		50.37	48.06	49.99	37.28	43.07	42.87		87.38	94.23	95.12	81.92		81.6	111.57	72.9	140.19		26.22	76.55	87.57	87.25	63.07		65.07	63.37	58.44	56.48	53.38	46	61.03		44.43	46.32	42.13	49.56	43.83	41.37	38.82	33.16
Kanga11a	3.81	1.52		3.81	3.43	3.3	3.3	2.8	4.36		2.24	3.4	4.1	3.16	4.51	4.15		18.8	17.78	12.02	14.97		11.98	36.37	33.74	24.93		17.97	21.42	13.2	48.01	19.22		11.59	23.2	21.95	20.19	21.87	13.43	21.41		1.98	2.51	1.68	1.89	1.67	0.8	1.95	1.35
Kanga1a	6.15	5.89		6.52	6.1	8.31	7.19	5.69	6.4		5.49	3.15	4.69	6.12	4.13	7.54		18.03	19.38	12.56	15.03		19.59	10.25	0	7.76		11.02	41.13	7.71	14.04	24.52		22.19	23.36	25.81	29.35	19.81	8.78	26.62		5.03	5.31	6.42	3.43	5.6	4.63	7.58	7.58
Kanga1b	2.75	2.05		2.81	3.99	1.59	1.83	2.68	2.6		3.71	1.88	2.16	1.55	3.19	2.84		11.68	16.5	16.08	15.67		28.13	31.88	8.52	10.23		8.69	3.94	31.79	5.18	9.32		14.06	28.15	35.74	38.61	17.89	19.3	16		4.37	3.11	2.64	3.13	3.22	3.3	4.32	3.35
Kanga1c	19.45	19.81		21.27	22.63	24.64	23	22.95	27.29		19.92	15.91	18.16	21.61	20.97	25.48		18.34	21.93	13.38	26.08		28.7	17.48	0	40.53		66.51	10.66	8.76	12.24	9.8		28.56	40.41	34.21	32.34	28.04	30.57	37.12		12.71	12.01	9.94	15	12.41	13.07	17.01	14.45
Kanga1d	2.23	2.5		1.71	1.7	1.11	4.71	1.25	3.16		4.26	4.12	4.2	1.89	3.4	2.92		26.45	6.49	9.6	16.95		27.18	9.27	9.07	17.24		12.08	24	20.29	14.17	5.67		22.8	25.09	24.46	24.68	26.35	20.59	19.05		2.3	0.4	1.7	1.91	1.49	1.7	2.63	1.36
Kanga2_a	168.06	153.04		122.85	145.24	131.05	141.98	126.39	122.38		118.15	124.29	113.43	117.55	104.53	122.9		55.09	53.63	42.8	43.3		85.22	70.76	40.68	67.79		24.24	115.08	101.78	93.09	39.57		83.78	86.84	86.8	93.71	69.14	71.71	91.95		129.12	127.28	117.1	127.63	116.84	106.85	114.8	110.56
L1M	11.63	8.41		9.45	12.66	13.51	16.8	12.24	7.98		10.97	12.71	13.71	9.13	9.8	17.45		95.38	69.09	23.25	51.69		22.02	122	32.72	66.07		50.81	76.14	68.27	15.9	54.08		94.02	116.38	134.58	127.43	98.34	69.3	91.42		10.74	8.02	5.4	8.2	7.54	11.18	6.92	7.38
L1M1	9.95	13.61		11.32	14.39	13.89	15.16	9.68	11.49		15.03	16.8	12.9	17.04	13.96	16.2		98.94	70.35	53.23	74.55		40.58	78.61	59.74	138.32		64.87	100.32	85.42	20.68	152.5		113.09	138.19	137.9	128.36	109.52	100.21	118.59		10.83	7.82	9.65	7.1	9.26	11.38	8.45	10.27
L1M2	246.02	278.72		265.4	311.98	285.89	280.92	262.99	286.83		360.07	344.89	376.07	331.99	343.77	398.31		2193.1	1428.76	1185.29	1436.43		1604.36	2220.74	1694.46	2690.92		1321.31	1774.83	1270.75	1485.1	1495.63		2108.78	2379.85	2374.84	2400.97	1929.09	1804.31	2207.77		239.5	222.07	199.02	260.44	219.46	228.93	233.4	231.74
L1M2a	3.34	4.82		5.79	4.85	4.5	3.46	5.95	4.56		2.98	4.65	3.45	3.98	3.94	4.82		21.58	11.8	10.52	11.58		17.61	16.59	2.43	2.39		28.3	14.99	15.05	0	18.9		16.15	18.22	20.38	12.59	15.28	13.32	20.14		10.06	6.76	9.22	9.57	8.38	10.29	14.63	11.96
L1M2a1	0	0		0	0	0	0	0	0.62		0	0	0	0	0	0		9.28	4.88	1.85	0		0	0	0	0		0	0	0	0	0		0	0	0	0	0	0	0		0	0	0	0	0	0	0	0
L1M2b	76.47	82.13		102.87	89.47	98.56	93.52	86.33	85.84		100	91.6	99.56	101.96	84.67	100.7		266.49	313.87	320.43	323.84		215.28	25.41	68.83	23.36		344.53	172.2	196.53	406.76	252.33		194.73	117.26	190.01	212.55	243.89	151.36	140.81		88.8	92.07	101.81	81.44	94.8	99.92	100.11	97.78
L1M2c	2.53	2.19		1.68	2.89	0.8	2.07	1.71	1.94		2.76	1.77	2.24	3.36	1.96	3.97		45.6	22.48	34.14	27.12		33.5	36.86	31.1	53.45		47.51	47.97	34.87	36.6	50.03		64.04	79.78	59.09	64.86	59.37	36.68	57.05		1.28	1.82	1.82	2.52	1.91	2.11	1.15	0.94
L1M3	119.82	126.33		132.08	156.14	120.63	132.52	124.91	127.67		162.41	163.81	179.96	155.61	162.26	182.13		1018.74	647.3	553.66	657.29		794.62	1041.4	640.36	1165.28		572.65	792.24	631.65	840.37	712.31		1021.2	1181.77	1124.91	1083.44	842.8	774.79	984.99		99.69	87.66	78.92	108.49	96.42	103.29	108.58	107.62
L1M3a	0.83	0.49		1.06	0.6	0.52	0.6	0.78	0.7		0.78	0.43	1.39	0.73	0.9	0.66		12.76	7.51	5.02	9.86		2.5	10.47	5.63	10.1		16.87	1.28	8.26	0	3.53		10.15	16.83	11.81	13.02	2.13	6.05	6.29		0.11	0.25	0.35	0.53	0.35	0.19	0.41	0.19
L1M3b	0.27	0.69		0.15	0.16	0.34	0.67	0.15	0.14		0.16	0.28	0.16	0	0.15	0.5		13.51	3.59	5.52	11.27		17.74	7.68	12.6	13.96		7.45	26.26	3.85	13.39	8.81		9.27	10.1	11.91	12.96	11.02	10.1	13.79		0.32	0.36	0.13	0.26	0.23	0.13	0.5	0.37
L1M3c	5.95	5.26		5.79	5.62	5.59	6.59	5.51	6.46		5.37	5.17	5.79	4.06	6.1	6.48		24.71	21.72	17.05	20.77		17.93	44.54	17.69	30.72		16.13	15.07	7.15	1.87	19.09		23.93	30.39	23.62	28.32	22.22	13.34	25.51		3.58	4.24	3.14	2.39	3.22	2.38	3.9	4.58
L1M3d	0.45	0.46		1.47	0.98	0.56	1.3	0.5	1.06		1.01	1.53	0.71	1.9	1.14	2.32		32.78	12.27	10.62	13.5		10.13	58.25	0	37.25		35.45	12.88	10.64	31.68	34.24		22.78	34.57	22.14	26.21	26.39	23.01	20.67		1.43	1.47	0.64	2.7	2	1.66	0.55	0.91
L1M3de	5.85	4.54		4.42	5.33	4.32	3.98	4.07	3.81		6.89	5.16	10.18	6.19	6.07	9.14		19.43	15.02	13.08	15.56		16.47	12.64	0.1	5.38		45.26	19.69	10.69	10.28	8.26		47.47	63.32	58.5	60.11	35.83	24.17	46.08		4.65	4.97	2.26	3.17	4.54	2.12	2.15	4.61
L1M3e	42.34	43.67		36.94	39.97	33.03	39.34	45.48	43.02		33.18	39.25	34.58	34.25	38.34	43.67		70.3	40.77	38.6	42.95		43.74	53.74	61.74	84.07		35.27	54.95	82.53	32.7	43.76		54.56	73.68	89.75	78.13	64.17	47.55	77.9		35.74	33.03	28.29	39.47	35.48	30.82	37.16	33.07
L1M3f	1.13	0.72		0.77	0.31	0.88	0.88	0.16	0.71		1.74	1.45	1.5	0.6	0.77	1.18		7.68	6.72	6.82	12.06		0	33.07	4.11	0.61		0	12.58	11.63	0	0		3.13	3.65	2.95	3.91	6.28	5.03	8.34		0.56	0.63	0.84	1.07	0.47	0.78	0.52	0.48
L1M4	268.93	321.59		337.93	362.99	336.84	316.89	322.89	324.19		404.44	424.98	464.93	374.44	399.44	457.93		2138.16	1356.2	1193.51	1298.77		1648.67	2429.4	1601.8	2402.3		1559.41	2164.49	1515.61	1649.08	1725.42		2497.7	2706.84	2696.01	2776.55	2163.34	1947.07	2499.55		284.15	258.3	221.62	299.87	275.31	276.06	296.1	289.06
L1M4b	49.78	48.41		50.01	59.58	51.04	52.41	47.12	45.71		69.2	65.05	69.36	61.22	67.15	79.65		459.6	353.8	268.33	336.26		374.24	582.46	404.59	587.11		373.37	369.42	290.64	428.85	347.86		558.08	634.75	621.88	671.33	471.76	520.75	472.75		61.1	62.62	52.91	67.28	60.17	67.75	67.03	66.7
L1M4c	75.66	96.35		83.53	108.06	89.62	102.64	89.83	96.44		108.79	107.35	113.2	102.9	123.2	127.35		484.21	335.02	289.46	320.49		429.44	578.36	379.17	690.73		309.8	439.51	266.92	483.3	323.27		515.34	611.3	600.71	589.65	441.78	413.64	495.96		70.25	64.06	59.29	78.48	72.61	68.25	75.79	70.33
L1M5	556.21	605.09		616.75	686.88	634.21	643.8	644.46	655.54		669.65	688.99	722.78	663.95	731.42	759.68		2738.45	1882.51	1541.84	1835.14		2075.61	3206.58	1955.78	2924.47		2134.66	2399.91	1985.14	2708.74	2184.16		3164.49	3635.84	3480.91	3703.6	2839.23	2586.25	3129.46		504.68	484.8	476.91	556.51	511.22	515.44	574.45	563.08
L1M6	4.38	5.27		5.88	5.41	5.44	7.92	4.03	5.24		4.03	6.75	5.16	8.43	6.51	7.36		44.21	37.68	17.73	22.22		38.64	20.32	13.89	47.86		30.99	55.07	32.25	29.51	21.94		53.42	48.71	59.95	55.81	37.53	34.65	55		6.01	5.32	4.38	5.67	8.33	5.24	4.25	5.92
L1M7	4.87	6.03		6.66	5.49	5.62	3.68	5.48	6.69		4.69	6.25	5.33	5.34	6.25	6.85		42.35	38.7	29.7	19.84		41.69	81.6	44.51	34.38		23.57	25.68	23.75	44.24	36.89		47.46	40.23	30	43.99	27.42	20.01	23.73		3.74	4.19	4.12	3.64	3.64	4.7	4.61	4.12
L1MA10	6.74	4.36		6.18	5.75	4.68	10.09	5.94	8.12		6.96	6.54	8.3	7.33	8.54	8.47		97.04	54.53	46.11	60.94		37.14	108.78	68.8	97.03		67.81	67.75	51.8	66.86	64.33		69.74	99.8	71.34	63.2	74.84	70.49	80.28		3.6	5.71	3.39	8.3	4.12	5.68	5.64	6.16
L1MA4	179.93	200.51		186.82	226.32	192.31	212.59	200.61	196.69		208.14	211.05	234.41	220.29	227.81	252.14		1023.54	724.65	665.96	696.48		754.55	1085.49	666.73	1049.96		768.63	711.86	528.28	950.48	614.24		911.8	1034.98	1008.4	1045.69	828.84	713.97	899.86		168.58	153.36	150.9	173.25	163.74	163.43	171.83	182.04
L1MA4A	35.31	36.46		33.48	43.44	36.26	41.54	37.51	39.09		51.96	51.65	53.05	52.06	56.01	62.06		330.64	219.12	192.9	211.47		239.45	336.06	184.41	384.66		222.32	255.57	200.46	304.48	244.77		319.74	353.57	372.64	350.77	263.25	258.07	325.66		23.96	23.46	26.46	27.69	23.69	27.8	32.38	28.66
L1MA5	82.31	94.31		95.09	114.41	86.33	94.83	89.11	96.02		104.85	103.19	114.04	104.86	114.81	138.13		705.24	424.35	351.74	435.89		584.99	990.84	428.14	870.1		374.71	520.52	343.34	450.46	434.29		586.38	668.95	668.38	677.3	517.2	509.85	614.52		89.31	80.54	82.9	96.39	86.82	74.76	89.28	90.53
L1MA5A	24.93	28.15		27.31	32.71	28.53	26.36	22.78	27.28		31.6	30.2	29.56	32.42	30.38	37.05		158.85	106.81	91.69	103.92		127.8	189.46	98.16	222.21		78.98	116.16	69.67	67.34	148.21		185.36	204.93	203.72	200.7	171.74	151.71	189.38		24.84	23.11	21.49	29.34	24.45	24.21	23.98	20.27
L1MA6	95.02	103.96		105.34	113.67	99.57	114.9	100.99	115.65		120.7	127.24	123.94	115.96	116.87	144.61		910.23	615.11	546.5	601.15		635.61	1026.09	617.24	1009.85		584.63	791.37	566.2	661.03	679.51		863.83	1016.86	975.96	1053.59	841.61	704.71	880.38		82.64	76.44	67.68	91.49	80.96	74.24	84.23	82.52
L1MA7	38.25	46.48		49.52	56.66	52.53	53.42	48.66	55.62		63.6	59.68	61.1	52.7	61.02	68.14		473.19	264.79	257.21	326.23		333.39	553.99	317.13	436.57		277.8	369.9	245.03	219.26	270.11		415.71	466.15	429.77	455.47	344.6	353.83	368.93		36.93	39.67	29.24	40.89	34.57	39.26	39.94	36.9
L1MA8	98.83	101.86		92.29	113.02	96.85	109.74	93.87	98.58		96.17	98.42	97.99	102.42	114.54	123.99		531.82	346.05	295.65	333.49		366.9	587.25	373.03	622.49		340.14	402.88	268.16	309.86	369.55		386.87	486.05	430.32	443.78	383.93	326.71	413.42		73.15	73.64	71.44	90.44	82.4	69.19	69.25	78.77
L1MA9	62.91	66.84		72.05	72.29	71.27	60.11	71.84	74.44		82.24	76.41	81.89	79.53	81.44	90.32		619.85	362.09	295.02	384.32		426.86	665.06	407.3	641.75		324.05	440.33	241.33	353.44	369.79		428.2	594.47	580.56	549.14	489.51	457.59	502.36		61.41	53.07	55.11	65.91	64.83	64.39	66.96	75.6
L1MB1	26.52	28.47		26.28	33.06	27.25	27.71	22.79	29.26		43.11	41.86	38.87	38	41.8	46.45		350.34	251.84	183.81	210.74		293.97	415.35	286.61	376.84		191.76	250.79	210.48	187.07	236.18		360.64	447.2	433.13	450.18	366.66	346.32	343.65		21.19	22.5	18.99	22.96	22.18	22.07	21.52	22.84
L1MB2	169.31	188.54		175.7	195.4	172.8	175.46	175.56	185.31		201.18	198.8	200.67	201.88	222.55	219.7		491	320.33	278.25	325.04		441.69	680.55	431.28	642.78		446.19	472.2	378.46	421.22	442.37		592.12	710.26	647.18	676.88	495.77	442.54	631.49		173.35	174.66	176.53	194.28	190.99	179.88	180.06	169.15
L1MB3	165.41	169.97		180.23	195.93	182.96	193.16	174.59	188.44		234.34	215.67	238.2	208.73	204.89	235.71		948.35	622.53	542.62	605.17		869.81	1122.86	642.06	1099.78		923.58	857.09	683.25	814.16	932.99		1096.68	1208.77	1197.19	1228.75	947.83	853.57	1106.66		153.64	150.17	142.49	165.36	160.86	158	174.58	167.24
L1MB4	66.02	71.55		74.92	81.06	72.62	68.56	71.35	73.72		108.25	91.89	104	86.71	98.92	112.49		443.32	312.4	197.15	294.98		322.67	495.59	267.31	375.36		344.5	384.27	290.16	432.03	316.33		476.13	594.39	539.74	613.72	450.96	396.8	508.58		56.78	57.72	49.72	70.02	57.7	61.98	64.76	61.63
L1MB5	168.31	180.4		169.55	202.84	166.11	167.52	145.67	173.72		257.46	252.85	268.92	218.12	238.17	256.38		725.92	470.45	407.95	468.45		626.47	804.89	573.08	917.62		666	774.76	615.42	801.79	603.72		886.72	1004.06	974.93	998.28	780.29	646.86	816.32		157.48	143.42	135.44	174.02	168.25	141.83	144.19	135.54
L1MB7	406.06	412.82		414.33	445.04	428.2	421.45	413.47	432.31		431.05	436.48	453	428.01	490.95	522.41		1310.14	855.99	720.99	796.08		1084.81	1378.37	1013.23	1286.39		1085.81	1341.75	1046.57	1355.67	1108.88		1562.8	1753.29	1739.92	1765.4	1432.71	1210.8	1658.6		376.65	359.43	330.42	410.59	394.08	338.16	378.91	375.82
L1MB8	191.42	221.74		200.39	227.2	200.25	216.39	191.43	199.93		280.02	264.43	293.41	250.13	260.64	288.66		997.72	636.68	519.8	620.51		968.96	1436.22	768.87	994.07		963.91	1078.44	808.88	721.26	867.9		1299.47	1438.44	1442.08	1354.58	1109.46	1023.32	1238.45		173.5	157.36	138.55	187.52	174.91	175.93	180.6	178.19
L1MC	153.17	171.02		149.69	173.24	160.99	170.27	153.02	178.57		191.95	192.58	198.64	185.37	205.9	211.61		968.79	583.06	545.38	593.79		620.91	1080.06	572.73	900.98		721.48	756.29	583.33	921.84	589.61		942.06	961.27	996.06	1081.23	828.16	743.29	923.57		135.1	123.53	114.07	141.48	133.35	118.38	127.43	134.81
L1MC1	125.79	133.28		127.56	141.49	137.55	144.92	128.93	143.12		155.75	160.76	167.76	140.82	158.79	179.12		764.74	462.06	405.67	486.78		567.16	996.5	619.9	974.52		545.03	721.43	514.31	570.14	520		755.51	880.34	906.6	926.28	676.1	647.97	807.24		121.28	119.48	111.57	126.2	122.01	120.6	116.75	118.42
L1MC2	47.13	56.28		61.08	64.54	57.83	59.23	56.17	60.74		52.98	51.48	62.14	42.13	55.07	55.5		362.46	297.27	225.43	247.03		340.72	377.15	303.36	369.72		279.67	335.35	298.44	416.44	308.43		512.28	625.11	568.43	655.49	480.05	521.94	461.61		42.52	42.98	39.3	45.39	41.43	50.44	63.55	60.88
L1MC3	64.17	78.32		70.15	76.6	77.74	75.45	67.73	72.09		92.79	90.3	96.55	83.92	87.62	99.33		640.57	391.44	325.72	363.37		424.05	768.65	507.94	833.97		469.26	466.42	388.12	529.34	416		580.87	696.16	731.51	695.94	566.59	459.9	621.9		65.34	59.7	56.16	64.13	64.86	61.75	68.15	61.36
L1MC4	200.63	230.33		212.99	249.06	236.27	232.71	224.04	245.54		252.96	256.16	271.36	248.68	273.83	309.13		1120.72	756.12	652.38	767.55		872.14	1404.38	805.55	1195.54		1028.86	1032.19	795.63	1044.86	966.33		1463.03	1607.83	1616.26	1630	1258.43	1163.53	1386.54		186.14	169.96	155.14	202.88	182.63	185.3	210.06	196.14
L1MC4a	167.16	171.23		164.44	187.24	172.06	168.85	159.12	163.85		181.22	183.46	200.63	174.55	202.08	212.64		702.35	488.08	413.13	467.14		639.12	818.52	473.16	657.53		579.54	713.23	516.37	546.37	553.87		713.15	829.78	780.99	868.83	661.03	611.52	744.55		155.45	152.62	139.12	167.29	163.32	151.47	163.66	161.58
L1MC5	113.43	121.27		120.85	138	121.74	129.64	122.51	135.17		130.84	130.29	132.52	135.48	160.42	160.99		508.83	318.02	247.87	318.28		403.12	601.62	283.4	500.12		337.62	408.66	335.31	599.22	362.77		577.5	657.02	662.14	624.22	538.53	446.73	611.22		105.23	88.81	92.39	112.33	107.73	103.33	128.11	108.4
L1MCa	58.76	61.68		63.29	75.52	58.72	70.18	60.58	62.18		91.01	94.67	108.1	84.21	89.03	97.28		598.1	488.59	385.43	431.25		532.82	778.72	516.84	694.16		455.95	608.45	437.4	495.04	559.4		829.31	1006.03	928.8	1030.54	763.55	753.66	725.38		55.53	58.58	48.61	60.51	57.16	60.59	57.29	51.57
L1MCb	5.11	6.95		5.01	7.13	6.34	8.46	4.49	5.44		8.67	9.13	9.55	8.03	8.42	10.98		83.71	53.45	46.55	40.66		69.59	115.6	87.25	79.07		55.72	35.43	31.26	93.17	53.55		72.4	50.29	80.41	51.53	59.43	47.32	51.92		5.52	5.13	4.76	4.97	4.83	4.17	3.48	4.16
L1MCc	9.49	11.65		8.3	14.47	8.14	12.67	10.47	9.63		18.05	19.91	18.31	18.99	12.77	21.8		88.65	51.63	50.8	57.4		52.98	102.12	47.17	75.57		42.05	72.71	46.17	114.5	55.11		57.63	85.26	79.31	65.89	65.96	60.65	67.14		7.43	7.53	6.88	9.09	7.65	7.95	8.89	9.35
L1MD	103.35	126.8		121.1	151.99	134.21	129.18	118.38	122.16		157.38	144.79	160.74	140.33	151.28	172.97		1044.61	638.68	610.86	617.87		787.25	1093.89	687.6	1122.4		963.12	881	650.48	933.39	751.62		1118.43	1282.79	1228.34	1252.66	960.28	886.24	1051.55		104.63	93.59	87.6	114.85	95.86	113.77	108.79	101.48
L1MD1	45.39	54.22		50.54	55.27	52.24	51.62	54.03	54.94		58.58	51.91	55.17	54.9	56.48	69.33		335.4	198.27	193.51	217		260.58	322.91	198.38	317.81		258.07	306.82	207.39	261.28	219.97		293.47	316.81	338.58	321.36	263.06	241.33	288.85		46.7	41.65	43.68	46.39	47.79	46.82	52.18	47.37
L1MD2	125.38	143.85		147.88	147.63	148.38	142.94	149.73	158.01		176.01	177.17	193.55	157.99	165.73	164.69		504.27	294.39	272.37	304.74		397.41	433.98	378.61	469.82		359.96	479.48	305.65	435.31	314.94		551.28	633.66	720.6	674.29	492.58	433.77	546.3		137.48	133.18	125.65	136.38	133.96	141.62	150.13	154.2
L1MD3	97.22	101.63		86.15	99.48	98.54	101.14	99.79	96.79		101.76	97.14	105.55	108.61	130.79	123.86		360.55	301.72	261.74	300.16		314.19	410.79	373.53	467.22		253.77	433.94	284.65	401.59	340.42		390.47	449.44	436.48	418.54	372	296.93	370.43		89.36	82.15	80.2	92.41	95.94	87.9	93.78	80.32
L1Md_A	100.9	120.65		115.39	138.75	116.59	168.24	124.03	135.44		189.43	182.57	209.3	479.09	446.19	473.11		3760.24	2869	7528.46	7552.8		1669.83	2766.47	7020.99	7859.85		825.79	951.44	711.78	1286.75	1393.65		1248.37	1429.93	1384.42	1383.49	1565.51	1320.06	1579.68		99.83	92.57	82.47	104.58	97.93	104.21	149	149.28
L1MDa	46.75	52.84		47.35	59.9	50.21	51.76	48.48	47.68		64.9	69.32	69.21	67.66	70.19	82.32		856.74	662.12	627.77	624.19		470.23	653.76	476.91	673.52		453.74	434.75	394.69	550	414.94		1252.28	1292.5	1276.86	1425.13	1101.38	1246.47	890.54		42.25	33.94	26.95	40.97	40.8	34.36	33.92	33.1
L1MDb	18.57	15.35		16.15	18.55	17.77	16.48	14.55	15.57		21.22	21.24	17.59	18.21	19.89	23.05		108.93	84.66	67.38	86.91		92.83	120.9	64.62	146.48		59.81	82.87	52.39	78.5	72.73		73.45	95.85	97.83	74.21	69.37	71.77	79.74		14.17	12.34	11.21	15.18	11.85	10.44	10.65	13.39
L1Md_F	32.64	38.66		36.56	45.59	37.81	51.88	36.73	39.65		54.44	54.32	59.55	88.78	84.64	96.68		1224.5	1010.45	1803.25	1836.62		599.34	969.36	1809.31	2217.68		263.32	291.89	244.74	385	439.86		489.51	585.66	541.43	550.83	546.53	500.72	516.43		31.57	28.02	27.54	33.66	28.41	30.38	31.72	28.4
L1Md_F2	511.46	591.37		568.84	648.95	568.22	703.23	558.75	620.85		762.53	755.5	812.96	1060.36	1082.57	1211.29		8923.46	7025.01	11477.6	11834.8		5112.04	7763.87	12730.9	15544.2		3071.13	3522.6	2782.4	3860.68	4223.82		4805.37	5612.77	5458.31	5591.03	5221.38	4669.72	5333.05		510.19	459.21	431.1	509.77	496.19	492.98	554.94	550.84
L1Md_F3	108.74	128.17		121.21	143.01	120.1	153.41	122.64	131.28		167.09	167.38	177.48	236.76	240.22	275.58		2083.83	1600.08	2614.97	2692.68		1161.65	1775.54	2943.97	3448.75		632.84	774.09	611.46	828.28	919.95		1030.86	1168.01	1153.02	1127.04	1103.09	962.51	1120.04		105.44	96.9	84.83	107	102.54	103.98	116.05	114.43
L1Md_Gf	5.49	7.42		7.06	8.85	7.27	15.99	10.64	11.79		20.16	16.98	22.69	108.15	86.16	92.7		604.87	520.68	1344.86	1279.94		211.01	387.38	1661.66	1722.27		62.87	72.82	50.73	211.34	250.43		93.64	110.36	106.11	102.3	218.51	173.74	206.75		4.7	4.17	3.73	5.18	4.14	4.95	6.78	5.87
L1Md_T	195.16	238.45		237.12	280.48	235.27	456.08	329.98	349.11		536.97	483.47	613.47	2682.36	2251.85	2353.36		10679.3	9239.01	23088.4	22253.4		4718.86	7169.64	28397.3	29421.6		2515.71	2643.46	2425.52	5003.53	5941.1		4152.8	4869.28	4578.5	5056.32	6577.03	5975.7	5675.39		165.8	150.66	131.46	177.44	158.46	166.22	217.46	210.02
L1ME1	155.48	181.67		179.68	193.8	181.62	194.06	191.73	189.45		198.11	205.72	202.47	178.07	212.48	226.28		828.14	566.19	478.83	502.74		704.2	1017.89	570.13	933.11		648.66	877.35	529.04	601.31	656.12		885.95	1032.03	1031.49	978.47	801.82	787.63	957.32		161.07	134.82	145.28	169.23	155.77	152.48	188.83	177.03
L1ME2	44.93	42.97		42.99	54.73	48.32	50.13	45.62	48.53		55.32	60.81	62.83	53.28	55.54	66.8		375.77	237.39	194.6	219.64		355.26	456.61	385.08	387.7		245.4	307.61	186.65	271.76	257.57		292.62	350.66	363.39	347.83	258.64	260.99	332.51		49.01	42.05	39.14	48.37	46.98	45.17	48.36	50.12
L1ME2z	44.06	53.1		49.97	56.17	45.01	53.95	49.7	53.65		56.76	59.42	67.1	60.61	68.96	71.14		273.98	169.98	125.96	148.46		222.74	178.44	165.12	325.37		183.23	251.31	184.08	240.05	173.97		308.33	355.25	333.69	369.15	264.91	221.31	295.39		50.68	48.35	36.58	54.97	54.24	42.61	51.26	48.06
L1ME3	37.83	41.52		35.97	39.53	33.85	31.08	34.81	40.05		37.62	41.15	36.56	31.08	39	50.14		183.95	119.64	98.23	117.34		152.26	175.23	118.34	206.92		113.97	91.58	70.1	78.49	117.83		150.94	240.99	198.58	226.73	167.07	137.83	154.95		34.94	32.19	29.79	33.6	38.6	30.09	32.6	39.37
L1ME3A	263.07	264.29		275.08	284.73	279.99	287.21	290.99	309.22		227.96	232.94	232.2	269.29	331.3	262.39		333.71	262.05	210.34	283.62		327.55	301.3	277.81	331.32		382.59	298.17	260.82	260.06	333.31		386.95	421.09	482.94	440.77	327.47	336.36	378.08		254.03	251.35	268.38	260.94	274.46	279.28	361.97	359.29
L1ME3B	111.54	120.69		109.98	130.17	125.96	125.19	110.14	122.47		153.14	156	164.22	145.69	163.73	151.6		361.9	279.29	250.55	235.34		387.34	716.96	322.42	349.01		260.15	320.32	285.69	314.87	259.44		299.87	361.77	376.12	340.76	313.03	252.72	293.28		118.14	119.26	107.22	131.02	115.31	108.53	102.92	104.91
L1ME4a	194.09	209.76		225.96	228.53	209.09	218.77	208.86	219.75		227.65	218.32	244.83	214.95	217.99	226.2		345.45	287.92	233.13	238.28		332.25	505.37	364.28	344.83		410.5	357.88	246.53	388.66	320.86		390.03	393.88	423.91	394.35	312.44	288.49	398.75		200.65	197.38	190.39	209.23	213.44	187.53	225.35	224.81
L1ME5	1.71	2.06		2.5	2.95	2.67	1.79	1.61	4.62		1.93	2.64	2.02	2.58	2.5	3.75		14.04	12.38	4.55	14.29		19.2	41.51	22.38	45.3		26.06	30.24	21.47	5.03	7.72		32.63	28.41	36.26	38.4	18.81	27.73	30.5		1.15	1.21	1.63	1.37	1.57	3.08	2.11	2.8
L1MEa	0.63	1.44		3.95	2.74	3.72	2.74	3.89	3.82		1.24	2.1	1.67	1.66	2.23	4.12		24.04	20.88	10.79	16.85		25.56	1.56	0	13.1		19.17	20.13	12.07	31.66	8.79		34.48	42.73	41.27	34.7	30.5	18.75	47.22		2.4	1	0.67	1.65	1.05	1.75	2.2	3.08
L1MEb	15.98	17.17		17.51	14.19	18.13	17.09	15.24	16.71		18.94	20.85	22.74	20.59	21	22.78		60.92	32.98	29.96	40.05		34.54	5.26	28.39	51.49		15.29	21.96	64.71	39.26	57.94		69.8	69.04	71.09	61.87	41.96	42.71	73.92		11.75	11.76	11.47	13.04	13.09	12.03	19.05	15.62
L1MEc	87.38	93.97		86.61	113.59	93.43	98.13	92.52	95.68		125.6	119.08	136.59	115.99	107.43	135.74		805.8	499.52	452.6	512.12		635.78	802.02	609.52	943.04		490.66	619.42	519.5	707.86	577.12		773.77	913.16	880.76	909.04	683.52	602.1	770.24		72.48	68.12	60.16	77.5	70.51	77.59	73.61	69.02
L1MEd	18.3	18.64		22.36	18.15	25.4	20.34	16.33	18.73		28.74	27.43	34.03	24.3	25.98	30.37		138.29	110.82	84.16	82.72		132.23	171.54	121.79	166.04		70.44	91.62	86.2	92.47	80.62		115.9	104.95	116.84	123.81	107.04	97.77	109.68		19.54	21.29	17	20.95	23.15	17.88	15.18	16.37
L1MEe	370.27	380.12		459.16	475.61	473.04	505.35	504.54	479.4		262.86	300.3	308.07	338.76	450.7	418.09		202.76	145.11	155.43	152.5		246.63	149.56	104.97	187.32		150.96	181.16	160.83	113.34	136		211.46	244.15	246.96	242.11	184.63	183.71	202.46		421.46	399.31	442.21	454.61	392.64	480.97	645.05	585.31
L1MEf	47.46	58.73		51.91	59.7	53.74	56.54	51.85	53.15		69.83	74.35	79.86	65.96	59.8	74.12		1104.46	782.81	737.26	770.18		952.22	1078.04	802.16	843.73		1034.78	989.17	894.52	914.19	1021.77		1605.7	1514.26	1553.5	1793.47	1330.53	1425.15	1111.04		47.64	48.9	36.7	48.9	45.83	49.34	40.57	40.8
L1MEg	160.12	165.06		161.79	188.55	164.08	170.27	147.96	161.1		175.31	170.46	191.39	155.43	193.47	194.93		2458.28	2703.51	2253.64	2214.55		2479.46	2832.91	2147.57	1936.29		2860.63	2677.58	2865.84	2590.85	2898.72		5026.81	5886.42	5326.44	6512.26	5052.45	5703.35	3515.96		118.19	117.51	108.16	133.66	110.69	124.01	120.68	114.45
L1MEg1	0.68	0.87		0.19	0.74	1.06	0.85	1.15	1.04		1.54	0.53	1.21	1.27	0	1.22		16.52	10.85	6.19	4.06		3.09	3.88	5.96	39.62		43.96	5.25	16.51	21.71	12.07		26.5	27.01	24.39	35.3	16.38	17.99	27.33		0.68	1.22	0.72	1.3	0.43	0.71	0.5	0.35
L1MEg2	0.55	0.94		0.8	1.6	1.37	1.6	1.24	0.93		1.86	1.13	2.17	2.14	1.6	2.19		14.72	8.51	3.61	9.17		2.49	0	3.21	16.57		0	0	6.79	0	10.91		10.96	12.29	9.28	12.88	23.92	8.63	13.03		0.88	0.49	0.62	0.52	0.77	0.13	1.62	1.12
L1_Mm	127.35	144.81		140.91	164.36	138.14	173.48	143.54	152.31		184.56	179.9	193.28	324.29	305.81	338.96		1777.15	1406.27	2172.06	2213.47		1130.63	1654.2	2671.31	3348.17		715.01	831	662.05	983.67	1049.29		1163.15	1400.58	1353.54	1405.55	1315.32	1198.14	1306.85		102.35	88.43	83.52	107.3	96.99	102.27	110.93	112.18
L1_Mur1	193.04	203.81		202.83	201.41	196.01	195.91	173.97	174.98		195.73	207.65	215.93	179.84	199.8	205.64		1155.04	987.73	1002.24	1023.43		974.87	1302.14	1186.59	1615.18		656.99	582.08	579.5	679.82	661.67		1020.08	1238.56	1102.66	1215.07	1026.56	1031.28	879.03		176.56	184.82	180.43	179.62	177.78	207.73	174.18	185.68
L1_Mur2	189.88	202.76		199.64	222.1	196.21	206.97	192.72	200.42		213.67	223.5	233.2	212.6	224.77	247.02		1532.06	1066.96	1059.13	1207.47		1204.32	1668.59	1653.31	2530.51		692.45	740.18	676.6	819.26	883.79		1150.8	1403.32	1228.6	1336.5	1174.97	1110.85	1176.02		178.43	161.62	169.48	181.02	169.51	195.94	190.02	184.28
L1_Mur3	193.61	224.65		214.66	276.21	228.69	241.71	220.3	239.5		310.51	303.09	336.44	287.69	310.36	360.14		3259.9	2250.04	2056.47	2340.48		2335.27	3751.19	2765.59	4363.85		1842.23	1923.55	1505.4	2038.88	1811.83		2839.67	3276.15	3035.94	3316.28	2707.53	2539.71	2683.56		171.83	159.36	137.49	183.74	166.94	161.82	170.65	162.32
L1_Mus1	414.7	466.77		464.53	479.12	462.04	446.8	401.38	434.73		587.83	579.99	636	529.58	546.14	607.3		2681.99	1971.75	2210.48	2375.33		1946.31	2729.38	2652.02	3573.96		1261.07	1571.98	1263.08	1490.98	1575.61		2046.18	2290.24	2244.49	2289.15	1989.17	1806.43	2200.04		405.02	417.96	361.56	440.62	401.07	435.28	399.79	383.61
L1_Mus2	387.06	400.5		422.39	422.88	412.17	434.8	418.05	430.02		503.88	476.42	532.26	487.63	485.57	505.45		2285.21	1866.01	2109.8	2167.74		1723.35	2249.33	2406.91	2875.53		1288.77	1343.05	1226.73	1337.49	1473.87		2138.53	2319.07	2260.46	2459.75	1999.03	2102.44	1921.6		343.05	336.67	333.64	325.12	340.34	350.96	361.83	363.28
L1_Mus3	169.64	195.09		182.7	207.8	180.56	211.96	174.17	197.58		231.21	242.95	249.29	232.8	241.72	297.13		1813.02	1395.69	1332.7	1435.5		1284.56	1856.28	1604.83	2451.77		943.26	1156.54	969.12	1213.91	1222.82		1724.33	2003.31	1946.73	2070.55	1710.99	1604.78	1728.43		161.79	144.69	135.82	162.14	160.28	157.95	175.46	169.72
L1_Mus4	60.48	70.64		62.32	71.87	61.7	75.08	65.99	75.27		82.09	83.04	90.81	88.81	89.64	112.85		846.09	608.46	616.41	677.86		552.89	814.11	812.66	1170.86		386.92	469.23	387.85	422.88	479.87		621.03	727.94	706.9	743.87	631.59	580.25	678.17		56.17	48.66	46.11	56.36	50.81	55.5	63.37	62.45
L1P5	5.81	5.31		5.08	7.23	4.7	6.52	6.41	5.2		6.45	7.18	6.18	6.56	8.07	5.88		25.81	24.36	14.81	23.58		16.75	11.9	19.92	20.84		21.27	23.47	9.74	14.1	33.05		43.33	36.74	31.4	29.49	18.78	25.33	30.65		8.03	8.53	7.75	8.16	7.31	9.53	11.36	6.77
L1PB4	1.55	1.7		1.57	2.46	2.07	1.35	1.61	1.57		2.56	2.93	3.65	3.05	2.87	3.29		17.26	8.93	6.6	6.59		8.5	31.81	0.74	15.45		10.43	4.41	7.61	9.24	1.77		13	12.71	15.36	17.55	19.34	11.79	17.4		1.62	1.38	0.81	1.94	1.99	1.49	1.23	1.06
L1_Rod	114.92	131.95		125.49	145.15	127.77	145.74	121.8	129.41		179.72	171.62	191.78	152.23	166.62	180.88		1210.83	788.81	715.36	859		1010.45	1454.61	1077.41	1684.76		705.72	856.57	625.5	896.48	780.36		1094.38	1318.97	1179.78	1257.42	1016.29	969.85	1101.79		110.1	101.03	89.95	119.06	102.43	110.07	112.77	104.75
L1VL1	22.69	25.8		19.62	29.75	22.33	30.66	19.9	22.02		29.93	30.84	34.15	31.8	34.38	41.24		357.82	271.12	335.98	348.75		214.04	330.74	353.52	501.77		107.25	119.76	93.13	138.54	139.58		157.6	191.13	174.42	184.54	163.19	154.37	186.42		29.56	21.75	20	28.18	24.63	20.31	20.76	19.43
L1VL2	60.13	62.64		54.42	70.07	59.71	70.98	54.03	61.79		89.07	89.13	93.34	78.74	79.88	95.72		546.24	385.12	344.82	417		399.52	571.98	451.98	724.1		309.82	337.13	240.97	353.56	304.61		476.46	539.81	515.01	517.08	440.38	355.63	473.9		51.79	45.99	39.94	51.1	44.03	46.63	48.27	45.9
L1VL4	87.03	88.51		91.5	102.36	95.94	108.31	90.9	101.91		97.83	100.92	101.7	96.34	109.69	118.39		749.48	577.27	606.11	673.88		595.25	929.18	820.51	1176.15		387.21	350.61	277.45	368.67	365.51		503.86	629.49	565.57	586.68	539.67	468	531.36		82.01	87.22	86.79	84.8	79.19	91.65	99.92	105
L2	1203.59	1220.5		1150.86	1243.01	1188.29	1229.47	1215.2	1246.67		1313.47	1305.34	1312.11	1242.12	1265.61	1376.75		3520.39	2374.49	1961.69	2267.48		3200.01	4394.03	2919.31	4476.9		3356.28	3463.06	2443	3415.1	2570.37		3644.96	4111.25	4154.21	4280.34	3219.72	3133.78	3483.95		1083.91	1078.62	1020.52	1102.24	1087.95	1093.23	1168.69	1133.92
L2a	1552.07	1632.21		1655.87	1690.61	1614.56	1675.09	1666.44	1802.94		1844.55	1831.85	1941.06	1837.16	1959.21	2064.2		4589.93	3491.56	2898.66	3434.81		4200.4	5719.31	3799.53	5062.8		3998.65	3826.47	3525.89	5059.95	3396.44		4353.77	4912.5	4866.2	5000.14	4061.45	3833.8	4340.92		1522.21	1462.82	1421.93	1467.67	1495.78	1400.84	1603	1647.7
L2b	1711.87	1773.48		1761.3	1758.16	1806.1	1801.74	1746.41	1888.06		1622.24	1710.69	1714.71	1687.64	1852.37	1822.56		2850.53	2270.74	1823.67	1977.82		2631.1	3127.07	2301.15	2862.28		2466.23	2399.13	2222.76	2796.49	2053.78		2498.8	2641.07	2595.41	2673.94	2198.13	2105.82	2474.9		1516.61	1562.57	1497.38	1509.08	1559.68	1591.33	1897.71	1829.73
L2c	1738.26	1755.88		1671.73	1757.83	1715.33	1716.24	1723.15	1792.29		1858.3	1872.17	1862.87	1904.94	2064.59	2021.9		2377.46	1799.07	1518.23	1784.69		2196.83	3070.05	2234.25	2565.11		2135.62	2399.54	2121.57	3039.14	2100.7		2426.95	2799.81	2849.93	2813.94	2375.71	2157.24	2584.26		1653.35	1653.46	1553.21	1615.2	1736.67	1512.53	1618.33	1660.97
L3	1836.76	1947.3		1779.43	1862.87	1759.58	1895.89	1839.7	1814.9		1785.74	1802.04	1797.91	1830.62	1904.92	1880.74		1941.58	1750.48	1421.51	1590.74		2047.12	2025.05	2053.48	2552.99		1628.72	1787.69	1902.83	1921.05	1865.46		2266.42	2321.18	2243.4	2274.71	1987.53	1912.31	2056.88		1623.22	1559.66	1599.27	1618.54	1637.25	1516.96	1676.43	1661.26
L3b	175.51	176.88		167.7	181.36	172.38	183.54	141.57	173.27		162.82	165.06	174.64	177.08	193.41	189.84		358.89	274.47	256.77	254.8		339.47	263.83	424.13	342.07		291.23	312.92	175.73	391.46	374.58		285.72	247.53	335.24	265.1	259.49	249.26	325.36		170.74	154.4	155.31	163.67	168.64	147.79	168.43	160.31
L4	482.25	501.42		491.31	516.03	498.41	508.46	467.68	470.16		583.7	572.48	592.46	504.91	511.06	541.47		870.12	822.8	757.55	857.48		680.15	754.71	762.6	910.46		600.55	783.88	510.14	683.34	613.01		727.24	759.31	740.05	737.4	705.6	686.01	771.34		502.87	473.04	451.44	488.67	444.08	469.93	472.24	468.34
L5	1.47	3.21		2.75	1.6	2.61	4.44	4.25	3.61		3.3	3.88	2.47	1.56	2.97	3		23.48	4.72	11.1	6.48		5.69	0	0	14.43		27.01	4.52	18.5	0	2.97		7.51	9.9	9.14	13.56	4.67	12.58	9.92		1.34	1.68	1.95	1.59	1.76	1.74	2.47	1.84
LFSINE_Vert	124.21	127.99		107.03	117.53	107.76	117.23	104.6	110.09		135.29	133.41	149.54	117.43	120.27	121.29		66.48	82.54	96	86.7		108.03	77.68	111	118.33		75.28	93.64	82.46	155.31	125		67.97	72.76	84.59	56.63	61.26	70.47	95.8		101.85	108.07	106.14	100.98	105.99	110.6	126.84	113.55
Looper	8.33	8		7.71	10.46	10.75	7.37	9.55	11.36		11.17	9.54	11.14	9.16	9.07	12.8		47.72	35.85	24.45	36.17		54.27	53.93	26.09	57.82		69.45	44.35	36.45	45.27	52.99		47.44	57.02	67.82	51.94	45.3	37.9	73.14		6.5	5.85	6.92	8.98	6.31	5.55	7.43	7.91
LSU-rRNA_Hsa	868.58	893.38		1466.81	1357.26	1374.31	1428.28	1391.09	1201.5		1379.69	1484.38	1563.34	1230.42	1523.84	1344.39		372.5	757.34	314.08	423.29		290.56	253.23	316.45	389.07		857.39	688.38	952.76	730.99	734.96		349.56	233.81	585.8	494.76	672.95	486.54	761.76		740.16	752.75	858.69	658.84	827.97	883.24	758.68	879.42
LTR16A	31.35	27.05		30.03	26.64	25.25	26.74	30.27	31.65		36.97	40.97	40.8	37.2	31	35.33		148.18	122.95	111.9	127.29		95.46	174.24	149.2	237.53		39.16	103.91	95.57	141.65	63.84		84.09	79.97	94.41	107.73	87.61	63.25	76.56		31.04	32.03	26.84	30.37	32.67	28.77	28.46	29.99
LTR16A1	18.47	18.21		19.61	15.47	20.68	17.52	20.39	20.09		17.99	14.4	13.85	16.17	14.99	23.51		85.15	53.38	71.03	44.5		66.4	70.81	70.15	147.64		24.57	37.59	46.16	101.15	89.61		30.61	45.47	30.33	38.83	21.33	20.42	25.9		16.48	14.54	16.98	13.35	12.7	16.79	20.47	17.58
LTR16B	12.52	11.09		7.74	10.07	5.64	8.58	7.75	4.41		11.83	10.8	10.91	11.33	8.7	10.17		37.85	17.78	24.94	20.27		38.51	29.54	44.31	38.19		57.76	56.93	30.96	39.73	31.8		36.5	35.6	25.92	36.85	23.63	29.99	29.38		7.94	5.01	6.45	8.79	6.83	4.15	3.87	4.42
LTR16B1	6.36	6.81		9.98	8.69	11.14	7.7	8.98	9.08		8.25	9.37	7.3	8.02	9.05	12.34		59.38	31.5	48.01	51.51		33.12	53.01	54.97	53.91		30.91	23.06	34.78	36.84	20.73		31.68	31.23	32.65	34.59	30.99	15.84	32.01		9.47	8.28	6.35	5.57	7.64	7.56	8.76	7.05
LTR16B2	2.23	2.79		3.37	4.65	5.31	2.98	3.85	4.16		5	6.49	4.84	5.98	4.47	6.73		38.27	18.2	28.42	22.35		34.75	7.76	18.9	55.1		23.16	12.62	24.32	28.99	23.2		22.16	20.55	15.49	19.88	15.24	25.5	11.82		2.99	1.83	2.75	3.41	2.73	2.25	3.65	2.54
LTR16C	36.98	38.25		32.05	37.52	31.89	37.65	37.26	40.73		48.03	51.5	46.52	41.79	43.41	50.26		137.06	88.82	47.54	86.14		76.16	130.43	48.01	140.86		40.24	61.29	65.93	48.73	81.26		59.51	62.95	55.76	65.09	36.46	55.62	59.32		26.97	27.48	24.64	31.12	33.19	23.35	26.51	25.13
LTR16D	2.12	1.58		1.25	1.25	0.72	0.26	0.45	2.35		3.23	3.14	5.65	2.65	1.92	3.67		14.45	7.9	8.4	14.5		8.6	19.46	18.83	33.56		11.61	16.99	4.34	29.61	0.31		9.75	12.75	15.6	13.77	6.21	5.87	17.14		1.07	1.03	1.15	0.03	1.13	1.07	0.57	0.39
LTR16D1	3.74	3.01		6.46	5.14	3.91	5.63	4.43	4.58		5.09	5.45	5.1	6.46	8.79	5.63		27.38	32.57	43.41	34.14		31.11	43.18	13.73	53.27		46.66	24.82	46.46	38.93	14.47		22.48	27.24	17.14	26.88	22.93	16.58	27.92		3.91	4.03	4.66	4.86	8.57	4.5	3.04	1.86
LTR16D2	21.02	17.34		14.33	16.23	17.12	21.64	18.29	16.7		14.73	20.25	19.89	18.9	25.84	20.56		11.27	11.07	5.46	16.64		9.18	0	0	4.85		6.12	2.78	2.57	0	2.56		3.47	4.12	4.72	2.08	6.58	5.49	8.63		20.67	19.93	20.43	15.88	21.72	15.65	21.38	14.21
LTR16E1	5.41	4.29		4.38	5.66	4.48	4.23	3.15	4.26		7.2	4.73	8.5	5.93	5.23	5.73		42.06	38.43	28.19	27.59		18.99	31.81	62.86	43.85		23.05	27.11	27.9	24.04	11.88		26.29	21.63	24.06	21.8	19.55	16.54	19.66		3.66	2.85	4.57	3.8	3.02	3.88	3.69	1.76
LTR16E2	1.52	1.16		1.86	2.06	1.88	3.54	1.92	4.03		1.92	4.86	4.47	4.81	2.68	4.74		30.37	24.08	23.05	31.96		17.11	57.33	59.49	77.32		23.1	16.32	12.41	48.18	13.39		28.75	31.12	35.31	20.28	22.07	14.43	20.68		3.01	1.86	0.8	0.9	1.43	2.1	1.81	2.31
LTR23-int	0	0		0	0	0	0	0	0		0.93	0	0	0	0	0		0.62	0	0	0		0	0	0	0		0	0	0	0	0		0	0	0	0	0	0	0		0	0	0	0	0	0	0.3	0
LTR28	0	0		0	0	0	0	0	0		2.34	1.28	6.37	0.44	0	0.5		0.63	0	0	0		0	0	16.91	0		0	0	0	0	0		2.13	2.53	0	0	4.98	0	0		0.66	0	0.35	0	0	0.58	0	0.28
LTR29	0.23	0		0.26	0	0	0	0	0.71		0	0.24	0.28	0	0	0.28		0	1.86	2.47	0.56		0	0	0	0		0	0	0	0	0		0	4.27	0	0	0	0	0		0.37	0.42	0	0.44	0.2	0	0	0.16
LTR31	3.61	4.04		6.7	5.89	5.15	5.61	9.93	6.39		9.12	7.03	9.56	8.21	7.07	6.45		34.07	45.12	19.34	31.27		10.59	27.28	23.06	8.52		42.74	23.84	12.82	31.84	2.04		17.83	11.79	14.44	15.97	12.97	16.36	22.95		4.02	4.5	4.88	4.28	6.04	5.37	5.84	7.07
LTR32	3.46	2.76		2.13	2.47	3.09	1.48	2.43	2.63		1.95	2.55	1.79	1.37	3.3	1.03		3.11	7.3	5.23	6.94		2.44	20.87	0	0		0	0.67	0.31	0	0.31		1.84	2.14	3.77	4.99	1.11	4.38	6.49		1.38	1.83	1.56	0.82	1.18	1.5	1.51	1.24
LTR33	17.24	15.1		20.45	15.91	18.78	18.97	15.67	19.69		23.28	25.08	31.34	24.28	19.36	24.68		199.66	143.99	121.8	161.63		227.63	256	164.76	130.17		51.97	98.35	106.32	189.71	120.17		113.06	114.93	130.36	105.34	92.02	98.7	116.09		16.67	17.18	18.97	15.61	17.1	16.15	13.69	15.17
LTR33A	38.46	44.27		42.6	43.1	46.58	37.56	34.38	40.11		44.43	39.86	37.06	41.13	40.33	40.58		73.7	67.98	60.86	68.55		99	55.28	36.34	101.2		118.52	69.79	71.33	53.05	53.82		75.1	67.41	51.42	80.24	57.34	56.71	57.53		42.21	46.94	37.92	47.26	46.04	41.5	39.15	35.76
LTR33A_	5.98	9.64		6.75	6.72	8.15	6.24	6.72	8.01		11.06	7.93	14.55	10.22	9.66	14.03		60.36	37.54	28.56	39.06		45.59	93.38	61.69	76.23		54.87	25.51	57.05	35.42	42.53		42.75	37.26	55.1	45.92	54.53	35.63	44.9		5.37	6.19	5.06	8.06	5.17	9.08	6.82	6.13
LTR33B	14.24	14.27		14.57	14.25	12.87	11.33	10.24	13.49		9.5	13.58	13.16	10.73	11.41	11.13		33.75	28.35	27.18	37.35		20.57	10.63	19.9	17.61		6.17	9.12	33.69	45.05	25.12		15.93	23.22	25	26.48	20.88	22.33	31.9		30.25	39.98	31.33	33.53	30.22	30.6	48.3	55.67
LTR33C	12.9	13.73		14.74	15.71	13.88	16.05	13.42	16.38		14.07	14.43	15.66	17.53	16.99	20.2		28.24	18.87	18.33	22.88		44.35	30.59	62.7	54.59		15.65	24.28	20.26	16.32	0		23.31	31.33	25.49	32.34	12.21	15.6	27.67		12.56	13.04	14.83	12.44	10.96	10.67	11.91	13.15
LTR34	0	0		0	0	0	0	0	0		0.73	0	1.15	0	0	0.77		0	0	0	0		0	0	0	0		0	0	0	0	9.17		0	0	2.83	0	0	1.05	2.95		0	0.29	0	0	0	0.22	0	0
LTR36	0	0		0	0	0	0	0	0		0	0	0.46	0	0	0.46		0	0	0	0		0	0	0	0		0	0	0	0	0		0	0	0	0	0	0	0		0	0	0	0	0	0	0	0
LTR37A	2.78	3.65		5.44	3.68	4.2	2.97	2.01	5.44		5.14	8.16	7.5	5.9	3.47	5.22		66.74	38.96	54.97	32.6		52.08	62.42	19.67	132.41		25.59	26.3	35.63	29.49	34.29		45.81	36.64	47.39	57.62	41.22	32.86	33.7		2.85	4.43	2.19	5.29	3.5	2.48	2.78	3.09
LTR37B	4.1	4.18		4.89	3.45	6.02	5.1	3.35	3.78		5.24	4.02	5.05	5.13	4.87	5.33		41.43	14.56	24.78	32.34		15.15	69.1	33.61	40.04		22.73	12.04	36.58	50.04	0.53		20.34	25.8	28.25	43.01	31.62	17.52	26.45		2.67	2.16	3.63	3.19	3.9	2.07	3.43	3.91
LTR39	0	0.44		0.47	0.47	0.54	0	0.49	0.44		0.98	0.89	1.02	0	0.95	1.03		2.62	0.57	0.66	0		0	0	0	0		14.7	20.02	0	0	8.59		7.4	13.2	8.31	2.4	8.18	3.52	2.37		0.35	0.39	0	0.82	0	0.6	0.32	0.59
LTR40a	5.99	5.44		8.32	6.34	5.83	7.05	6.19	7.21		7.83	8.31	9.73	8.57	9.87	12.55		63.88	33.44	28.86	41.16		65.8	129.24	44.24	77.89		1.1	49.82	35.46	30.87	67.73		48.72	54.91	49.35	42.13	49.68	52.24	49.46		5.02	6.78	4.8	6.46	7.45	6.28	6.79	5.6
LTR40b	5.97	7.15		6.33	8.21	6.78	8.51	9.67	6.93		6.91	7.02	8.89	12.87	8.99	13.19		68.42	36.71	33.13	38.34		38.81	71.64	22.44	33.15		54.64	48.55	38.41	24.78	20.82		42.76	39.77	42.19	47.9	58.89	48.88	74.97		4.05	2.5	4.6	4.17	3.67	4.51	7.5	5.11
LTR40c	4.58	3.94		7.12	3.83	6.12	6.79	3.96	5.34		8.51	8.85	7.67	5.59	6.32	7.77		37.24	29.36	21	16.72		14.3	9.98	14.33	8.32		10.73	50.87	44.04	7.46	10.94		23.41	29.17	47.2	36.37	38.59	25.66	35.52		5.46	4.39	2.98	4.68	5.3	3.41	3.76	4.64
LTR41	10.92	14.82		12.91	13.26	10.84	12.22	10.43	14.92		17.36	13.43	16.49	14.81	15.25	18.19		76.33	58.91	40.97	53.09		76.27	127.09	35.9	101.43		4.92	62.57	42.35	79.53	46.72		60.07	53.03	66.12	63.69	45.42	43.27	73.38		10.69	7.6	7.38	11.56	12.31	10.06	10.96	10.19
LTR41B	11.25	9.25		9.06	12.24	9.8	13.01	6.88	8.39		13.76	12.35	10.23	13.58	10.96	11.76		69.53	45.71	43.53	53.91		39.21	111.18	50.48	73		48.1	41.26	31.99	25.08	58		28.28	48.01	47.11	53.16	38.27	52.45	59.57		27.14	25.31	28.55	24.17	25.76	22.68	15.4	20.01
LTR44	0.48	0		0.52	0	0.59	0	0	0		0	0	0.56	0	0	0		0	3.16	0	0		0	0	0	0		0	0	0	0	0		0.81	0	2.49	0	0	1.55	1.73		0.76	0	0	0	0	0	0	0
LTR45	49.52	58.54		69.57	55.45	55.68	67.44	52.83	76.12		37.79	37.46	32.81	47.83	60.62	50.85		10.93	13.4	3.82	17.18		0	95.69	0	0		0	12.23	35.98	0	2.04		19.72	22.54	7.55	7.34	20.43	38.06	11.17		54.62	47.66	58.43	57.67	58.39	48.31	73.18	67.94
LTR45C	0	0.32		0.69	0.34	0.78	0.39	0	0.32		0	1.29	1.11	1.66	0.68	1.5		1.42	3.32	4.27	1.49		0	0	0	9.44		0	18.34	0	0	0		5.35	4.77	0.55	1.74	4.3	1.53	5.14		0.25	1.4	0.27	0.3	0.26	0	0	0.64
LTR48	8.34	10.16		11.14	10.32	14.41	10.09	11.47	11		15.09	17.08	15.8	18.61	19.4	14.89		104.13	45.28	50.13	52.22		61.57	64.75	63.63	69.9		45.39	60.77	59.8	73.42	85.54		72.19	104.37	92.61	76.42	68.13	64.03	101.39		9.05	9.07	8.22	10.53	9.54	11.06	9.74	11.1
LTR48B	21.2	23.99		22.16	23.44	18.37	19.98	18.48	19.22		29.96	29.41	29.7	34.4	34.81	32.65		42.77	26.34	22.61	37.73		18.13	55.92	17.39	28.26		30.91	36.54	20.76	3.87	24.25		23.12	26.14	34.54	23.04	18.87	23.66	34.72		23.66	19.69	18.85	22.19	21.24	15.8	18.28	18.14
LTR50	105.84	114.44		117.5	119.01	107.48	111.49	110.9	97.81		122.57	114.68	119.41	113.63	116.2	111.79		98.96	93.15	103.61	100.48		146.09	214.89	162.54	117.34		120.78	75.26	92	31.34	112.55		98.78	96.57	107.26	84.63	91.47	118.43	106.33		137.92	127.72	124.26	146.95	126.11	124.84	108.45	106.31
LTR52	2.47	2.71		3.11	2.89	3.3	5.19	4.48	2.31		2.56	4.29	3.8	4.62	4.96	6.57		31.85	13.32	22.11	23.45		42	15.08	9.93	26.09		9.01	14.59	21.61	8.04	16.63		18.12	11.26	9.26	9.11	13.66	10.46	17.61		1.21	2.03	1.77	1.26	1.91	2.23	2.94	3.08
LTR52-int	0.12	0.12		0.13	0	0.45	0	0.41	0.12		0.14	0.12	0.72	0.13	0	0		5.7	1.29	4.05	1.16		7.15	10.59	1.42	8.37		3.3	9.36	0.69	7.74	3.1		3.53	2.22	4.24	6.96	2.09	1.38	2.88		0.1	0.11	0	0.12	0	0.08	0	0
LTR53	4.04	1.5		3.07	2.79	1.89	2.96	2.17	3.49		4.33	2.66	3.04	5.27	3.15	3.25		23.29	21.68	20.19	17.19		22.47	12.75	41.06	55.87		39.13	19.25	10.95	35.14	18.37		11.49	13.18	4.19	12.14	12.92	14.56	22.18		1.79	2.15	1.36	1.53	1.89	1.89	2.31	2.17
LTR55	1.18	1.05		0.81	1.45	0.92	0.74	0.5	0.45		2.16	0.61	1.05	1.41	1.93	2.99		14.7	10.14	11.13	9.1		27.28	25.08	12.85	14.56		17.96	2.72	6.7	10.41	18.33		9.55	11.65	8.98	16.86	9.09	8.12	11.26		0.59	1.05	0.87	0.56	1.23	0.51	0.76	0.9
LTR58	1.53	1.95		1.46	1.87	0.95	1.19	1.5	1.35		2.36	2.16	0.9	1.82	1.25	0.91		0.29	0	0	0		12.08	0	0	0		0	0	8.69	0	0		2.61	0.87	1.66	2.82	0.33	2.48	1.74		0.61	2.04	2.1	2.18	1.76	2.91	0.98	1.16
LTR59	0.41	0		0	0	0	0	0	0		0	0	0	0	0	0		0	1.08	3.7	4.85		0	29.33	0	0		0	0	0	0	0		0	0	0	0	5.59	0	0.74		0	0	0	0	0	0	0	0
LTR64	2.33	0.4		1.7	1.69	1.45	0	0.87	1.18		1.74	2.39	1.37	1.23	1.27	0		4.1	2.57	0	1.84		1.75	24.94	0	10		0	0	0	0	0		0	0	0	2.86	0	0	0		1.54	1.04	0.33	0.74	1.3	0.54	1.43	1.57
LTR65	8.35	12.37		10.89	9.08	10.96	10.15	13.86	12.29		12.8	10.63	9.73	10.12	11.98	10.86		32.55	25.62	21.78	24.11		22.27	30.85	20.96	21.19		17.99	13.42	3.24	18.76	17.16		18.11	21.06	16.52	16.45	16.41	14.9	23.46		9.65	9.13	6.9	9.19	9.05	7.77	10.29	10.9
LTR68	3.73	4.24		3.35	4.53	2.99	4.91	4.68	4.44		15.52	9.44	16.81	2.09	4.77	3.4		12.92	4.35	5.63	3.65		0	0	5.11	0		19.29	5.39	3.74	9.29	18.58		3.36	17.66	10.69	10.92	4.88	4.26	5.58		4.18	3.51	1.11	3.12	4.95	3.64	5.48	4.15
LTR69	1.22	0.89		1	0.5	1.71	0.24	0.69	0.65		2.58	1.26	1.08	1.62	1.17	1.46		3.24	4.66	4.62	3.27		2.07	6.37	9.79	0		4.15	8	2.61	9.73	0.87		2.87	2.23	4.53	8.76	4.21	2.98	1.95		1.24	1.37	0.26	0.32	0.38	0.33	1.27	0.86
LTR73	1.76	1.79		1.05	1.91	1.79	1.39	0.72	2.1		3.05	2.79	2.45	2.54	2.96	4.38		15.93	21.36	9.65	17.08		33.18	21.74	34.36	28.81		30.29	22.1	7.72	22.56	17.16		11.71	17.73	9.74	12.38	11.49	8.8	12.78		2.29	1.71	1.22	1.67	1.87	1.99	1.61	1.19
LTR75	3.15	5.17		5.14	3.81	4.11	2.87	3.56	3.9		7.64	5.38	7.43	3.15	4.41	6.05		14.05	17.16	3.96	11.45		10.24	0.9	10.13	20.3		0.03	9.7	1.51	15.99	4.57		10.27	13.23	12.6	15.85	6.79	8.1	8.85		3.89	2.33	3.4	3.15	3.21	3.76	4.53	3.08
LTR75_1	0.92	1.25		1.01	0	0	0.77	0.35	0.93		1.38	0.63	1.09	0.65	0.34	0.73		0	6.11	4.18	6.58		0	0	0	0		0	0	0	0	0		0	0	0	0	0	0	0		0	0	0	0.29	0	0.43	0	0
LTR77	0	0		0	0.34	0	0	0.35	0		0	0.32	0.37	0	0	0		5.63	0.41	1.41	0		0	0	0	0		0	0	8.82	0	7.89		0	0	0	0.57	0	0	0.56		0	0.28	0	0	0.52	0	0	0
LTR78	6.66	7.56		6.94	7.45	6.22	7.65	5.13	5.97		6.2	6.83	8.07	8.36	9.95	9.07		66.34	55.83	33.92	53.79		37.8	52.54	44.25	102.97		11.6	39.79	32.46	103.46	52.16		53.22	47.45	60.3	52.31	86.05	63.34	75.1		5.3	6.45	6.93	4.34	5.89	6.06	7	6.57
LTR79	13.14	15.23		14.12	13.8	17.16	11.27	19.1	14.91		12.99	18.13	14.95	11.51	16.03	19.17		57.52	25.49	24.29	34.44		54.21	37.69	51.36	65.19		23.01	22.29	39.29	6.4	43.54		41.37	35.53	54.44	44.3	29.88	29.36	17.71		13.15	11.77	7.09	7.6	11.09	9.88	9.84	11.33
LTR80A	0.95	0.48		0.69	0.52	0.79	0.39	0.54	0.96		1.78	1.79	2.06	0.84	0.86	1.14		6.48	11.77	4.79	5.92		3.58	9	0	4.09		0	3.9	2.26	0	5.83		1.62	4.83	3.04	5.27	9.24	6.94	5.2		0.38	0.57	0.54	0.45	0	0.44	0.47	0.64
LTR80B	0.54	0.74		0.01	0.59	0.45	0.68	0.61	0.18		0.61	0.18	0.85	0.38	0	1.07		14.4	9.99	2.17	6.83		4.87	13.59	12.54	42.46		0	11.13	3.07	0	4.57		7.97	16.67	9.39	13.27	9.89	4.66	12.09		0.71	0.32	0.3	0.34	0.3	0.62	0.8	0
LTR81A	2.91	4.32		3.18	2.19	3.61	3.34	5.28	4.52		6.03	4.82	3.95	4.02	3.41	5.59		34.79	17.16	21.94	13.8		12.11	27.89	22.09	4.8		0	12.37	26.69	0	18.32		6.48	8.84	8.56	11.96	10.72	7.96	13		8.35	8.56	10.21	6.37	7.67	6.34	13.33	13.75
LTR81B	14.37	17.5		9.91	15.52	17.46	11.66	13.93	13.49		18.73	21.58	19.02	17.31	24.49	17.63		50.68	24.96	38.54	45.52		92.16	24.42	31.48	39.36		43.72	24.66	20.73	23.53	27.08		40.47	34.84	37.36	30.17	30.86	30.03	23.48		10.68	11.87	8.28	11.17	14.03	10.81	9.51	10.91
LTR81C	15.05	11.62		10.23	13.65	15.87	11.06	10	11.55		16.15	15.68	14.79	12.8	11.43	10.33		13.79	15.4	11.03	16.81		21.63	0.12	13.26	34.31		24.72	0	7.13	0.01	9.67		13.62	11.1	15.89	20.2	5.86	17	11.62		10.88	14.43	12.93	9.1	11.84	10.26	9.74	11.26
LTR82A	7.47	6.45		8.88	11.49	10.29	9.31	6.94	12.5		9.31	9.84	12.45	8.77	11.9	9.68		37.84	42.8	26.02	26.25		41.81	36.88	16.06	25.87		28.6	30.98	24.02	44.75	41.33		15.82	14.82	33.1	26.98	18.64	20.29	21.27		7.36	6.8	9.21	10.49	8.16	8.44	11.12	8.9
LTR82B	5.44	4.58		7.17	5.3	5.12	4.43	5.5	3.23		5.69	5.45	5.08	2.98	6.33	4.92		39.95	17.12	26.9	29.39		17.78	48.91	9.81	20.93		6.35	10.38	8	15.89	15.37		10.86	21.38	27.42	27.33	13.81	12.78	21.13		5.27	5.51	6.19	5.87	6.75	5.45	5.24	7.1
LTR83	13.61	9.9		7.65	8.04	10.14	8.46	10.06	8.27		12.68	16.36	11.69	9.89	13.56	11.36		20.87	21.62	33.78	11.1		25.46	38.97	21.48	23.39		36.87	16.14	4.98	32.96	0.55		20.22	7.69	15.58	17.94	10.34	12.6	13.79		8.19	11.78	10.04	13.29	10.74	8.75	9.16	5.92
LTR84a	3.67	3.32		2.01	3.55	3.29	2.53	2.52	3.3		3.89	3.35	3.84	3.02	3.11	3.16		28.96	21.58	17.24	7.75		22.09	0.77	9.48	41.14		53.83	23.19	15.65	48.94	23.04		28.14	26.34	23.42	21.44	12.57	14.2	21.87		2.43	1.54	2.41	2.52	1.79	1.69	1.8	1.45
LTR84b	4.9	7.79		7.29	8.74	5.11	9.28	7.95	9.15		5.95	4.23	6.01	7.06	8.33	5.87		35.26	29.85	26.06	39.12		27.45	25.95	34.19	10.1		19.91	32.56	16.72	15.23	9.42		13.37	25.34	12.97	7.6	18.47	23.82	24.24		5.77	6.29	4.65	5.03	5.41	3.94	7.07	9.28
LTR85a	1.65	2.87		2.31	4.86	2.63	2.63	1.32	2.14		5.29	5.31	5.54	1.99	2.82	4.49		30.57	20.55	24.15	13.97		1.06	36.46	9.57	45.45		6.37	10.85	18.05	41.52	26.59		8.42	13.23	8.6	17.36	16.51	13.33	12.83		1.68	1.68	3.18	1.12	2.36	2.28	1.9	1.11
LTR85b	0.39	0.4		0.22	0.87	0.49	0.49	0.22	0		0.89	0.61	1.16	0.42	0.86	0.24		9.25	10.19	10.73	6.57		15.29	1.49	0	11.87		14.71	3.04	4.49	8.37	9.49		2.02	3.6	6.58	5.46	3.38	2.24	2.87		0.16	0.53	0.17	0.75	0.17	0.14	0.15	0
LTR85c	3.08	4.88		2	4.39	4.94	3.88	3.08	4.58		10.44	7.65	5.53	4.05	3.76	6.2		10.39	7.39	5.41	10.55		23.7	4.96	17.8	11.27		4.44	3.36	7.37	3.09	1.12		5.97	3.14	6.85	9.91	8.18	10.88	7.56		2.9	2.93	3.61	3.89	4.04	3.25	3.13	4.16
LTR86A1	0.93	0.47		0.51	0.76	1.44	1.15	1.04	1.17		0.78	1.66	1.09	0.73	0.76	0.83		8.05	6.43	9.09	3.3		0	19.25	8.07	24.85		10.97	7.83	2.63	11.44	11.77		13.41	11.61	16.52	11.96	7.93	6	8.42		0.55	0.62	0.29	1.1	0.77	0.64	0.34	0.78
LTR86A2	1.7	0.74		0.53	1.06	0.91	0.91	1.37	1.23		1.23	0.25	0.86	0.51	0.29	2.03		9.54	9.32	6.24	2.88		0	14.69	16.93	18.76		13.15	3.73	8.28	0	8.92		10.96	16.24	14.79	19.26	12.89	10.22	6.62		0.77	1.73	0.72	0.94	0.2	0.67	0.72	1.31
LTR86B1	4.73	2.63		2.58	3.74	4	3.21	1.93	2.61		6.04	6.17	6.84	3.41	3.04	3.33		5.85	1.42	7.79	10.72		5.82	43.07	17.49	0		0	3.96	5.5	0	4.86		7.33	3.59	6.36	8.72	3.31	9.4	2.74		5.13	5.55	4.18	3.88	3.06	5.8	3.16	2.76
LTR86B2	0.42	1.08		0.69	0.46	0.79	1.31	1.19	2.35		0.95	0.43	0.75	0.67	0.92	1.01		2.55	0	3.83	1		0	0	0	1.81		0	0	4.2	0	0		6.12	4.18	5.89	3.9	2.17	3.42	4.99		0.67	0.38	0.54	0	0.18	0.44	0.47	1.29
LTR86C	1.83	1.86		1.8	1.99	1.13	2.5	2.67	1.85		2.26	1.87	2.58	1.74	2.58	2.18		6.62	1.94	1.1	2.22		9.89	12.44	0	5.49		0	14.6	5.71	3.93	2.58		4.36	8.88	9.22	8.76	10.01	10.05	16.93		1.16	1.3	0.93	0.69	2.14	1.01	1.75	0.62
LTR87	12.13	9.72		10.87	9.3	8.65	14.1	12.07	10.47		9.17	11.84	15.47	12.63	14.29	11.85		31.87	17.64	24.93	20.32		35.92	48.89	9.25	21.36		30.98	27.52	16.97	0	38.79		32.89	29.03	39.83	37.43	21.46	25.78	35.08		10.12	9.04	11.11	10.58	8.82	9.36	10.83	10.76
LTR88a	9.28	13.78		9.57	6.93	7.58	16.5	11.04	11.28		11.33	10.89	7.5	12.92	13.29	13.92		11.63	3.16	12.42	4.41		29.95	0	0	7.98		8.98	8.16	3.77	5.62	10.5		7.24	9.68	12.47	5.38	14.54	17.62	12.54		8.86	8.03	7.18	8.82	9.99	8.27	8.01	8.79
LTR88b	0.71	1.21		1.3	1.03	1.47	2.07	0.8	0.24		2.94	1.95	2.8	0.75	1.29	1.42		11.84	17.47	8.61	10.72		0	17.06	8.28	19.38		4.82	0.73	9.45	0	5.37		9.71	1.81	7.44	2.19	4.07	6.03	8.2		0.57	0.85	0.8	1.13	1.19	1.48	0.17	0.16
LTR88c	0.94	0.48		0.52	0.26	1.46	0.29	0.53	0.72		2.92	3.63	5.28	1.5	1.54	2.25		13.9	12.49	9.62	5.6		10.65	0	6.86	34.44		4.79	7.25	22.8	26.65	0		6.03	6.1	5.34	7.4	2.83	4.2	8.15		0.94	0.63	0.6	1.57	0.99	0.49	0.17	0.48
LTR89	11.83	18.62		14.11	15.21	21.24	20.33	20.31	15.02		18.13	21.19	17.24	17.08	15.69	16.41		12.35	11.96	15.27	12.77		0	53.68	26.26	24.94		0	7.28	5.5	0	7.3		7.7	13.41	10.11	7.54	12.16	12.54	12.12		19.33	16.86	14.74	20.83	21.24	15.19	16.94	15.7
LTR9	2.2	2.61		0.8	2.79	3.18	4.1	1.65	2.59		7.4	9.76	10.35	14.72	5.18	4.36		1.66	4.36	0	0		0	0	0	6.29		0	0	0	0	0		1.25	6.12	0	1.35	0	0	0.67		6.11	3.26	3.1	4.17	4.9	1.27	1.62	1.48
LTR90A	0.5	1.27		0.27	0	1.55	0	0	0.76		0.84	0.77	1.47	1.59	1.36	1.49		17.01	2.98	4.91	5.35		27.11	52.02	5.82	25.78		0	0	5.69	0	12.73		7.25	1.9	11.76	5.54	5.14	3.24	3.64		0.4	0.45	1.06	0.71	0.42	0.35	1.1	1.01
LTR90B	3.28	3.34		1.66	3.3	2.2	1.89	1.99	2.3		1.7	3.37	1.19	3.48	2.2	2.11		2.68	5.69	3.83	9.01		3.42	5.73	8.82	19.53		5.13	0	12.93	0.03	6.44		6.5	6.92	10.56	7.46	9.52	7.78	8.73		2.61	2.25	1.07	2.64	2.33	1.22	1.49	1.2
LTRIS2	405.38	371.97		389.46	364.27	384	434.6	430.5	425.21		243.89	262.5	217.49	325.31	312.69	314.15		329.91	256.4	253.09	290.23		166.44	137.06	415	452.36		89.91	151.25	113.94	199.22	165		137.2	141.73	132.75	134.78	134.06	125.2	138.75		356.06	328.95	371.26	330.89	354.99	354.2	439.32	481.26
LTRIS3	55.7	59.41		53.59	54.92	51.37	65.11	64.22	66.84		38.19	42.77	34.1	47.23	44.86	49.78		47.46	34.86	32.22	47.78		27.95	2.61	43.36	56.97		21.65	24.8	8	35.22	16.3		21.91	24.1	27.19	24.85	17.25	18.92	19.77		48.65	38.57	49.94	40.74	47.87	48.52	55.77	66.21
LTRIS4	14.7	15.49		10.6	17.48	14.45	11.46	19.69	17.35		17.96	23.99	22.16	18.07	20.29	18.23		76.75	59.21	50.55	58.79		79.34	13.41	43	118.4		90.46	64.83	63.96	30.39	76.12		44.83	44.27	44.13	37.09	34.91	52.32	40.52		11.55	8.84	10.17	11.3	12.43	12.1	9.32	13.27
LTRIS5	2.96	4.34		2.94	4.67	3.68	5.11	3.77	4.09		6.68	7.61	3.77	5.23	6.7	6.15		59.87	49.44	47.88	56.69		20.95	73.71	40.33	74.39		49.9	44.63	14.82	11.26	38.32		16.5	18.11	28.1	14.3	18.74	19.08	17.98		2.82	2.02	2.31	3.74	4.21	3.77	3.18	3.3
LTRIS_Mm	33.26	32.33		32.17	32.48	31.72	34.43	34.35	38.03		40.09	42.56	45.25	38.87	41.72	42.4		174.59	148.07	283.57	240.72		87.06	146.98	267.06	312.11		82.08	101.99	72.04	118.14	84.45		81.65	87.96	96.47	87.23	75.72	66.02	68.13		30.75	19.19	21.74	20.62	31.5	19.19	25.64	28.64
LTRIS_Mus	55.65	57.87		49.67	55.72	53.8	55.37	54.09	52.85		63.76	61.18	60.13	57.35	66.3	66.32		237.74	202.66	228.09	230.26		192.55	162.29	222.76	254.34		149.07	121.18	106.36	139.19	92.56		146.02	152.21	124.73	137.78	137.02	120.32	129.42		56.17	61.7	60.18	59.15	63.18	61.58	62.96	69.92
Lx	354.93	377.38		399.56	411.73	399.03	398.98	378.19	392.59		406.84	406.12	418.8	397.71	417.89	462.5		1967.41	1406.26	1463.13	1579.11		1355.03	1944.03	1820	2759.67		837.05	1170.15	937.67	1192.87	1069.76		1344.97	1472.68	1570.26	1567.07	1260.29	1140.79	1442.04		349.88	347.03	352.27	371.96	359.58	361.12	387.88	396.44
Lx2	115.38	134.89		132.82	129.7	137.74	137.08	116.78	132.34		170.08	166.6	176.71	161.57	169	190.38		1605.36	1092.1	1047.75	1107.02		1251.79	1895.65	1370.75	2298.81		892.73	936.09	739.34	948.72	908.96		1183.01	1288.88	1385.88	1464.35	1150.81	1075.67	1197.37		114.61	116.42	105.5	113.13	118.42	119.1	105.75	107
Lx2A	4.62	4.56		4.1	5.1	3.74	6.08	4.63	5.42		7.23	7.18	7.01	8.79	8.75	10.58		115.04	78.83	88.35	87.05		75.25	116.99	115.09	183.77		37.34	35.07	27.49	55.5	47.62		57.03	55.45	54.52	56.47	52.09	48.88	54.04		3.96	3.03	2.94	3.27	2.99	3.99	3.91	3.94
Lx2A1	7.23	8.57		8.71	9.16	6.6	9.89	8.34	8.68		17.2	14.12	20.7	13.87	13.34	16.99		249.35	165.24	163.79	179.63		200.87	288.04	265.14	386.3		104.35	103.29	79.28	113.74	130.07		138.36	135.87	150.55	151.68	136.77	115.66	147.91		9.41	7.37	6.47	9.88	7.48	9.04	8.45	9.65
Lx2B	73.37	80.19		72.76	84.06	75.71	87.3	75.39	79.06		103.17	104.75	109.06	99.78	105.7	127.28		1001.05	685.72	693.8	757.28		813.29	1212.19	1079.4	1637.5		540.37	550.08	418.37	524.87	588.1		715.88	789.77	806.7	821.42	660.07	625.5	722.51		73.26	64.16	60.41	73.6	68.39	65.52	63.73	63.74
Lx3A	43.21	48.42		41.31	51.07	39.72	52.08	40.94	43.52		56.29	60.86	59.35	59.61	62.83	74.78		684.02	502.08	436.34	495.55		532.47	819.04	650.27	1169.67		288.92	280.12	205.56	355.98	304.5		410.25	473.64	464.86	502.39	390.73	374.64	437.02		36.69	33.45	29.63	40.43	34.16	34.97	38.36	37.57
Lx3B	47.05	56.72		53.14	57.8	51.97	62.86	55.58	59.43		64.13	65.5	69.06	63.67	66.86	78.1		657.66	471.75	435	455.33		445.27	598.55	553.66	978.04		348.72	362.2	331.76	456.42	383.37		570.28	584.83	617.92	657.92	521.42	492.9	466.5		49.2	45.54	44.58	50.64	48.71	49.11	53.06	52.31
Lx3C	45.66	59.82		50.67	59.36	54.39	55.51	54.71	56.71		76.16	77.89	93.27	76.41	76.06	87.09		751.88	529.46	527.26	580.41		559.39	656.7	791.06	1201.3		395.47	377.12	341.64	500.25	429.34		597.78	679.26	677.15	757.11	570.2	508.36	569.91		50.08	42.51	39.7	49.99	48.73	46.59	56.78	54.92
Lx3_Mus	59.98	71.41		60.53	73.38	65.78	70.22	55.75	64.16		92.41	92.42	100.36	91.01	93.35	111.4		1224.99	808.05	843	892.07		877.84	1211.54	1096.55	1662.84		609.44	632.06	454.67	664.07	612.59		950.56	1066.62	1091.98	1166.95	899.82	812.83	906.46		55.89	52.7	46.62	59.88	52.36	56.3	55.19	54.53
Lx4A	85.92	94.42		84.66	96.87	86.37	97	83.16	95.02		116.93	122.62	127.05	129.49	130.33	149.99		992.33	649.31	621.73	711.09		773.59	1046.23	908.6	1535		587.93	500.83	386.02	551.34	563.06		719.78	783.89	791.49	835.2	656.27	595.63	679.63		74.71	66.99	67.41	70.82	70.3	65.07	72.63	71.51
Lx4B	90.6	104.23		86.71	108.79	90.7	110.83	92.8	103.9		134.39	130.89	136.02	133.7	136.15	154.91		1127.61	739.67	732.92	811.6		948.75	1233.22	946.1	1636.25		571.35	684.52	465.12	807.34	631.41		818.01	882.95	914.87	940.13	774.17	703.4	826.4		71.37	69.74	64.99	74.64	68.97	71.41	70.01	73.01
Lx5	611.14	621.65		649.38	640.72	650.28	637.9	615.36	629.05		682.72	707.44	739.51	593.91	640.73	680.34		2973.24	2009.51	1957	2147.64		2362.25	3507.6	2916.26	4405.49		1835.45	1729.86	1270.09	1962.03	1633.93		2195.96	2453.11	2451.26	2638.94	2046.23	1915.38	2110.98		621.93	613.07	624.98	610.06	632.41	694.45	679.01	728.99
Lx6	217.35	251.55		222.48	274.28	229.7	260.87	229.42	259.51		320.2	318.1	329.41	317.3	307.9	380.09		3045.4	2152.86	2037.5	2230.44		2498.1	3846.71	2807.16	4603.99		2046.08	1981.12	1555.45	2236.68	1832.71		2765.73	3313.81	3169.57	3393.53	2726.25	2535.9	2644.18		220.2	205.25	187.05	222.96	200.81	200.03	210.12	208.43
Lx7	376.91	425.52		432.3	496.31	426.8	469.89	420.56	446.87		520.74	526.57	574.95	508.87	521.32	631.3		4173.41	2677.93	2401.25	2870.98		3179.32	4746.72	3549.73	5894.51		2473.16	2583.68	2076.94	2619.99	2507.09		3314.41	3903.97	3887.66	3917.12	3159.58	2986.14	3599.93		341.65	320.65	296.94	380.8	324.34	350.14	369.96	376.32
Lx8	1024.38	1147.22		1029.16	1208.93	1079.02	1158.38	1085.45	1146.07		1444.84	1421.69	1504.98	1416.99	1523.95	1616.41		7612.75	5019.17	4267.03	4954.56		6359.03	8392.26	6469.42	9540.85		5048	5453.92	4075.86	5551.77	4596.56		6421.61	7161.59	7062.03	7390.65	5870.46	5477.89	6406.12		955.4	888.96	810.56	982.37	941.8	908.94	974.17	976.4
Lx9	553.66	639.34		581.63	687.33	626.16	654.28	587.8	653.22		816.71	810.18	856.78	757.55	819.14	939.24		5698.64	3539.61	3150.96	3905.64		4188.06	6527.8	4898.46	7793.3		3800.2	4020.55	3100.65	3615.36	3491.95		4892.04	5714.27	5669.61	5775.88	4539.27	4203.83	5189.62		517.7	486.46	432.57	546.56	505.1	508.32	532.87	524.1
MADE2	52.33	68.38		63.01	77.07	65.67	72.99	61.81	60.48		57.05	63.47	74.15	72.19	79.45	68.07		21.38	19.6	22.36	16.33		23.87	109.96	24.59	59.04		0	19.51	55.62	0	22.41		29.74	44.22	44.19	27.31	28.98	21.41	40.38		54.23	41.91	50.55	60.25	50.88	50.51	61.1	54.68
MamGyp-int	123.89	129.36		133.43	134.42	134.15	127.95	107.1	111.53		174.85	163.6	170.23	146.78	119.12	131.87		86.7	95.47	86.26	87.02		102.97	56.37	43.05	42.19		150.42	118.1	125.06	47.06	125.29		87.51	68.53	83.55	67.67	102.22	87.96	104.48		132.55	134.25	132.17	136.37	128.61	124.85	86.84	87.26
MamGypLTR1a	1.76	2.24		2.16	2.39	1.36	3	1.73	2		0.74	0.68	2.33	1.39	2.15	2.62		10.62	13.66	6.63	5.22		23.79	9.96	15.32	18.86		0	1.35	4.99	0	2.48		1.5	7.01	2.68	10.53	5.26	8.18	7.98		2.44	1.17	0.93	1.88	1.29	1.22	1.94	2.67
MamGypLTR1b	19.52	16.33		18.04	18.29	14.83	16.8	17.53	17.43		12.62	15.06	14.32	17.24	16.01	18.29		23.53	17.28	8.65	10.35		1.03	17.32	21.3	0		0	14.08	9.11	19.4	5.18		14.83	6.62	9.57	14.36	9.8	6.68	9.99		15.48	16.31	15.5	15.22	18.78	16.82	18.92	18.27
MamGypLTR1c	14.5	17.58		18.62	22.79	12.01	23.47	17.34	18.17		8.02	12.75	12.75	12.43	16.29	15.64		24.7	22.24	16.34	16.95		48.84	51.35	8.03	10.87		1.56	16.99	9.16	16.25	6.51		14.52	4.9	4.81	4.25	5.12	7.83	7.53		13.54	12.92	12.08	16.39	10.4	11.47	15.59	15.25
MamGypLTR1d	11.62	10.5		13.19	11.93	14.71	13.91	11.59	14.87		17.5	19.13	16.8	14.86	15.28	13.59		18.56	21.19	15.9	23.96		8.91	38.98	19.12	11.3		0	15.51	3.74	0	8.06		14.2	8	8.4	11.33	4.13	11.72	10.37		19.18	13.87	13.92	17.91	17.8	13.21	15.01	15.12
MamGypLTR2	3.58	5.47		2.24	5.29	3.18	5.09	4.32	3.11		3.17	4.46	2.77	4.61	5.85	3.97		5.42	14.23	4.25	10.34		23.12	0	5.95	19.79		0	11.02	0	0.3	3.62		3.93	6.23	2.67	4.25	8.77	3.32	11.17		16.28	14.82	19.28	13.86	15.85	17.37	17.33	15.57
MamGypLTR2b	1.6	1.9		4.09	2.03	3.32	3.65	2.4	2.16		4.5	2.74	1.89	2.54	0.87	2.23		14.93	13.43	12.9	8.88		2.41	0	18.62	44.72		0	19.7	0	1.89	7.55		3.64	8.52	6.04	7.88	5.03	4.37	6.31		1.7	1.9	2.48	2.79	3.13	2.22	1.97	2.17
MamGypLTR2c	1.05	1.07		1.44	2.29	0.65	2.78	0	0.93		2.07	2.02	0.62	0.56	0.86	3.13		8.34	5.57	8.34	1.25		55.78	21.37	44.31	0		12.46	10.51	16.44	0	14.86		4.48	14.19	11.21	13.09	13.06	4.68	12.9		1.04	1.05	0.56	1.37	0.22	0.36	0.77	0.71
MamGypLTR3	1.88	1.19		2.31	2.55	2.04	2.04	1.32	1.42		2.11	1.2	2.76	1.74	1.79	2.52		15.24	9.62	11.33	7.8		4.24	0	23.18	24.17		11.12	0.72	7.33	14.9	0		14.39	14.26	2.45	6.49	3.61	4.56	7.25		1.49	0.84	0.79	1.56	0.79	1.14	0.69	0.48
MamRep1161	22.54	19.68		22.47	20.2	16.92	17.25	17.82	19.05		25.06	24.4	23.35	20.97	20.23	20.37		55.84	34.12	48.62	30.63		38.02	10.33	34.56	34.04		21.88	66.99	52.1	31.47	58.78		59.08	85.85	74.8	52.54	42.84	40.11	48.18		34.45	28.01	29.96	35.03	31.29	29.48	27.16	25.61
MamRep137	12.12	9.09		11.51	10.2	9.94	13.94	16.46	14.36		7.98	10.09	10.11	11.62	13.95	12		43.22	26.49	38.35	27.71		22.72	25.08	47.87	43.23		23.23	28.14	31.22	9.69	20.69		39.39	56.35	36.64	37.99	26.25	26.68	49.5		11.86	8.76	12	13.03	13.02	14.25	17.68	20.41
MamRep1879	1.2	1.22		1	1.31	2.24	2.24	2.03	1.52		2.03	1.85	2.48	2.22	1.96	2.15		18.17	10.33	7.71	7.13		10.85	0	10.47	34.82		20.33	34.16	17.93	0	24.61		18.08	12.87	4.36	18.28	10.98	17.02	19.65		3.34	1.87	1.78	0.86	0.5	0.83	2.66	1.42
MamRep1894	0.42	0		1.38	0.92	1.05	2.09	0	0.43		1.42	1.29	1.49	1.78	0.92	0.5		8.27	1.67	1.27	6		0	0	0	0		0	7.76	13.16	0	7.13		4.3	10.24	0.73	3.11	1.44	0	2.3		0	0.75	1.07	0.4	0.7	0.58	1.55	1.42
MamRep38	15.61	14.81		12.07	14.94	16.38	15.07	12.71	13.9		14.52	12.43	9.52	11.97	11.73	12.51		25.23	16.39	25.62	34.96		36.46	30.54	23.48	25.44		16.41	30.79	18.37	20.91	0		22.46	24.97	21.09	14.4	13.83	16.13	23.99		10.27	14.53	15.03	14.25	12.89	13.27	10.97	17.37
MamRep4096	1.57	2.05		1.71	1.95	1.95	1.39	1.51	1.59		1.51	2.76	1.32	1.9	1.22	1.6		14.55	13.04	9.47	12.76		34.36	49.93	14.31	28.84		0	16.52	7.64	20.55	5.06		8.01	11.57	11.69	13.63	5.37	4.71	12.21		0.71	1	0.95	1.91	0.75	1.55	1.32	0.45
MamRep434	19.64	21.06		25.96	21.17	18.56	23.67	16.79	24.86		20.7	18.9	16.88	23.62	21.21	20		86.3	49.31	58.21	52.46		82.25	116.08	69.01	59.27		101.16	73	66.92	65.04	41.07		62.3	77.26	60.94	60.04	55.23	52.05	63.89		37.1	34.45	37.1	39.84	40.08	45.91	59.5	60.04
MamRep488	0.63	1.28		0.68	0	0	0.78	0	0.32		0.7	0.32	0	0.99	0.34	0.75		16.09	1.66	9.93	16.36		0	0	0	0		0	8.66	0	28.74	0		3.2	4.28	1.64	0	1.61	0	6.26		0	0.28	0	0.3	0	0.22	0	0.21
MamRep564	1.28	1.31		0.56	2.51	1.27	1.28	2.59	2.08		1.15	2.89	2.72	4.34	3.35	1.53		9.3	11.54	2.71	14.01		19.68	63.98	5.96	41.84		0	8.67	5.1	7.24	4.35		17.04	8.58	15.62	9.93	3.95	6.64	3.26		1.63	1.14	1.08	1.7	2.57	0.89	1.7	1.56
MamRep605	56.62	59.73		65.67	70.82	55.82	61.28	65.02	61.81		50.93	51.9	54.87	55.47	61.89	61.5		83.16	60.69	48.86	74.21		68.25	83.83	67.96	134.17		88.71	61.97	59.02	99.63	30.76		81.07	111.85	98.26	76.85	83.53	72.48	78.42		46.53	48.29	44.51	56.07	54.82	53.58	62.6	62.26
MamSINE1	147.2	156.68		149.82	153.27	156.14	161.15	131.72	144.01		123.66	119.94	116.65	139.5	135.69	147.56		107.09	110.21	83.29	68.83		163.07	354.46	169.9	131.44		164.29	177.18	184.26	161.59	203.38		179.05	176.49	195.39	210.09	174.24	193.84	174.96		122.98	128.93	121.78	120.69	130.84	133.04	143.48	151.53
MARNA	142.42	168.04		154.33	150.78	170.32	162.17	169.04	156.06		141.84	134.54	135.09	132.25	161.91	157.69		134.46	127.78	111.81	100.92		187.07	256.91	144.28	189.69		123.9	173.97	59.8	240.6	131.37		133.21	155.82	163	175.98	144.09	146.15	152.24		144.82	140.22	137.03	142.2	148.91	145.03	181.13	180.7
MER101B	0.27	0		0	0	0	0	0.21	0		0.62	0	0.65	0.41	0.6	0.65		3.73	0	0	0		0	0	0	7.07		0	6.75	0	0	0		1.4	0	0	3.04	2.35	0.59	0		0.44	0.73	0	0	0.23	0.19	0.4	0.56
MER102a	37.11	37.05		37.37	38.21	43.23	34	37.59	33.01		39.24	37.87	36.68	34.73	26.75	39.48		64.14	43.71	44.47	27.59		61.72	31.13	47.68	40.65		64.08	48.77	67.57	34.16	22.59		50.19	56.92	67.12	66.35	65.55	33.38	46.65		30.94	31	28.35	34.65	35.73	30.87	36.77	31.56
MER102b	42.31	45.13		41.52	49.02	49.39	46.83	38.29	44.11		40.07	41.47	50.24	43.33	48.99	50.56		96.67	86.54	61.35	88.95		137.54	75.99	136.52	99.04		103.13	98.87	87.82	77.68	100.45		93.39	100.04	110.51	105.78	81.52	89.78	110.01		45.25	45.98	40.39	43.49	46.39	40.93	43.13	52.98
MER102c	62.01	60.02		64.83	72.5	67.6	72.56	72.65	69.86		46.56	64.48	49.89	51.59	65.86	61.49		82.09	52.74	44.42	47.89		76.03	91.47	92.38	76.39		89.93	91.16	74.85	66.99	35.53		78.02	74.46	60.71	81.39	85.71	67.61	89.7		60.34	70.56	66.83	59.68	70.33	62.07	87.81	97.64
MER103	91.24	95.09		99	88.15	84.89	91.15	90.69	90.58		79.2	76.99	91.35	74.21	97.44	91.97		144.84	114.49	114.49	123.45		136.8	291.76	172.06	273.88		78.73	131.08	91.16	54.73	71.69		125.61	149.99	127.6	124.81	114.65	107.86	173.6		82.64	70.3	74.83	91.33	76.07	77.32	95.43	95.27
MER104	21.95	25.3		24	21.68	22.96	21.2	20.13	21.64		29.22	22.23	23.49	27.83	28.94	38.57		49.77	27.53	36.65	14.41		44.34	99.4	62.14	64.51		11.74	32.87	36.14	26.52	79.2		54.67	68.96	66.4	72.49	50.96	58.49	57.25		19.06	19.56	19.31	26.33	20.31	15.4	16.8	13.67
MER105	7.34	10.17		6.75	6.71	8.03	8.4	5.95	5.95		8.92	6.63	9.7	8.09	7.68	9.81		39.97	28.39	18.64	32.11		13.27	47.78	15.37	94.65		7.96	43.37	31.75	49.8	29.9		52.59	50.93	52.7	87.28	58.38	39.51	66.25		6.78	7.07	6.96	5.3	9.1	7.73	11.9	7.55
MER106A	3.08	4.34		5.95	5.15	3.53	5.3	5.85	3.59		5.05	5.34	4.74	4.01	2.32	4.51		18.96	21.3	8.22	8.43		8.55	0	19.26	27.44		14.42	29.83	12.11	11.7	20.06		16.54	21.59	25.14	32.75	15.4	12.27	18.5		2.45	2.53	4	5.17	2.57	3.77	2.96	3.36
MER106B	9.65	7.43		7.5	9.33	10.65	9.33	8.68	8.47		10.12	9.68	11.12	7.72	9.34	8.43		23.33	18.45	13.6	17.83		12.59	77.84	17.45	55.26		8.71	13.85	4.88	25.74	24.24		23.03	26.74	29.5	22.95	26.08	10.77	24.17		10.74	7.64	8.71	9.57	10.05	8.31	10.89	10.73
MER110	1.14	2.72		2.29	2.49	3.31	2.61	2.14	3.86		3.43	1.96	1.57	3.23	1.87	2.04		12.39	11.1	6.91	3.7		23.23	20.18	4.43	0.82		5.16	6.45	11.38	12.11	3.77		1.3	3.19	6.31	4.57	6.85	4.01	6.24		1.06	1.36	1.29	1.99	1.6	1.45	2.1	2.06
MER110A	2.77	3.83		6.07	5.39	2.46	5.18	4.01	7.02		7.8	9.96	9.81	9.23	6.47	7.32		19.17	27.81	17.36	19.3		3.58	20.98	48.39	8.51		0	12.19	1.13	2.8	25.21		10.47	13.56	16.91	10.97	13.92	10.27	10.45		10.4	10.42	11.07	9.79	12.61	9.19	9.19	8.57
MER110-int	3.16	2.71		4.36	2.35	4.33	2.69	2.8	2.52		3.73	2.9	1.57	1.93	3.8	3.37		3.77	1.77	1.26	0.8		0	8.17	0	0		1.13	0	0	7.04	0		1.14	2.03	3.48	0.63	5.13	1.08	4.85		1.98	1.63	1.69	2.37	2.36	3.68	4.77	3.03
MER112	26.39	23.86		24.77	27.84	23.75	22.78	20.59	23.17		23.61	23.77	20.63	23.95	30.21	23.76		63.1	46.71	42.01	52.47		58.37	119.19	40.74	49.75		72.97	106.01	49.78	58.98	41.87		79.43	99.12	80.68	82.5	70.12	56.72	88.15		21.63	16.79	21.19	23.27	24.34	20.51	25.77	22.39
MER113	15.4	17.94		18.15	21.34	18.65	17.94	18.68	18.22		20.24	18.69	24.99	19.08	19.39	21.22		89.54	81.56	58.01	85.06		74.06	109.68	69.78	109.97		48.76	83.04	102.38	107.36	59.36		82.86	86.69	99.62	90.06	71.61	66.1	98.57		12.72	11.58	14.73	15.01	14.73	14.54	17.42	15.82
MER113A	8.83	10.24		8.58	9.88	11.27	9.15	7.45	7.7		10.48	7.55	8.1	9.35	5.88	8.77		28.55	25.98	21.49	39.05		43.2	69.58	12.84	46.36		21.6	41.49	43.95	0	40.22		30.95	35.44	29.05	43.91	34.04	32.59	26.32		12.68	9.62	12.25	11.65	7.6	10.36	14.63	14.43
MER115	16.6	19.19		18.15	17.65	19.23	14.61	19.29	19.07		13.21	17.99	16.48	14.61	17.47	19.79		65.96	51.35	36.06	54.05		63.99	92.38	44.45	82.5		45.46	38.43	64.17	28.98	14.23		32.43	34.6	36.7	37.16	28.75	22.36	27.88		17.2	18.47	14.36	21.43	18.26	19.63	27.87	24.59
MER117	543.16	576.44		564.92	536.6	562.61	555.46	571.31	588.57		403.27	449.1	432.2	517.24	646.64	535.04		208.33	245.66	164.43	162.59		175.35	205.84	149.9	113.48		181.07	129.21	145.73	137.13	68.38		154.65	156.83	169.06	129.22	124.58	104.68	124.45		516.87	543.01	516.65	521.15	562.66	534.45	639.46	604.38
MER119	14.4	13.76		17.69	19.93	14.8	16.36	16.4	17.28		17.78	15.86	22.85	17.87	19.37	22.09		57.5	41.19	42.98	42.32		61	37.66	27.26	100.75		81.83	81.75	77.99	60.24	67.82		71.33	84.87	74.87	81.1	43.01	50.54	87.45		11.45	11.56	10.68	12.67	12.64	16.13	17.81	17.79
MER121	6.18	7.87		7.4	5.26	7.68	4.81	4.34	8.02		3.91	6.15	7.06	6.75	5.68	8.06		59.88	49.11	30.06	31.22		54.97	30.69	43.81	80.51		14.39	19.02	22.53	0	17.48		29.65	32.91	28.27	28.88	25.49	26.61	17.22		7.68	7.23	7.03	8.44	8.25	5.49	4.27	6.66
MER2	408.95	431.16		415.43	460.33	403.6	419.88	404.95	444.01		465.71	439.99	451	440.44	465.26	496.13		1353.81	1046.01	801.71	879		1031.26	1414.13	1042.5	1526.39		1248.15	1399.32	1012.44	1061.04	965.31		1413.63	1599.28	1568.9	1557.1	1313.11	1130.11	1497.96		378.14	361.04	360.23	412.39	382.2	360.75	402.52	409.22
MER20	678.92	723.94		636.12	690.09	655.31	675.37	688.72	732.03		725.53	737.28	690.8	739.15	785.49	799.59		1088.82	867.37	728.31	779.91		921.13	1161.53	901.28	1230.03		1063.42	1043.97	932.57	985.78	858		1123.74	1270.2	1321.21	1223.49	1035.05	977.83	1212.86		619.48	586.33	548.94	609.47	605.19	568.34	586.51	587.21
MER20B	48.06	57.83		43.57	56.3	53.65	52.33	52.11	47.71		39.98	47.41	37.74	38.63	54.54	51.27		118.83	91.47	59.92	68.19		97.52	150.79	83.37	135.15		65.58	78.54	93.19	89.41	98.98		123.84	141.36	130.43	125.78	111.67	111.93	130.03		45.89	50.41	45.53	44.55	49.7	44.6	57.83	56.63
MER21B	149.65	162.99		154.08	164.61	157.15	141.5	140.97	155.81		201.23	196.7	202.49	176.69	180.09	194.05		578.27	424.47	323.76	371.95		476.45	477.52	364.45	589.65		558.79	557.8	504.65	532.57	483.02		597.58	664.99	699.52	690.97	531.18	477.94	631.38		137.3	130.63	118.35	146.48	141.99	125.54	131.66	134.56
MER21-int	1.08	1.41		2.02	2.01	2.1	0.57	0.86	1.4		2.59	3.15	1.63	1.63	2.68	2.2		22.07	9.36	9.05	7.67		12.49	6.39	9.83	18.48		7.29	14.65	5.24	47.76	14.34		28.82	44.25	40.68	40.56	21.85	32.12	30.19		1.22	1.51	1.3	1.17	1.67	1.28	1.24	1.45
MER2B	45.51	60.36		57.08	49.03	54.04	50.95	58.61	58.58		59.77	54.87	58.84	52.76	65.27	60.91		163.08	123.66	118.91	112.83		207.41	116.28	58.05	58.88		156.26	144.98	161.56	90.52	178.6		143.93	209.2	164.31	184.25	170.53	110.41	195.09		48.41	50.84	41.04	52.39	52.36	46	53.2	48.84
MER3	331.8	357.84		349.2	323.56	350.38	348.11	332.36	387.77		349.87	349.25	359.64	372.08	390.46	363.13		573.62	385.89	353.23	460.62		476.21	463.81	401.09	713.06		438.51	617.12	465.91	488.87	534.46		621.22	717.83	702.67	655.4	592.18	528.21	631.12		312.79	302.36	325.74	304.21	338.66	339.25	375.38	348.77
MER31A	35.89	31.57		29.22	30.1	32.5	32.26	30.22	26.41		34.93	33.43	34.66	32.14	36.34	34.69		158.35	103.01	112.99	72.7		152.09	202.75	88.29	156.19		130.66	99.73	77.85	175.29	94.11		87.74	99.6	98.21	98.96	82.79	94.03	87.78		35.2	38.59	31.58	35.44	33.28	27.26	23.05	34.42
MER31B	34.37	39.62		39.68	39.29	33.91	39.49	39.83	40.28		39.94	35.81	39.07	39.16	43.13	42.85		79.41	82.01	51.53	73.34		57.51	93.03	121.8	89.93		73.25	64.39	75.41	30.8	40.44		49.07	67.25	56.22	45.39	52.44	49.46	60.35		35.24	36.06	33.37	40.59	42.42	35.88	44.31	43.99
MER31-int	1.97	2.78		2.48	1.65	2.26	2.26	1.36	1.84		2.38	2.18	1.43	1.44	2.31	2.35		45.55	19.64	19.21	13.67		42.39	39.51	20.25	87.8		22.56	46.1	29.71	38.5	27.82		28.39	38.68	28.74	37.16	22.57	16.43	37.45		1.45	1.08	1.41	2.16	0.76	1.57	1.11	1.23
MER33	150.15	164.46		165.63	174.74	159.06	163.26	149.63	158.99		184.29	202.3	202.84	179.09	184.52	186.66		456.3	333.52	281.28	300.43		378.4	398.85	212.51	452.97		314.12	300.8	383.34	372.51	470.29		453.07	522.57	522.06	486.4	421.38	399.53	497		138.74	133.07	127.5	152.84	147.07	128.6	137.69	133.26
MER34	20.31	23.74		16.66	20.09	23.22	24.4	18.42	20.33		19.72	23.22	27.2	24.44	25.64	26.76		102.22	88.61	76.35	123.93		75.04	44.52	96.64	184.4		75.02	69.56	88.6	143.45	62.63		117.64	132.58	106.11	82.62	96.13	90.11	112.9		23.68	25.7	18.56	23.56	22.8	25.09	13.26	15.76
MER34A	8.58	7.38		11.87	12.02	13.78	11.13	13.06	10.79		14.13	11.53	19.07	14.11	15.77	16.57		100.66	95.2	60.36	53.35		96.26	49.41	77.43	147.88		69.58	74.94	53.1	25.59	55.98		54.58	60.54	70.29	65.35	53.2	38.96	64.77		7.87	7.97	9.02	7.42	6.38	8.84	8.16	9.78
MER34A1	52.94	52.2		73.35	67.85	65.06	47.57	48.08	51.69		69.68	70.56	74.62	50.26	55.6	57.95		124.23	97.53	75.74	93.55		109.75	171.72	70.13	129.54		170.97	147.75	163.94	254.15	160.3		140.25	180.97	165.54	174.81	159.88	176.35	115.14		66.22	74.69	67.72	75.51	74.43	66.53	57.97	67.51
MER34B-int	397.98	429.99		522.75	583.71	536.06	493.2	551.54	459.68		422.75	390.04	481.51	420.75	529.82	454.46		144.41	224.87	232.62	172.2		134.08	265.04	168.35	184.58		181.1	312.51	310.48	153.7	343.55		83.32	129.85	105.67	82.7	162.06	115.03	193.86		457.88	459.05	476.19	571.35	458.77	480.92	472.89	424.81
MER34-int	0.28	0.58		0.62	0.46	0.88	1.05	0.79	0.43		0.48	0.29	0.67	0.45	0.77	0.5		10.45	5.42	5.68	3.69		10.2	41.63	16.41	18.79		13.38	5.64	1.61	0	9.57		3.61	3.43	8.85	8.85	2.42	4.57	2.05		0.67	0.38	0.72	0.8	0.71	0.59	0.94	0.1
MER44A	24.87	30		30.74	25.13	30.25	30.72	31.4	26.74		20.6	20.08	17.13	24.64	28.01	28.84		84.74	71.75	52.6	74		61.41	115.8	40.36	31.04		77.63	74.19	89.52	111.15	59		70.08	77.37	92.37	79.87	71.83	64.85	87.45		25.38	20.49	23.02	25.57	20.66	22.64	32.17	27.89
MER44B	37.35	39.34		36.46	38.54	36.35	38.42	36.04	41.31		34.99	37.1	38.43	37.96	40.83	40.69		164.52	108.94	95.91	98.58		175.09	206.07	116.14	141.97		114.39	121.53	135.74	107.88	109.6		163.79	183.27	175.5	170.55	139.51	135.79	184.11		36.03	32.33	33.69	37.6	36.67	35.95	37.36	38.59
MER44C	14.71	16.54		16.54	15.85	12.93	17.09	18.41	14.05		12.48	17.53	17.34	14.1	17.68	20.35		37.13	24.44	31.24	18.13		30.7	23.09	33.94	41.74		31.01	25.6	31.99	40.18	12.19		62.25	56.78	57.28	54.8	37.55	39.79	49.97		13.8	13.6	14.68	16.34	15.68	15.18	14.92	15.29
MER44D	8.76	8.03		10.61	17.41	13.31	11.33	8.19	11.88		13.87	11.42	15.26	13.61	17.17	15.43		148.54	107.61	79.09	67.28		104.12	49.71	88.33	134.62		34.23	75.28	75.96	88.54	77.86		100.9	75.85	115.61	92.45	77.17	74.38	111.15		11.47	12.43	10.78	16.13	13.03	15.96	15.41	16.69
MER45A	39.89	29.52		26.24	29.5	35.61	39.15	38.88	31.23		32.93	37.09	34.53	40.25	34.28	45.69		94.21	64.78	71.08	71.81		76.01	126.08	68.84	151.31		65.53	72.83	42.53	61.62	67.82		73.3	58.37	79.79	66.73	59.27	51.51	62.36		65.42	44.7	50.93	59.78	49.03	43.15	66.52	67.84
MER45B	7.89	8.53		7.11	8.42	7.65	6.48	7.46	8.23		11.62	11.04	10.15	11.03	8.76	10.91		85.91	40.2	48.87	51.75		69.83	119.35	18.35	68.6		14.96	31.55	19.3	32.32	40.14		50.59	57.83	50.35	43.4	30.76	45.81	38.2		9.16	6.89	8.72	8.7	8.32	7	6.86	6.84
MER45C	0.41	1.68		0	0.9	1.09	1.28	1.39	0.84		1.16	0.43	0.97	0.44	0.9	1.48		29.31	16.11	19.63	23.52		21.42	0.78	28.78	35.44		9.78	24.74	5.87	1.46	18.66		23.56	26.03	17.24	16.75	19.08	10.36	16.14		0.66	0.55	0.52	0.39	0.39	0.57	0.3	1.12
MER45R	9.86	7.8		9.87	10.04	9.9	10.7	12.52	11.89		18.4	17.69	13.59	15.1	13.5	11.76		41.5	37.45	31.98	34.87		18.95	50.04	21.93	34.2		11.35	21.7	20.91	16.28	21.91		28.67	20.32	22.54	29.16	15.09	14.94	27.04		7	10.66	8.88	9.56	10.01	6.83	8.5	7.66
MER46C	43.94	51.68		47.15	46.91	52.1	46.5	46.63	44.84		58.23	60.96	63.81	51.85	64.31	60.9		162.25	80.36	95.74	95.76		109.03	187.87	40.87	104.68		100.02	131.18	124.67	23.18	81.51		170.65	191.32	218.77	193.3	166.99	147.52	213.1		47.89	47.6	39.37	55.19	53.06	50.46	42.18	37.71
MER47A	29.21	24.9		36.51	30.71	33.82	33.63	38.43	37.22		27.26	25.08	25.77	35.56	31.6	28.43		27.34	19.99	18.91	21.72		35	18.04	8.09	9.39		41.72	23.83	13.56	40.7	40.44		26.45	28.71	32.88	25.67	19.97	13.52	24.94		27.97	27.97	25.39	26.04	29.5	27.24	38.77	35.33
MER47B	11.26	13.58		12.5	11.73	14.82	10.25	13.22	13.61		14.55	12.6	14.85	13.87	12.99	18.43		72.64	43.16	39.15	34.74		44	88.31	68.38	65.66		48.92	47.53	47.3	27.29	61.02		65.61	68.04	81.4	94.92	63.61	56.11	79.74		9.66	7.49	8.12	8.46	8.58	9.78	12.56	9.99
MER47C	0	0		0	0	0	0	0.55	0		0	0	0	0	0	0		0	0	0	0		0	0	0	0		0	0	0	0	0		0.84	0.75	0	1.81	1.68	0	0		0	0	0	0	0	0	0	0
MER49	4.62	4.71		3.79	4.61	3.83	4.31	3.03	7.41		14.3	12.26	13.63	5.3	3.78	4.59		9.9	5.1	1.75	6.41		8.7	0	6.72	0		0	2.37	8.77	13.61	0		11.83	0.59	4.03	2.84	6.6	12.49	2.8		4.6	7.55	5.22	6.22	1.94	3.2	3.4	2.87
MER4B-int	0	0.81		0.29	1.15	0.33	0	0	0.27		1.48	0.68	1.87	0.84	0.43	0.94		12.37	7.34	8.37	11.29		10.73	14.97	4.6	0		0	25.97	0.75	0	0		6.75	17.26	17.92	5.84	6.78	6.84	8.64		0.21	0	0.34	0.5	0.66	0.37	0.58	0.18
MER50	37.11	41.84		47.34	48.54	46.09	35.16	42.21	37.12		63.56	53.49	62.48	46.3	36.08	38.44		62.77	94.15	64.06	88.16		43.88	26.73	20.55	22.77		53.85	6.79	42.71	0	38.71		54.22	27.54	27.69	36.68	48.43	55.1	29.72		36.89	40.14	34.77	41.95	41.78	42.82	37.07	36.73
MER50B	31.06	35.28		28.3	29.46	28.19	35.16	30.89	32.65		39.84	42.49	33.32	33.72	32.95	35.13		9.63	7.38	19.85	4.73		0	0	0	0		2.7	23.27	37.36	16.87	18.01		25.79	19.38	32.59	17.63	19.1	12.26	26.79		108.92	114.21	122.31	102.85	105.98	113.03	109.62	122.75
MER50-int	0	0.21		0.23	0.69	0.26	0.26	0.24	0.21		0	0.22	0.25	0.89	0.46	0.25		0.32	3.63	1.28	0		0	0	0	0		0	1.3	0	0	0		0.36	0.64	1.1	0	0.72	0	2.3		0.67	0.19	0.18	0	0	0.15	0.93	0.57
MER51-int	0.41	0		1.56	0.22	0.51	1.27	0.23	1.24		0.69	0.42	0.96	1.08	0	1.46		1.85	0.54	0	0.49		4.61	0	0	0		0	0	0	0	0		2.44	0.93	4.98	0	2.1	2.65	5.2		0.16	0.18	0.69	0.78	0.34	0.71	1.5	0.83
MER52-int	1.41	1.28		0.86	1.11	1.17	0.78	1.41	1.74		3.52	1.93	4.43	1.99	1.02	2.8		25.25	22.18	13.85	20.21		28.99	25.19	16.84	6.73		5.3	22.63	4.23	47.55	12.84		16.28	17.86	18.45	19.07	19.04	12.44	23.21		1.37	0.84	0.8	1.34	0.79	0.76	0.58	0.32
MER53	94.09	96.78		107.64	108.11	103.05	96.65	83.21	93.06		112.03	105.45	113.47	98.34	94.41	95.96		230.4	212.44	203.09	175		244.56	312.51	208.73	454.63		188.63	190.5	184.83	275.4	253.69		177.27	251.32	222.05	207.89	164.87	201.56	211.62		93.77	95.67	81.98	112.87	104.39	88.94	77.93	85.37
MER54A	6.97	8.8		9.45	8.64	8.83	8.15	9.4	7.9		8.93	10.15	12.49	9.59	13.2	12.63		41.92	32.29	26.52	37.74		50.96	44.81	23.5	55.07		55.67	40.28	16.25	22.66	17.33		38	41.95	46.37	44.74	33.17	32.05	37.37		8.98	8.44	8.25	10.45	7.7	11.09	6.36	6.88
MER54B	9.29	9.46		6.62	8.27	6.82	7.53	7.59	7.55		8.7	7.8	6.47	6.7	8.12	8.89		21.06	11.74	10.2	8.36		7.63	0	20.46	6.04		21.92	16.45	14.01	13.91	7.96		25.91	14.77	14.95	17.66	15.91	14.82	12.28		4.36	3.38	3.69	4.14	3.65	3.31	3.94	3.14
MER57A-int	9.39	11.84		8.07	13.38	6.94	9.46	11.31	12		13.57	14.68	16.87	15.86	16.31	16.53		35.83	24.57	12.83	27.09		44.43	27.06	41.6	25.93		34.83	27.51	10.81	22.11	36.66		40.4	39.44	39.33	26.41	33.7	17.39	28.06		11.91	8.57	8.7	14.23	9.92	11.15	12.51	10.73
MER57C2	5.09	5.38		4.92	6.1	4.86	3.65	3.08	6.54		5.28	3.81	4.61	5.59	5.33	5.6		54.72	25.13	18.62	40.44		21.2	34.78	77.36	89.09		1.33	31.89	46.18	27.64	24.34		28.19	36	29.99	25.63	17.43	30.43	27.75		4.98	3.49	3.73	5.39	4.91	4.47	6.05	3.84
MER57D	42.34	39.66		41	46.45	43.46	44.19	40.97	45.41		50.83	46.02	45.46	48.81	52.6	52.83		48.03	54.42	25.48	44.34		44.57	79.49	15.8	40.08		55.94	40.3	43.39	55.87	80.69		45.96	46.21	45.98	32.86	49.89	45.97	63.33		48.66	49.56	47.22	47.89	47.91	50.69	29.98	27.18
MER57E1	0.82	2.7		1.34	2.67	2.03	1.31	1.15	1.45		1.85	2.12	2.65	1.51	2.01	1.71		21.29	21.08	19.43	36.37		11.98	16.99	29.67	14.08		1.39	11.93	6.96	14.44	23.08		14.61	13.68	9.96	9.04	10.5	13.23	9.65		1.64	1.82	2.25	2.52	1.09	2.4	1.36	1.25
MER57E2	3.56	3.86		5.12	4.12	4.15	3.6	4.51	2.48		4.51	4.57	6.04	4.48	3.88	3.72		8.09	22.12	11.78	8.47		5.03	0	22.06	0.02		1.51	6.86	5.71	0.01	11.34		0.76	4.75	12.03	9.46	3.82	5.78	11.75		3.37	2.98	3.39	3.6	2.8	1.85	3.12	3.01
MER57F	0.89	1.45		2.73	0.97	2.21	1.99	0.4	2.16		2.4	1.83	2.94	1.32	1.55	2.76		13.73	15.32	14.25	21.13		18.48	25.58	1.03	23.69		7.24	8.78	19.25	0	2.53		5.18	10.59	16.75	10.19	8.55	6.36	9.72		2.41	1.43	1.81	3.72	1.34	2.34	1.84	1.81
MER57-int	0	0.73		0	1.95	2.22	0.89	1.21	1.45		0.4	0.73	0.42	1.9	1.95	1.71		8.12	10.43	5.41	8.51		0	0	0	20		0	0	0	27.82	6.07		11.6	9.26	6.86	2.64	5.52	2.9	14.98		0.85	0.32	0.91	1.02	0.9	0.99	0.79	0.73
MER58A	243.18	266.38		240.47	273.4	250.49	258.95	245.74	275.84		270.51	268.84	276.52	261.38	282.54	293.78		640.03	423.93	446.97	462.24		622.33	758.76	507.76	711.2		590.34	601.54	520.75	526.22	468.96		636.36	810.68	765.72	825.39	577.87	568.31	700.6		239.91	214.16	212.45	243.73	246.3	220.69	252.75	250.22
MER58B	287.18	320.26		322.11	319.46	322.37	327.62	295.61	297		295.38	297.06	312.11	292.23	333.46	322.56		574.77	411.97	299.46	399.44		475.4	597.98	435.3	672.29		386.38	539.85	465.8	530.16	408.36		597.37	684.33	664.59	686.61	520.33	474.26	654.6		294.56	291.11	276.36	316.66	312.81	296.63	324.8	320.71
MER58C	130.94	131.68		112.52	119.53	110.7	127.57	111.76	117.61		122.02	121.59	128.72	110.86	123.62	128.01		100.86	90.08	84.98	110.42		68.2	65.32	102.38	178.22		130.38	91.92	101	128.96	149.66		115.72	128.21	147.99	131.07	91.54	101.65	147.29		107.17	94.03	98.45	97.72	104.6	97.79	101.77	99.41
MER58D	10.33	12.57		16.01	16.55	11.76	10.71	15.49	10.75		9.03	8.25	9.81	8.81	12.81	13.34		46.85	19.99	19.68	22.54		37.58	0	15.02	61.64		3.89	48.54	4.9	2.03	51.92		46.02	56.3	49.48	68.85	56.04	34.87	43.06		9.36	9.46	10.93	11.72	11.53	9.94	15.42	14.16
MER5A	736.3	756.25		694.79	773.49	707.79	776.31	739.46	765.37		814.8	794.81	888.65	810.35	859.26	865.46		1490.85	1248.95	899.26	1132.15		1385.43	1639.11	1209.72	1398.99		1450.43	1475.71	1087.26	1089.36	1240.99		1275.64	1359.41	1530.91	1327.54	1238.28	1140.26	1412.71		683.78	639.06	632.12	673.25	679.76	617.61	720.2	744.66
MER5A1	287.37	311.42		306.86	322.86	321.81	303.01	278.18	312.12		315.71	329.38	319.28	297.85	320.5	329.33		632.71	407.21	368.64	401.34		622.9	549.79	370.9	620.95		536.68	507.86	409.15	326.35	432.1		527.19	578.17	540.4	553.96	435.71	461.53	544.57		285.69	268.71	275.95	296.5	277.7	264.12	246.43	263.53
MER5B	342.43	349.61		353.87	362.36	379.31	348.77	353.47	361.53		370.55	364.66	364.14	351.7	390.2	411.11		786.77	653.01	517.45	615.35		733.51	767.75	679.75	711.67		622.16	748.75	558.12	774	754.72		785.22	859.07	821.58	814.71	684.55	675.36	871.24		342.95	272.94	296.74	345.66	323.7	288.43	322.44	312.83
MER5C	6.47	4.47		3.79	5.28	4.02	5.17	5.45	5.14		7.79	8.29	7.35	6.85	4.53	6.15		39.8	29.66	27.56	17.01		17.73	21.83	14.77	59.52		21.9	34.09	35.46	24.47	24.15		27.56	50.92	46.25	54.12	29.27	32.18	42		5.14	4.11	6.45	5.04	4.45	3.36	3.23	3.9
MER5C1	1.33	1.35		0.58	1.44	2.63	1.98	0.6	0.54		1.79	1.63	0.94	1.96	0.87	0.95		7.61	10.88	1.6	1.89		1.2	9.02	13.87	3.42		55.66	5.71	3.77	22.47	15.74		17.17	29.83	25.39	22.99	13.62	12.46	19.77		0.84	0.94	0.9	0.76	0.44	0.55	0.78	0.54
MER63A	16.23	17.52		17.75	18.71	18.96	19.58	14.16	17.41		19.88	18.64	21.41	16.41	18.99	20.22		79.46	57.08	51.59	52.95		56.88	58.63	45.07	92.61		108.27	73.75	63.38	63.3	49.99		48.32	72.57	66.65	76.88	80.08	59.65	64.32		12.91	15.78	13.53	18.21	16.42	10.57	11.59	14.74
MER63B	23.1	26.57		17.93	24.6	18.82	21.94	19.3	21.63		20.67	23.99	26.94	23.93	20.56	24.29		111.96	76.63	67.95	73.87		69.57	120.26	104.03	150.49		68.98	64.19	55.81	98.26	27.39		85.15	85.78	77.29	78.86	54.9	67.36	51.08		22.52	20.58	18.92	22.65	21.83	21.67	20.48	25.61
MER63C	4.78	5.92		4.72	4.39	5.69	4.93	5	4.69		5.21	6.01	4.53	5.89	6.07	6.61		52.19	37.72	28.46	52.04		37.37	53.7	62.54	91.39		21.65	28.09	11.69	12.8	30.98		32.99	37.77	32.18	33.29	29.58	21.56	22.06		3.02	2.95	2.51	1.91	2.77	3.52	2.71	2.25
MER63D	16.86	16.58		15.57	20.6	14.56	13.45	13.93	18.81		17.35	16.8	17.64	22.77	22.53	24.58		128.45	108.95	93.21	91.05		117.52	169.74	103.3	91.21		79.16	142.34	69.14	18.17	47.98		73.61	75.47	79.94	102.79	72.48	69.3	71		14.52	16.24	16.62	18.45	16.77	13.97	13.96	19.96
MER65D	1.98	1.57		1.68	1.44	2.46	3.28	2.22	1.56		2.72	2.48	2.07	3.03	1.68	1.57		8.64	7.28	12.29	12.01		6.95	17.46	15.34	15.11		41.69	7.44	1.88	32.6	13.67		6	5.68	9.19	6.9	5.65	4.27	11.59		2.27	2.55	2.42	3.55	2.76	2.13	2.43	2.38
MER65-int	1.24	0.53		2.22	0.38	1.1	1.77	1.34	1.03		1.4	1.86	1.87	1.07	0.9	1.75		6.15	2.39	5.46	3.76		6.12	23.08	6.57	14.56		9.19	9.04	8.91	7.18	10.22		3.47	5.84	6.69	9.18	6.14	3.61	5.76		1.98	0.51	0.57	1.56	1.61	1.1	1.66	0.65
MER66A	0	0		0.48	0.47	0	0	0.49	0		0	0	0	0.46	0	0		0	0	0	0		0	0	0	0		0	0	0	0	0		0	0	0	0	0	0	0		0.35	0	0	0	0	0.3	0.32	0.29
MER66B	0	0.47		0.51	0	0	0	0	0.47		0.52	0.48	0	0	1.01	1.11		1.41	0	0	7.73		0	0	18.92	0		0	0	14.54	0	0		3.96	0	5.67	2.57	0	0	0.85		0	0	0	0	0	0.32	0	0
MER66C	0.44	0		0	0	0	0.55	0	0		0.49	0	0	0	0	0.52		1.99	0	9.94	0		0	0	0	0		0	1.35	0	0	0		0	9.34	0	0	0	0	0		0	0	0	0	0	0	0	0
MER66-int	1.18	3.61		2.9	2.89	3.3	2.94	2.65	2.39		2.65	0.61	1.04	1.56	0.32	2.81		2.68	2.34	4.9	0		0	0	20.59	0		0	0	0	0	0		4.53	1.35	0	1.63	4.04	0.48	3.22		2.35	2.37	2.75	1.96	1.24	1.43	1.52	2.59
MER67A	1.53	2.6		3.35	4.07	2.12	3.18	1.34	3.45		4.02	5.24	6.02	3.06	3.33	6.89		23.15	16.89	19.01	18.99		13.06	48.88	13.84	6.57		19.58	6.28	5.82	10.81	13.48		10.15	9.57	8.29	12.26	10.8	7.16	8.35		2.3	2.73	1.73	2.26	1.57	2.24	3.26	2.76
MER67B	8.04	5.63		5.5	4.74	6.45	6.67	5.27	4.24		10.93	9.46	8.69	7.81	7.3	9.79		32.67	26.84	22.53	25.88		18.92	62.1	13.64	20.15		13.62	10.82	30.5	21.3	21.79		21.71	20.64	32.39	27.52	37.31	23.35	35.04		5.33	4.93	3.83	5.09	6.59	3.83	2.96	4.42
MER67C	6.78	8.95		5.56	6.37	5.74	8.24	5.72	7.49		12.13	10.13	12.35	7.87	7.77	8.64		48.21	34.68	33.29	28.23		20.89	23.94	19.7	111.15		30.26	11.87	9.26	8.73	34.43		11.32	11.98	18.8	14.24	18.78	15.73	19.91		5.02	5.49	4.3	6.59	5.81	4.91	6.58	5.13
MER67D	2.7	1.46		0.87	2.07	2.17	1.18	1.07	0.64		2.32	1.79	2.81	2.52	2.25	2.27		30.01	8.83	22.06	13.96		7.89	4.2	9.23	32.05		7.53	1.58	1.81	1.12	6.28		6.77	5.31	8.03	8.21	1.63	5.23	9.82		1.64	0.71	0.94	1.96	1.99	0.77	0.93	0.97
MER68	95.28	97.17		99.34	93.93	88.46	98.1	100.6	96.52		96.06	91.78	89.47	94.49	90.32	102.95		172.65	90.62	86.16	89.82		133.31	216.8	161.25	102.1		192.97	118.97	153.53	102.62	145.23		216.18	248.44	249.09	276.47	211.87	166.77	249.46		82.8	82.18	79.65	96.08	87.03	85.57	105.6	103.87
MER68-int	2.39	2.39		1.12	3.36	2.01	2.01	2.81	2.68		2.97	3.02	2.94	2.18	2.4	2.28		26.87	9.14	12.43	16.06		12.61	56.68	13.67	29.66		18.91	17.17	31.34	89.24	24.5		39.33	44.91	46.12	59.11	30.71	39.51	27.79		1.4	1.57	0.5	1.67	1.11	1.42	0.87	0.89
MER70A	1.9	3.18		1.93	2.51	1.86	1.86	1.83	2.75		4.58	3.9	3.68	2.59	3.4	5.44		16.91	10.99	9.43	8.4		15.93	12.83	6.31	30.32		12.88	9.18	14.67	17.25	11.13		15.5	8.27	8.27	18.03	11.63	7.92	21.47		1.6	1.21	1.38	1.68	0.94	1.32	1	2.2
MER70B	5.79	5.05		4.52	3.96	4.52	5.55	5.39	3.51		5.95	3.73	4.87	4.9	5.94	5.2		18.58	6.78	4.74	7.07		5.23	7.5	13.46	16.33		10.08	6.1	5.64	40.86	9.81		7.89	6.79	8.64	7.63	7.65	8.57	9.62		6.99	7.66	5.18	5.5	8.16	8.59	8.15	6.93
MER70-int	0.27	0		0	0.59	0.34	0.34	0	0.28		0.46	0.56	0	0.43	0.74	0		2.47	1.8	2.06	3.56		6.76	0	6.33	8.18		0	3.77	0	0	2.69		1.86	0	0.71	1	3.03	0.22	0.99		0.22	0.36	0.12	0.26	0.34	0.19	0.2	0.28
MER72	0.38	0.38		0	0	0	0	0	0		0	0	0	0	0.41	0		1.13	0	1.13	4.46		0	0	0	17.73		0	0	0	0	0		0	0	2.61	0	0	0	0		0	0.33	0	0	0	0	0	0
MER72B	0.32	0.58		0.22	0.25	0.15	1	0.9	0.83		1.15	1.66	2.72	1.51	1.56	1.96		11.01	6.62	3.42	5.44		6.75	16.07	2.75	2.48		20.92	1.88	5.14	0.26	0.98		11.2	20.62	21.9	15.07	5.65	12.07	10.85		0.5	0.69	0.4	1.45	0.52	1.09	0.48	0.17
MER73	1.52	2.17		3.03	1.24	1.63	2.57	1.65	1.78		1.49	2.38	2.24	1.73	2.81	2.67		21.4	13.67	10.31	9.05		3.58	0	13.85	11.62		49.6	4.4	1.81	12.34	8.72		8.94	10.63	13.55	10.33	12.06	8.52	12.2		1.18	1.43	1.94	1.68	1.75	1.32	1.34	1.34
MER74A	71.61	74.52		77.13	79.77	79.16	77.54	81.73	84.41		70.6	58.89	55.42	73.03	75.13	71.55		116.49	78.91	64.75	64.37		92.9	100.03	53.25	146.37		124	97.1	72.13	130.01	57.48		66.69	60.88	78.6	65.28	50.7	61.96	64.28		67.54	65.74	73.96	63.46	67.32	73.58	97.7	91.08
MER74B	6.26	5.88		8.94	7.15	8.21	8.96	5.95	7.16		16.21	14.35	16.04	10.55	6.13	7.67		47.71	37.52	24.18	30.79		46.22	85.33	25.15	27.49		59.56	28.22	52.33	66.71	31.23		29.97	35.27	42.76	42.35	31.03	32.8	45.42		5.35	8.57	8.8	8.66	5.23	8.54	7.9	9
MER74C	0	0.72		0.58	0.77	0.22	0.22	0.2	0.18		1.2	0.91	1.68	0.38	0.58	0		13.44	12.48	7.52	1.27		0	10.76	13.44	19.1		0	9.84	3.54	27.63	8.55		1.52	1.63	5.26	2.95	0.91	4.32	5.5		0.28	0.32	0.45	0.84	0.3	0.37	0.13	0.48
MER76	27.94	30.4		27.84	31.3	27.83	25.71	25.47	29.04		26.58	30.71	29.14	30.02	35.02	32.13		29.26	23.33	27.1	24.95		22.03	78.79	49.03	54.69		49.27	14.75	21.86	0	19.4		18.6	28.79	22.32	23.95	22.66	32.28	20		22.42	22.83	21.83	22.3	24.7	22.78	19.84	21.85
MER76-int	0	0		0	0	0.19	0	0.17	0		0	0.16	0	0	0.16	0.36		0.23	0	2.06	1.08		0	0	0	0		0	0	0	0	0		0	1.38	0	0	0	0	0		0	0	0	0.14	0	0.1	0.11	0
MER77	34.45	40.17		27.84	32.95	30.8	35.8	29.93	31.5		49.38	43.88	48.64	50.22	52.93	45.82		131.54	86.79	69.37	69.58		98.43	139.07	78.36	205.12		104.8	131	49.21	108.12	106.78		111.48	143.02	143.15	160.31	112.62	99.75	136.83		34.01	27.72	27.74	24.34	33.15	26.04	29.52	29.36
MER81	21.48	19.74		23.95	26.12	17.79	22.01	23.68	29.85		20.84	21.18	22.84	28.09	23.85	19.61		87.29	69.15	74.45	121.1		110.32	87.62	102.86	66.95		37.09	27.2	58.7	184.45	70.25		76.12	42.28	71.16	71.51	91.64	36.17	44.43		14.74	20.26	14.62	21.6	20.45	18.96	18.92	19.95
MER82	41.76	46.77		45.23	47.44	46.32	44.71	43.28	53.09		56.53	57.33	59.55	58.35	57.35	56.98		232.41	157.97	109.28	163.11		215.04	299.74	136.52	244.44		169	222.15	178.27	158.41	169.23		248.25	242.31	265.07	289.77	198.4	212.77	256.16		39.37	32.97	28.3	38.36	39.3	34.91	39.21	41.6
MER83A-int	0.08	0		0	0	0	0	0	0		0	0	0	0	0	0		0.23	0	0	0.36		0	0	0	0		0	0	0	0	0		0	0	0.48	0	0	0	0		0	0	0	0	0	0	0	0
MER83B-int	0	0		0	0	0	0.38	0	0		0	0	0	0	0.33	0		2.77	4.86	2.31	0.73		0	0	0	0		0	0	0	0	0		0	0	0	0	0	0.5	0		0	0	0	0	0	0	0.68	0
MER87	3.84	4.62		4.96	3.8	5.2	7.38	2.35	4.59		1.96	3.58	4.94	3.32	4.18	3.74		10.02	8.78	2.64	9.12		0	11.88	24.34	47.96		0	9.66	0	0	0.99		11.3	4.78	9.11	11.59	11.95	5.65	20.94		4.44	3.73	1.77	2.65	2.63	3.87	2.05	4.25
MER88	7.9	8.23		7.52	5.23	6.83	7.69	7.73	8.35		4.06	5.99	4.46	7.46	4.68	7.37		3.38	2.05	1.82	4.49		12.41	18.85	7.99	8.86		0	9.51	0	1.21	0		8.79	12.02	8.38	6.98	7.06	8.63	7.5		7.93	8.42	7.13	9.3	7.19	5.71	10.25	6.62
MER89	27.36	23.28		26.18	29.94	33.02	31.91	33.03	42.57		20.71	22.09	15.77	23.7	27.18	29		64.97	59.06	52.13	54.08		37.23	124.09	93.98	69.48		81.05	31.11	36.76	16.47	36.9		44.25	42.78	48.81	55.38	41.71	37.27	33.02		35.83	33.66	37.14	31.15	33.84	29.97	43.09	46.64
MER89-int	0.57	0		0	0.31	0.53	0	0.16	0		0.16	0.59	0.67	0.45	0.62	0.17		14.45	9.47	7.11	6.78		0	0	0.83	8.58		8.69	3.07	0	0	0		2.44	1.08	3.98	0	0	1.39	3.63		0.11	0.13	0.36	0.27	0.12	0.3	0.32	0.1
MER90	3.25	4.01		5.06	4.1	4.68	3.2	4.14	5.2		2.89	3.34	3.23	3.08	3.73	5.72		35.72	32.05	29.49	26.85		23.97	18.78	30.86	6.62		13.92	20.01	4.38	10.88	24.2		23.65	22.65	14.02	15.8	22.59	17.75	17.28		4.9	5.49	6.09	5.2	3.44	7.83	6.43	6.02
MER90a	15.41	15.53		12.12	15.33	13.59	10.08	12.11	12.46		28.26	26.14	35.72	16.98	12.81	18.39		60.57	39.17	27.78	33.67		34.35	11.26	57.71	34.41		19.04	46.29	74.53	47.89	50.02		53.86	45.3	60.5	50.66	48.45	39.93	62.26		12.23	10.47	12.04	12.92	9.97	11.54	9.27	7.8
MER91A	19.11	23.15		28.1	18.64	24.96	23.36	34.81	28.01		18.89	16.9	18.25	25.81	25.11	22.78		36.35	45.36	34.34	31.31		40.16	62.29	11.49	65.09		31.23	31.41	45.9	18.61	40.04		45.06	39.58	59.09	54.1	20.31	48.03	44.33		30.39	21.72	23.7	27.85	28.95	29.2	42.68	34.97
MER91B	74.31	74.52		64.85	67.03	65.05	65.14	51.95	75.63		55.84	71.94	64	63.59	67.93	56.92		57.67	41.8	54.68	53.98		46.95	186.39	22.39	56.24		28.68	53.29	37.23	16.32	54.42		66.35	65	52.97	46.9	43.53	45.54	89.63		71.96	77.18	62.9	66.56	79.93	61.06	65.2	81.48
MER91C	14.7	20.53		10.1	12.8	14.61	11.49	19.36	21.69		8.97	14.22	8.91	18.23	17.84	16.62		11.43	3.34	0.63	2		5.69	31.77	0	12.63		0	3.87	23.89	50.43	0		6.44	0	5.12	10.85	0	2.18	3.06		16.7	15.71	13.93	12.37	13.71	15.18	20.72	15.62
MER92A	0.18	0.18		0.59	0.2	0	0.45	0.2	0		0.2	0	0	0.38	0.2	0.21		3.25	4.98	0	0.43		0	0	0	3.08		0	6.62	0	0	0		0	3.27	3.12	1.65	0.92	1.16	2.28		0	0	0	0.17	0	0	0.26	0.12
MER92B	7.08	7.7		6.89	8.39	8.01	7.05	6.01	8.92		7.25	6.63	8.2	6.17	5.84	8.45		36.88	18.33	24.16	27.3		41.9	39.26	25.71	95.93		47.93	14.03	41.59	37.79	15.57		17.96	13.17	22.74	17.99	17.24	15.55	9.46		6.38	6.31	5.73	7.03	8.03	5.56	6.49	8.08
MER92C	0.98	0.5		1.37	1.06	1.56	0.61	1.1	0.85		1.92	2.25	1.44	1.55	0.8	2.04		5.16	3.55	1.84	7.53		6.61	0	0	10.48		0	0	0	0	7.58		5.82	2.97	2.55	4.95	0.84	0.79	6.65		1.55	0.47	0.41	1.16	0.61	1.06	0.72	0.66
MER94	12.86	10.92		7.03	9.33	9.32	7.55	10.44	13.02		9.64	10.26	13.05	12.48	11.67	10.65		60.48	43.04	37.77	28.86		62.91	85.12	51.93	61.38		45.97	54.93	24.38	47.94	22.22		60.29	55.41	61.59	71.86	41	41.67	79.91		6.53	9.23	6.95	5.43	6.58	7.92	5.79	4.83
MER95	0	0		0	0	0.23	0.23	0	0.56		0	0	0.44	0.2	0.2	0.44		4.19	3.43	1.4	6.59		10.85	0	11.82	0		2.5	5.12	0.53	0	0		2.57	3.65	1.93	2.73	4.75	1.2	2.69		0	0	0	0	0	0.13	0.14	0.12
MER96	0.32	1.97		0.71	1.4	0	2.81	0	0.65		2.18	1.66	1.52	3.07	2.11	1.92		33.66	23.49	11.21	17.63		27.68	32.95	37.52	33.26		13.11	6.95	11.93	31.91	23.71		2.2	21.59	20.23	16.67	10.5	14.64	17.02		1.54	0.86	1.37	0.61	0.81	0.22	0.48	0.22
MER96B	26.68	33.02		34.09	32.29	30.36	32.88	25.8	29.54		21.59	26.87	32.63	30.09	28.51	26.76		80.07	91.89	64.44	86.57		88.96	80.21	58.02	83.55		43.91	76.73	59.57	36.98	84.59		53.56	48.55	84.68	42.34	45.71	59.4	63.04		25.38	25.99	28.28	34.34	26.3	31.08	35.43	34.06
MER97a	0.4	0.54		0.58	0.14	0.33	0.16	0.15	0.27		0.3	0.68	0.47	0	0	0.16		8.6	4.55	4.2	8.48		7.76	3.5	1.54	17.04		4.48	2.44	1.88	11.21	12.34		0.45	3.22	2.99	3.42	2.04	3.86	1.2		0.21	0	0.22	0.13	0.55	0.18	0.49	0.63
MER97b	0.16	0.33		0.53	0.53	0.8	0.8	1.63	1.3		0.72	0.17	0.57	1.36	1.4	1.34		8.52	5.54	3.89	2.68		10.18	0	9.37	7.61		8.73	0	0	0	7.29		7.14	3.92	1.12	1.78	4.69	0.26	1.46		1.79	1.29	0.55	0.92	1.35	2.34	2.25	2.18
MER97c	6.48	2.73		5.61	6.4	3.77	3.78	7.47	5.96		7.68	7.4	9.9	9.86	9.1	11.1		26.2	18.89	21.83	20.85		26.67	58.16	6.62	40.82		15.51	11.73	14.21	28.16	24.69		20.34	19.91	22.34	15.85	9.88	6.33	10.23		2.11	2.88	2.89	3.79	4.34	2.79	2.66	4.24
MER99	18.42	17.92		18.51	20.59	17.11	13.42	19.59	15.12		15.49	12.09	12.52	14.41	12.84	16.22		24.58	25.04	33.08	24.05		18	45.89	4.83	0.07		22.49	13.84	7.11	0.13	18.31		24.91	27.53	20.54	23.31	23.6	20.44	27.18		18.87	21.14	17.69	20.48	17.5	17.92	23.21	26.69
MERVK26-int	8.57	7.87		7.71	8.78	7.28	9.04	7.03	7.81		15.82	13.06	17.34	10.1	10.58	13.36		252.63	189.87	151.35	184.09		224.08	332.66	210.66	276.91		116.08	100.01	70.79	89.74	93.5		93.27	109.33	101.38	102.87	90.38	81.13	100.44		6.7	6.02	6.79	8.24	7.37	6.97	5.07	5.41
MERVL_2A-int	244.04	259.9		237.43	263.55	234.75	245.07	223.44	232.39		262.83	270.92	266.31	255.32	263.88	295.58		479.29	310.23	252.57	301.95		367.62	476.18	389.89	574.02		423.23	535.78	403.58	316.57	452.01		635.32	650.63	633.93	638.3	579.36	490.97	627.58		215.25	194.34	187.19	231.3	202.11	202.41	191.75	189.16
MERVL-int	181.55	210.69		166.2	214.88	166.17	195.43	159.27	177.05		209.03	215.06	220.74	219.64	245.08	304.15		652.31	382.27	355.64	459.44		549.44	799.13	587.49	890.99		484.63	593.13	443.1	672.63	559.79		739.15	830.86	834.19	843.18	654.88	574.99	682.73		103.68	87.91	84.69	101.35	100.46	92.3	104.57	88.1
MIR	2979.88	2986.58		3008.9	3103.59	2995.79	3029.94	3091.22	3194.1		3330.63	3231.24	3330.32	3381.71	3429.83	3585.34		7656.34	5763.51	4609.13	5447.58		7233.53	8332.1	5753.52	7888.55		6319.8	7419.66	6015.38	7910.46	5906.7		7115.54	7699.21	7816.63	7684.19	6348.03	6104.59	7451.41		2972.26	2757.68	2675.22	2853.41	3032.28	2724.57	3069.43	3054.17
MIR3	1757.15	1732		1613.33	1698.38	1646.08	1697.59	1675.92	1709.58		1582.95	1595.03	1565.74	1603.41	1710.4	1717.98		2222.84	2095.33	1661.62	1899.79		2519.97	2273.43	1635.21	1928.11		2301.46	2302.47	2065.06	2222.95	2166.5		1945.11	2078	2180.32	2056.56	1797.45	1714.13	2078.33		1695.04	1594.23	1608.28	1691.91	1675.75	1565.32	1871.26	1845.32
MIRb	3642.22	3764.48		3579.96	3703.11	3649.93	3714.02	3754.58	3821.68		3847.05	3738.89	4042.76	3762.2	4047.78	4099.31		7078.52	5613.29	4584.59	5224.18		6400.29	7701.9	5479.45	7499.67		6224.93	6670.55	4959.67	6355.81	5422.74		6515.29	6972.19	7062.94	7393.97	5945.64	5618.84	6773.58		3342.12	3232.95	3017.76	3388.17	3487.68	3192.09	3613.85	3564.54
MIRc	3034.49	3067.4		2951.97	3057.75	2932.05	3009.35	3015.44	3057.32		3031.58	3030.91	3041.68	2997.56	3204.62	3185.33		4254.9	3886.23	3150.74	3530.05		4457.93	5017.06	3779.41	4483.34		4681.62	3958.97	3762.2	4805.39	3422.27		4149.83	4438.24	4325.98	4361.45	3797.57	3587.4	4261.74		2917.83	2825.87	2837.11	2968.79	3091.03	2779.83	2968.15	2971.7
MIRm	1580.06	1620.18		1569.18	1654.89	1623.97	1603.2	1603.51	1664.35		1605.17	1583.42	1626.25	1658.88	1732.71	1721.48		1688.17	1374.62	1105.05	1257.81		1891.97	1779.8	1433.95	1750.75		1462.46	1678.32	1665.76	1129.91	1307.5		1593.06	1868.3	1750.67	1777.57	1385.81	1413.78	1694.37		1521.35	1417.34	1393.22	1509.11	1516.57	1372.93	1490.81	1494.34
MLT1A	96.26	94.59		86.48	102.07	94.29	108.66	97.58	115.71		123.96	123.29	145.71	133.25	120.93	124.36		643.81	453.17	355.68	485.01		563.81	689.71	388.76	730.81		361.86	495.05	306.93	456.68	419.67		491.98	527.42	529.95	541.39	454.22	402.99	536.06		93.62	82.54	74.1	86.29	100.57	78.91	98.26	86.87
MLT1A0	171.65	190.54		178.6	183.06	179.62	185.12	163.52	190.89		248.15	239.88	272.73	224.9	226.76	250.61		1416.06	1026.17	750.37	900.76		1017.89	1487.49	876.95	1543.79		848.98	1005.49	727.86	1005.25	814.15		978.9	1120.9	1145.3	1145.83	923.48	850.87	1066.07		170.87	164.12	149.98	174.45	183.37	166.9	176.28	172.58
MLT1A0-int	4.55	6.29		3.43	4.96	3.23	3.1	2.43	4.6		6.45	6.33	6.64	5.17	7.67	6.33		28.16	20.21	14.56	18.78		41.08	61.02	21.41	31.63		28.6	36.97	24.94	17.59	8.88		25.48	34.91	47.33	33.17	19.48	23.68	33.68		4.48	3.28	3.85	3.91	3.9	4.27	2.23	2.93
MLT1A1	565.21	617.98		559.12	583.17	520.79	610.34	571.61	618.74		499.34	514.39	481.58	512.93	629.75	584.1		1333.37	918.18	798.14	874.4		1059.34	1292.54	948.48	1312.93		764.97	968.17	846.47	844.93	735.27		982.32	1096.25	1029.72	1019.28	904.79	835.42	961.93		547.6	528.29	527.09	505.56	581.1	490.51	657.38	681.59
MLT1A1-int	0.63	1.07		0.69	0.57	0.91	1.44	0.71	1.06		0.59	1.51	0.87	0.89	1.2	1.26		7.46	8.76	8.88	9.23		15.85	5.16	2.45	9.02		2.85	5.17	6.57	4.45	1.19		12.89	6.88	6.04	6.4	1.98	6.63	8.21		0.92	1.22	0.98	1.2	1.41	0.88	0.39	0.78
MLT1A-int	0	0.4		0.29	0.14	0.33	1.14	0.29	0.27		0.59	0.95	0.32	0.28	0.86	0.94		7.32	7.79	8.7	4.67		5.91	17.31	13.69	0		0	2.01	0.39	23.09	0		15.39	15.17	10.25	13.6	10.98	6.36	11.91		0.52	0	0.56	0.37	0.55	0.36	0.48	0.18
MLT1B	355.74	372.49		347.61	358.05	351.29	363.38	350.64	370.77		392.68	393.83	415.32	394.8	446.89	443		1358.83	1031.52	900.36	1015.69		1045.27	1469.09	1012.72	1514.6		860.62	953.01	811.54	1064.49	988.96		942.23	1022.2	1022.66	1024.31	838.32	766.13	925.03		344.65	316.38	308.21	332.54	342.32	288.85	323.34	329.55
MLT1B-int	7.08	6.91		6.09	7.37	5.8	5.62	4.4	6.1		7.45	5.25	4.44	7.01	9.02	7.9		15.25	16.35	18.2	10.73		14.28	25.06	19.26	3.88		2.04	25.01	17.56	11.7	17.88		34.4	38.24	36.71	38.91	19.86	20.25	24.65		6.23	4.96	3.7	7.72	6.18	6.15	4.43	5.4
MLT1C	228.34	246.67		226.54	234.53	246.9	236.83	238.79	247.53		267.91	257.27	276.49	254.49	275.94	292.06		955.97	793.74	538.27	678.23		835.29	966.88	828.9	1372.95		682.71	729.36	662.8	627.94	655.12		696.13	820.28	793.14	816.88	625.12	598.88	817.17		250.01	232.88	221.48	247.96	263.09	239.03	269.46	259.14
MLT1C-int	1.55	1.72		1.08	1.84	1.92	1.4	1.42	1.99		2.85	2.02	2.32	1.64	2.3	5.03		17.01	12.14	9.56	22.06		6.99	29.79	31.08	24.77		0	5.19	12.8	0	11.53		19.67	32	26.21	32.97	12.77	18.46	15.09		1.68	0.75	1.07	0.94	1.53	1.07	1.35	1.33
MLT1D	276.12	298.1		271.23	316.46	286.78	290.56	276.99	303.28		349.8	336.51	370.7	329.53	363.32	374.31		1103.67	765.44	643.4	714.25		953.99	1089.19	845.79	1303.67		737.2	821.94	627.68	686.29	691.52		771.3	866.45	877.01	889.43	748.94	726.53	813.32		281.96	270.07	256.22	277.03	286.9	267.52	305.05	287.21
MLT1D-int	18.41	24.5		24.93	26.98	22.25	25.55	26.48	26		29.02	26.22	23.03	29.57	41.88	31.81		35.22	19.07	21	23.23		25.45	31.74	16.75	45.73		27.99	20.06	17.45	27.42	13.12		26.69	30.1	38.18	28.67	25.53	21.1	26.21		29	27.23	23.11	27.84	31.45	29.06	37.44	32.87
MLT1E	13.59	10.82		12.35	13.11	10.16	12.42	11.07	11.24		19.75	15.9	18.86	12.34	14.7	14.77		58.92	46.03	42.54	48.56		67.5	147.24	88.93	94.83		25.9	39.07	31.18	35.66	9.09		68.64	72.77	66.01	89.33	76.85	55.35	65.63		13.28	10.75	8.69	15.04	11.81	10.67	11.08	11.58
MLT1E1	12.65	12.3		11.11	12.37	8.39	10.61	10.78	12.95		13.85	12.03	14.7	14.48	13.82	14.26		84.86	54.33	47.77	50.29		64.97	116.22	61.98	97.68		56.54	74.84	16.67	60.22	52.28		56.96	65.28	57.86	49.17	47.79	51.23	46.98		11.02	12.06	13.08	12.32	10.56	9.1	9.83	9.49
MLT1E1A	17.67	24.39		28.04	26.97	24.89	21.12	23.86	19.77		35.79	34.15	35.63	24.81	26.45	31.29		150.2	95.32	101.59	88.76		98.15	120.2	66.2	161.94		89.7	88.78	69.08	118.74	117.12		102.49	94.55	121.03	102.78	91.35	95.22	96.66		21.07	18.31	18.97	22.58	19.33	20.46	22.25	20.9
MLT1E1A-int	0	0.03		0	0	0.01	0.14	0	0.11		0	0.11	0	0.12	0.01	0.13		3.87	0.74	2.85	1.59		2.52	0	16.16	9.07		0	0	1.58	0	0		0	4.4	2.39	3.28	2.29	0.18	1.62		0	0.12	0.12	0.06	0.19	0.08	0	0
MLT1E1-int	0	0		0	0	0	0	0	0		0	0	0	0	0	0		0.55	0	0	1.74		0	0	0	0		0	0	0	0	0		0	0	0	0	0	0	0.33		0	0	0	0	0	0	0	0
MLT1E2	84.91	87.36		84.23	90.83	85.6	83.29	81.78	85.29		98.38	86.76	101.83	91.94	90.4	92.64		242.53	170.08	129.48	139.44		153.37	159.61	134.68	269.09		104.98	185.57	131.27	109.66	119.73		161.38	176.61	182.06	184.97	131.64	134.36	172.24		92.73	82.27	83.33	98.12	85.69	91.69	103.78	101.61
MLT1E2-int	1.1	1.4		0.9	1.2	0.34	1.03	0.62	0.97		1.24	0.56	0.81	0.73	0.75	0.82		7.68	5.64	7.47	3.26		4.34	11.95	0	11.8		0	1.69	7.03	8.73	0		7.03	3.55	2.87	4.06	0.94	2.23	4		0.98	0.73	0.93	0.65	0.69	0.48	0.71	1.02
MLT1E3	248.95	223.14		271.7	223.81	270.09	246.73	333.02	302.92		163.6	174.81	169.92	205.76	278.94	240.08		110.36	99.3	80.24	75.42		101.79	68.85	81.58	162.23		71.24	118.88	78.34	81.37	77.89		117.65	102.86	115.16	127.56	111.89	92.79	92.05		164.83	161.84	150.21	152.87	186.85	158.28	241.91	234.58
MLT1E3-int	0	0		0	0.16	0	0	0	0		0.16	0.3	0	0	0	0		3.31	0.77	0	0		0	11.05	0	5.65		0	0	1.25	0	0		0	0.44	1.02	0	1	0	1.33		0	0.13	0	0	0	0	0.11	0.1
MLT1E-int	0	0		0	0	0	0	0.16	0		0	0.14	0	0	0	0		0.21	0	0	0		0	0	0	0		0	0	0	0	0		0	2.33	0.49	1.29	0	0	0		0	0	0	0	0	0	0	0
MLT1F	32.94	36.87		29.79	39.24	30.33	35.05	32.23	33.78		51.95	53.87	52.95	45.68	45.93	47.68		222.06	156.04	127.63	150.06		183.3	311.8	150.12	275.75		152.37	140.63	112.78	184.46	119.67		180.59	214.19	221.17	180.91	162.32	145.31	181.86		28.67	27.2	24.79	27.82	26.48	25.95	25.72	28.03
MLT1F1	40.27	46.1		47.91	49.63	44.56	48.31	41.67	45.91		62.89	69.3	75.39	58.66	63.06	67.12		246.79	174.7	126.77	162.34		185.04	280.97	233.83	251.02		231.66	197.8	165.68	208.88	176.33		202.07	206.18	220	228.16	174.57	157.7	224.53		35.71	37.7	34.83	40.44	42.35	41.08	42.76	36.86
MLT1F1-int	0.67	1.09		0.44	0.44	0.67	1.83	0.91	0.54		1.51	1.38	1.58	1.56	0.45	1.28		7.9	6.92	5.49	5.42		4.86	12.68	17.15	25.34		0.01	4.96	6.48	0.95	6.06		3.66	4.28	5.84	9.15	3.68	1.96	5.13		1.17	0.84	0.57	0.38	0.79	0.46	0.2	0.45
MLT1F2	69.03	72.82		72.61	75.96	76.6	72.45	74.62	76.41		94.08	89.35	94.29	83.7	91.38	92.64		281.29	207.21	172.41	192.73		261.73	359.35	199.48	252.01		183.99	204.74	175.33	174.31	173.86		212.67	259.78	235.69	246.5	182.89	172.72	224.87		68.82	66.11	63.12	73.57	77.04	66.15	70.97	73.32
MLT1F2-int	14.9	17.92		11.49	13.82	14.72	17.17	13.32	17.07		13.32	15.17	15.84	16.03	25.01	22.28		5.91	5.01	4.43	4.64		0	11.55	9.94	5.77		1.65	4.51	0.69	0	0		6.66	6.69	8.51	5.86	4.18	4.95	4.89		13.4	12.95	10.13	12.64	15.13	9.81	13.13	14.29
MLT1F-int	18.7	16.32		12.27	15.62	17.28	13.39	10.43	14.54		22.36	19.19	16.58	16.62	19.22	23.36		69.79	42.19	41.82	47.65		80.38	105.93	73.32	115.89		58.77	52.08	12.82	39.24	42.43		59.95	59.25	49.55	56.09	53.61	51.2	60.67		15.7	13.46	11.9	12.36	11.77	12.12	10.9	11.12
MLT1G	19.17	19.7		19.47	19	20	19.37	17.52	21.99		33.46	27.91	31.86	27.55	22.18	27.73		89.56	82.42	83.7	73.43		94.42	51.83	95.82	133.1		44.78	75.96	67.65	116.14	62.18		81.37	115.08	103.91	122.53	77.92	94.83	93.68		17.83	19.37	17.67	18.54	16.91	18.01	16.89	15.85
MLT1G1	192.22	201.39		201.95	194.04	210.2	238.88	249.98	271.87		165.2	165.7	142.39	198.42	217.57	210.35		198.45	137.87	168.03	130.62		89.11	221.95	150.81	222.79		145.47	93.73	101.68	86.49	162.65		94.22	118.37	100.59	100.86	155.18	173.5	202.19		136.36	129.71	120.66	154.21	139.63	147.74	153.53	172.97
MLT1G1-int	0.12	0.12		0.26	0	0.15	0.3	0	0		0.13	0.25	0.57	0.13	0.13	0		2.17	3.33	2.17	4.56		6.5	0	4.18	0		1.62	4.79	0	0	0		1.23	0.55	1.25	0.22	1.44	0.39	1.74		0.1	0.11	0	0.11	0.3	0	0	0.16
MLT1G3	35.65	35.58		41.38	35.96	37.27	33.22	35.95	36.65		56.96	50.33	54.9	32.22	32.7	38.2		138.55	96.13	79.93	105.81		130.67	134.73	134.92	163.3		122.94	84.28	120.77	187.45	70.67		139.2	156.28	145.54	149.53	110.03	109.88	116.83		40.03	41.99	36.59	42.85	41.71	48.97	45.65	41.1
MLT1G3-int	0.41	0.42		0.11	0.56	0.26	0.64	0.23	0.42		1.27	2	1.7	0.76	0.45	0.61		11.18	7.62	3.41	5.86		7.42	7.77	0	22.94		6.26	7.9	0	11.61	3.19		10.68	10	9.84	7.77	7.21	9.65	5.79		0.98	0.73	0.26	0.29	0.86	0.36	0.38	0.14
MLT1G-int	0.13	0.13		0.43	0.71	0.48	0.32	0.29	0.26		0.73	0.8	0.46	0.69	0.99	0.62		0	0.86	0	1.85		0	0	3.02	0.56		3.51	8.38	0.74	6.41	0		2.43	3.16	2.26	3.11	0.89	3.36	2.83		0.62	0.35	0.33	0.25	0.11	0.18	0.48	0.18
MLT1H	46.79	60.35		57.53	62.29	55.9	52.87	54.43	58.86		59.59	62.87	64.51	58.87	68.29	80.11		273.42	202.63	148.9	177.74		218.93	325.07	243.06	237.41		172.11	234.07	123.03	231.52	173.29		225.09	218.84	234.87	230.41	177.81	157.04	194.68		47.45	40.24	41.53	46.81	48.12	43.05	52.28	50.39
MLT1H1	11.48	13.9		13.74	14.66	14.04	11.81	13.52	11.07		19.62	16.42	20.25	17.42	13.49	15.09		128.46	78.75	75.67	82.91		91.44	147.03	75.7	118.82		46.53	104.53	108.48	121.3	79.21		75.51	80.28	89.11	91.09	77.73	57.56	61.96		11.93	11.44	8.42	11.08	10.59	12.83	11.58	12.16
MLT1H1-int	0	0.12		0.14	0.13	0.15	0.01	0	0		0.27	0.01	0	0.38	0.01	0.28		7.87	1.81	5.23	4.31		2.14	23.43	13.75	15.33		0.02	0.04	4.72	0.08	0.07		2.76	2.38	1.75	1.18	1.94	1.58	3.46		0	0	0.1	0.11	0.1	0.08	0.09	0.17
MLT1H2	14.39	15.37		12.74	16.65	14.19	19.04	15.41	15.96		22.59	21.8	21	22.73	24.13	18.79		128.5	82.26	79.72	68.39		94.88	145.1	77.46	152.11		125.31	90.64	68.29	1.65	51.74		115.66	119.87	78.38	88.94	101.74	76.61	75.2		15.62	12.82	12.78	12.58	14.34	15.03	12.44	12.51
MLT1H2-int	0.12	0.13		0.25	0.14	0.15	0.15	0.01	0		0.39	0.24	0.41	0.25	0.13	0.01		4.7	1.99	2.62	1.1		4.7	9.19	0.02	0.06		7.79	4.99	1.33	0.09	1.32		2.38	3.36	3.04	4.72	3.27	0.76	6.92		0.19	0.11	0.1	0.22	0.01	0.17	0	0.08
MLT1H-int	88.25	88.94		94.3	76.07	88.4	88.9	94.33	95.79		82.44	79.08	79.3	86.02	97.97	82.61		37.82	31.06	17.15	33.96		58.23	58.76	39.75	50.74		47.35	38.23	34.46	12.07	28.55		36.31	36.18	35.45	47.03	30.07	28.45	35.32		75.93	76.03	74.69	65.74	82.5	73.45	102.01	94.11
MLT1I	20.03	25.91		21.41	20.57	21.67	27.15	24.55	23.92		33.4	32.56	37.67	38.12	34.8	39.44		259.59	197.54	132.59	157.21		197.16	314.93	195	277.45		175.28	172.35	131.2	106.5	124.06		123.93	142.38	171.8	124.59	117.59	115.22	141.43		25.77	22.26	17.9	21.16	21.1	19.32	20.88	17.19
MLT1I-int	0.14	0.14		0	0.3	0.17	0	0.16	0.14		0.95	0.86	0.66	0.15	0	0.33		2.54	1.67	1.48	1		0	7.95	0	3.61		0	3.45	0	0	0		1.67	4.48	0	2.59	2.4	0.68	1.78		0.11	0	0	0	0.35	0.19	0.1	0.09
MLT1-int	3.36	3.92		3.81	3.5	4.46	4.55	3.69	4.47		3.55	4.91	5.82	4.56	4.55	6.22		37.9	25.85	30.47	24.16		13.85	64.08	47.54	70.71		21.86	39.7	23.41	14.82	37.46		35.88	40.58	33.92	56.17	35.03	19.35	36		6.72	5.94	6.33	7.97	6.75	7.41	5.15	4.75
MLT1J	113.11	110.31		108.62	108.5	114.75	124.82	115.59	122.34		149.5	132.78	153.03	131.09	139.8	142.33		490.82	363.39	336.38	341.2		473.66	455.29	327.4	461.02		262.28	366.29	270.07	253.15	301.06		295.58	334.66	360.24	358.49	316.93	294.03	342.46		107.69	100.79	91.36	108.97	102.78	90.9	92.99	104.49
MLT1J1	14.52	16.47		16.76	15.5	19.35	19.41	14.53	18.17		18.27	21.2	26.88	20.11	21.44	21.02		132.57	84.58	71.33	89.83		154.51	177.37	128	173.7		99.5	99.34	57.84	57.46	111.15		95.46	134.64	90.35	93.42	88.94	68.5	91.82		15.15	10.67	10.18	15.23	12.04	13.29	13.05	14.65
MLT1J1-int	0.61	0.31		1.16	0.83	1.51	0.57	0.85	0.92		1.53	0.31	1.07	0.16	0.66	0.72		3.9	1.2	11.23	7.57		0	11.47	0	3.91		8.22	7	7.33	0	7.43		3.36	2.31	3.43	7.28	2.6	3.44	4.14		1.09	0.68	0.13	1.15	0.76	0.32	0.11	0.72
MLT1J2	18.38	16.15		16.16	18.59	17.18	21.53	23.44	18.07		28.12	28.12	32.69	23.43	21.91	28.66		142.28	99.82	86.48	78.46		189.37	65.78	116.78	154.31		81.8	121.47	102.92	100.79	111.05		90.13	103.56	97.14	114.66	85.71	94.83	101.84		21.71	21.67	18.53	20.49	17.94	19.62	18.39	19.31
MLT1J2-int	0.24	0		0.26	0	0.3	0	0.27	0.12		0	0	0	0.13	0.13	0.14		1.44	0.16	1.08	1.98		0	7.66	0	0		0	0	0	0	4.04		0.41	0.54	0.62	0	1.02	0.58	0		0.09	0	0	0.23	0	0.16	0	0
MLT1J-int	7.75	7.89		7.42	7.02	5.21	8.05	5.63	5.06		12.71	9.11	11.61	11.29	10.39	12.32		50.09	50.25	27.1	27.99		26.99	32.04	35.65	42.28		42.62	35.79	39.92	42.16	28.28		44.29	40.25	50.9	43.21	34.55	32.15	40.5		4.36	5.61	4.65	4.91	4.59	5.7	4.16	4.37
MLT1K	469.02	475.08		413.56	450.73	450.78	443.63	450.26	474.86		418.48	428.34	414.49	431.56	473.41	452.91		448.39	353.8	267.77	326.19		288.26	421.15	328.56	461.7		333.07	321.86	299.56	439.73	295.79		355.72	371.32	355.38	384.37	321.66	270.34	327.97		405.89	390.51	392.31	391.79	442.49	390.48	507.97	546.46
MLT1K-int	0	0		0	0	0	0	0	0		0	0.14	0	0	0	0		2.31	0	0	0		0	0	0	0		0	0	0	0	0		0	0	0	0	0	0	0		0	0	0	0	0	0	0	0
MLT1L	98	107.17		105.78	106.62	108.82	108.44	112.82	107.37		119.48	110.68	105.27	109.16	117.14	124.18		269.59	187.89	170.49	164.89		226.05	184.52	314.51	300.68		120.67	148.12	173.13	127.34	167.28		173.58	189.69	183.64	190.27	128.71	128.88	143.9		150.3	118.29	117.04	126.71	150.56	121.71	134.92	137.11
MLT1L-int	0	0		0	0	0	0	0	0		0	0	0	0	0	0.21		0.81	0	0	0		0	0	0	0		0	0	0	0	0		0	0.54	0	0	0	0	0		0	0	0	0	0	0	0	0
MLT1M	110.41	94.06		92.2	99.5	85.71	90.72	86.27	95.97		90.32	82.4	82.82	91.15	101.29	104.5		34.05	59.35	24.26	29.15		35.25	60.74	38.91	22.04		19.64	51.45	32.35	59.86	47.29		25.86	23.07	29.52	19.11	30.22	20.24	20.28		100.79	94.58	94.76	102.74	105.29	84.02	93.93	84.3
MLT1N2	16.35	15.07		13.02	17.02	15.37	12.49	10.5	15.37		21.26	15.46	18.99	13.35	15.01	18.09		76.17	64.62	41.45	55.63		60.1	110.39	52.95	147.49		66.42	64.21	91.51	0	40.33		49.76	58.15	42.13	40.56	36.8	29.89	53.08		15.41	11.65	13.64	13.53	18.76	14.88	11.52	14.52
MLT1N2-int	0	0		0.12	0.12	0	0	0	0		0	0	0	0	0	0		0	1.77	0.84	0		0	0	0	0		0	0	0	0	0		0	0	0	0	0	0	0		0	0	0	0	0	0	0	0
MLT2B1	16.43	24.05		17.11	21.26	18.07	18.98	21.22	17.11		25.29	24.95	25.35	22.58	24.06	28.18		177.42	131.63	113.55	130.15		126.05	184.06	183.17	286.66		89.87	105.51	81.64	155.27	89.93		120.15	109.95	125.23	154.28	118.74	122.29	141.02		17.54	14.79	13.97	17.96	15.68	16.47	14.71	17.02
MLT2B2	23.51	31.25		29.51	32.29	28.11	26.3	32.4	31.73		31.68	36.63	29.25	28.4	32.46	35.36		159.36	101.68	80.3	99.38		108.95	154.3	131.03	188.77		34.17	73.76	44.84	115.97	66		96.79	105.3	120.25	116.78	91.26	83.92	104.68		23.86	23.78	24.13	25.94	23	22.33	27.53	25.26
MLT2B3	20.34	23.17		19.64	18.52	22.14	27.57	18.57	21.23		33.82	27.13	36.8	25.19	25.77	29.69		171.95	88.13	97.45	128.75		113.24	168.1	108.64	200.11		130.45	139.28	60.84	91.58	99.64		118.29	126.26	116.65	118.29	89.27	68.41	127.09		18.29	20.04	18.35	17.29	18.99	16.36	14.55	19.25
MLT2B4	46.18	41.52		38.73	43.99	38.51	49.38	45.8	47.46		49.99	48.1	49.61	50.23	51.79	61.02		184.38	135.7	137.25	147.62		179.21	189.56	178.09	150.88		88.06	180.98	106.09	134.36	156.8		148.1	184.73	171.01	163.7	133.38	128.4	168.46		43.39	36.94	39.23	45.25	41.53	38.04	38.76	36.56
MLT2B5	14.13	18.09		20.53	19.98	22.06	20.33	21.33	21.71		24.28	24.23	30.25	20.09	24.21	23.35		56.78	36.98	25.02	43.82		54.02	117.54	18.79	43.39		24.6	44.69	42.47	47.03	35.38		43.08	62.02	69.25	51.9	44.95	48.12	48.13		24.72	27.87	26.99	27.99	23.31	22.79	23.93	25.38
MLT2C1	8.67	8.74		9.18	8.11	10.65	9.74	8.18	7.46		13.63	14.64	11.66	12.56	8.53	14.45		115.56	65.91	51.26	63.36		121.24	86.02	127.92	120.13		49.26	42.43	57.86	84.27	60.08		68.73	80.83	76.48	69.84	72.67	60.72	69.17		6.45	6.49	5.94	7.88	8.27	6.08	7.55	8.7
MLT2C2	5.58	5.09		5.54	5.23	6.05	5.26	3.53	7.33		10.66	8.09	9.52	4.28	7.48	8.53		64.14	36.66	28.46	48.87		22.57	122.86	36.88	147.84		58.58	48.48	50.84	95.04	36.41		43.96	54.39	54.59	51.45	31.78	37.68	49.08		5.41	3.65	5.05	4.2	5.52	5.01	5.09	5.42
MLT2D	16.15	14.44		13.57	15.83	13.23	15.21	15.54	13.67		16.81	16.61	21.58	18.2	18.34	25.36		143.55	94.33	88.72	98.98		122.52	203.42	159.72	220.78		78.01	105.25	109.86	66.35	64.12		119.96	120.82	106.34	117.06	97.82	89.65	118.59		14.57	12.79	13.2	16.84	16.91	15.35	15.67	13.58
MLT2E	0.39	1.2		1.29	1.28	1.71	1.22	0.66	1.19		1.55	0.2	0.93	1.25	1.07	1.64		10.41	10.16	6.98	7.48		18.65	24.55	29.73	11.83		10.66	0	8.95	0.01	8.9		3.69	4.19	6.51	6.9	8.42	2.87	8.58		0.94	1.23	1.17	1.12	1.15	3.68	1.01	1.2
MLT2F	317.72	319.07		350.64	324.55	338.09	357.79	393.34	389.86		213.26	245.27	239.6	247.94	318.31	293.98		83.9	51.64	48.54	59.2		79.15	62.39	70.94	84.88		34.91	79.27	62.55	91.02	60.71		61.52	42.88	62.84	58.03	45.05	40.09	67.2		303.91	319.47	348.72	290.97	343.02	379.07	521.81	490.95
MLT-int	53.07	56.8		52.6	57.61	51.74	59.5	55.44	56.59		48.95	43.99	51.33	43.39	40.25	46.79		109.27	72.8	70.24	67.7		83.16	135.15	112.5	74.56		115.58	89.27	113.5	85.53	80.14		97.01	122.02	139.07	101.24	107.53	105.62	119.53		42.95	47.16	44.01	46.58	43.53	47.17	55.7	59.68
MMAR1	11.35	15.34		17.17	16.64	13.8	11.31	12.99	13.54		17.7	15.69	15.57	17.06	16.11	18.86		52.51	48.7	33.26	40.4		80.43	71.37	50.19	93.83		59.92	44.93	32.94	53.95	78.67		86.32	97.94	99.14	99.41	87.73	68.83	92.59		13.25	14.4	12.65	15.43	15.21	14.49	16.46	15.49
MMERGLN-int	46.95	49.26		40.72	45.52	42.07	104.42	80.66	85.65		51.11	52.89	49.84	121.66	115.75	123.88		333.64	301.72	846.42	796.51		168.71	221.34	712.83	674.04		99.11	111.69	102.94	787.15	758.76		138.95	125.77	140.26	132.53	291.7	255.03	299.41		65.47	53.82	68.84	65.55	53.73	66.92	91.03	120.29
MMERVK10C-int	535.96	567.08		485.28	594.05	500.46	3236.93	2673.88	2817.91		2272.25	1959.89	2425.24	6819.89	6412.7	6657.72		1358.36	1159.52	3022.36	3308.73		729.63	841	4224.16	5344.89		1051.07	1678.48	1644.09	13737.4	34775.9		1484.01	1473.92	1489.99	1352.43	13297.8	12834.6	15298.6		255.43	251	214.39	325.55	297.32	245.84	572.61	437.88
MMETn-int	36.88	41.53		44.14	50.71	46.56	52.58	53.29	54.49		71.53	65.73	77.76	69.8	70.34	71.46		429.7	313.96	582.64	564.01		215.14	302.64	630.35	926.78		109.93	161.76	115.09	301.31	321.89		157.3	189.79	197.36	180.08	195.31	174.92	219.19		36.58	32.6	31.97	40.36	39.3	33.82	47.63	43.81
MMSAT4	5238.19	5041.29		4693.75	5290.53	4854.32	5221.16	4662.59	4695.82		4104.28	4190.28	3944.67	4384.87	4524.61	4623.03		6526.4	7897.53	7248.13	6799.25		5516.67	6653.8	5545.58	4741.31		4534.46	5913.14	5753.27	4834.25	7356.97		3767.06	3837.39	3660.45	3362.2	4126.41	4157.75	4387.88		4344.07	4117.78	4219.33	4589.69	4118.23	3663.31	3722.98	4236.25
MMTV-int	6.2	7.15		4.93	7.23	6.39	5.28	6.46	7.17		4.41	5.51	5.29	6.45	6.96	8.53		39.4	34.42	26.86	30.88		20.34	51.8	46.1	24.65		23.06	24.08	8.05	26.89	17.15		21.85	17.17	22.9	23.49	15.32	15.09	21.8		4.81	3.21	3.4	5.86	4.35	4.21	4.28	6.11
MMVL30-int	2551.88	2538.54		2844.76	2685.27	3224.05	3174.16	3522.15	3097.72		2664.83	4109.73	5123.48	4117.26	4044.88	3215.42		655.27	627.38	685.33	829.95		386.85	503.7	1351.23	1625.17		305.65	299.24	240.77	345.91	370.83		305.71	296.23	343.2	306.43	241.13	254.88	284.45		2878.68	2324	2546	2506.63	2570.72	2235.9	3144.61	2778.86
MT2A	538.65	588.3		551.88	568.26	531.79	563.13	554.16	572.51		614.76	612.41	626.53	587.46	613.47	636.78		2033.13	1563.78	1319.89	1510.26		1383.43	2209.13	1537.4	2404.1		1460.62	1568.11	1259.21	1527.11	1442.48		1639.09	1694.65	1720.97	1700.2	1455.1	1364.25	1649.76		544.44	509.61	475.99	534.04	522.65	533.24	544.42	550.17
MT2B	1238.71	1280.8		1316.63	1418.81	1345.49	1344.34	1297.88	1365.14		1601.55	1599.54	1678.27	1514.02	1604.09	1668.44		3508.47	2825.38	2230.88	2674.91		3373.35	4136.19	3039.53	3747.34		3732.6	3945.71	3186.74	3381.71	3028.99		4904.74	5329.47	5224.42	5256	4622.17	4129.43	4437.39		1158.15	1120.75	1011.76	1209.98	1144.95	1085.71	1101.38	1117.36
MT2B2	251.24	276.98		270.49	271.79	279.93	272.24	280.56	297.2		326.24	321.63	338.33	314.67	311.35	337.37		661.94	619.77	459.39	519.99		750.93	806.64	522.48	964.87		828.15	693.89	665.01	680.64	681.99		893.35	937.78	983.47	994.44	854.61	769.64	884.68		235.41	224.11	206.26	252	241.98	226.44	232.75	232.21
MT2C_Mm	80.66	88.8		94.89	84.84	86.17	91.15	89.89	98.21		111.99	110.92	116.14	88.7	94.89	111.94		302.77	223.26	191.82	244		244.56	272.7	290.12	378.77		177.56	250.29	173.32	293.03	197.88		288.15	279.42	287.02	307.35	215.15	216.24	254.01		80.01	65.37	64.51	77.68	74.68	71.25	81.53	78.07
MT2_Mm	211.86	228.62		206.41	229.2	188.83	235.69	195.67	219.69		241.01	248.64	280.26	239.38	280.63	359.1		566.55	348.53	388.13	386.01		372.88	477.61	512.92	639.98		341.3	500.81	373.26	460.36	429.76		500.35	459.93	530.74	478.95	452.3	414.25	537.41		121.16	109.15	105.47	116.14	126.05	106.72	120.64	114.88
MTA_Mm	823.62	904.16		906.3	955.06	895.2	943.84	892.4	1000.1		1053.15	1058.91	1088.99	1020.59	1106.18	1204.82		3349.02	2591.46	2315.71	2613.55		3531.6	3623.93	3381.87	4292.88		2810.4	2872.07	2243.51	2897.17	2470.95		3471.14	3610.52	3721.05	3770.52	3239.58	2840.42	3493.16		836.98	779.75	733.45	806.69	876.53	776.61	867.98	864.19
MTA_Mm-int	299.88	316.75		295.44	322.45	296.3	339.94	303.07	323.8		295.12	317.01	324.64	319.64	375.5	364.29		636.66	501.29	466.17	550.99		505.4	701.04	545.85	756.06		504.83	603.42	498.53	593.26	580.96		728.5	724.25	791.3	816.47	678.27	635.73	708.44		348.82	330.03	320.78	333.92	366.34	315.72	353.07	359.14
MTB	244.07	262.35		264.21	268.44	250.09	265.14	255.85	285.93		306.69	312.06	316.71	279.17	320.41	336.06		1162.48	930.06	859.5	873.55		1157.47	1231.13	975.1	1184.77		1093.56	1065.29	795.99	1181.52	851.29		1186.7	1359.46	1358.78	1391.8	1162.45	1091.85	1192.61		234.98	227.82	206.99	243.45	247.98	226.66	247.74	241.08
MTB-int	39.73	41.59		38.24	39.29	38.88	42.02	36.2	40.79		40.8	42.96	47	41.1	40.81	44.29		96.32	67.92	64.01	82.89		83.07	92.5	74.94	122.73		95.9	109.39	71.66	78.02	81.3		125.24	128.26	132.19	136.41	111.15	100.02	128.94		39.44	40.48	39.94	44.13	42.01	39.16	32.95	37.33
MTB_Mm	145.46	158.02		163.87	172.79	159.74	161.94	150.71	173.26		217.14	197.53	210.27	194.35	190.83	210.63		781.29	540.19	498.59	562.89		715.08	834.18	634.69	892.22		543.93	525.49	441.75	509.6	554.84		603.15	647.48	641.42	693.28	537.48	514.57	609.64		137.26	127.86	117.31	138.9	138.88	130.22	142.77	146.01
MTB_Mm-int	15.13	16.6		14.5	17.6	16.12	17.49	13.26	15.65		21.77	19.86	22.92	21.88	22.48	23.63		47.5	34.63	21.78	38.22		29.98	56.95	48.42	49.36		38.14	43.63	31.19	22.65	30.3		42.63	41.48	39.86	51.85	36.57	40.95	39.61		16.56	14.02	13.48	14.84	13.86	10.54	10.65	10.62
MTC	664.97	735.59		728.91	762.01	740.95	710.48	716.31	794.42		912.99	900.79	921.59	882.44	853.32	981.25		3911.96	2737.71	2331.65	2711.86		3486.16	4299.51	3109.84	4591.94		3357.36	3241.17	2714.04	3142.89	2843.72		3750.33	4038.5	4081.61	4235.5	3351.74	3084.19	3773.33		646.64	592.52	549.31	651.18	622.12	594.62	640.91	658
MTC-int	110.35	116.89		107.42	121.98	109.83	119.99	108.35	113.11		153.42	145.41	148.36	134.45	132.59	150.37		525.18	402.06	348.74	384.71		475.08	708.53	482.57	718.71		407.23	418.54	349.59	416.4	405.09		527.4	567.28	566.96	613.34	466.08	459.63	517.51		91.3	85.46	78.33	95.76	90.87	85.54	86.17	84.63
MTD	1281.7	1374.2		1328.28	1434.75	1363.46	1349.28	1326.68	1434.69		1669.92	1666.36	1707.71	1602.97	1627.58	1807.83		7161.49	5083.34	4220.55	4910.75		6029.04	7661.49	5463.19	8097.02		5431.3	5728.64	4742.99	6271.36	4819.31		6216.02	6890.87	6985.55	7036.57	5462.18	5140.84	6265.46		1204.08	1117.59	1046.94	1212.08	1168.27	1148.8	1186	1197.28
MTD-int	37.63	44.66		40.34	44.7	39.07	42.44	39.88	46.34		53.55	58.03	57.67	47.28	51.52	64.17		360.03	249.08	211.35	225.31		336.33	437.25	259.36	526.36		255.93	307.56	273.9	411.44	257.68		366.6	404.58	408.39	424.68	313.67	302.96	349.98		31.71	29.33	24.64	35.1	33.31	33.17	32.12	32.39
MTE2a	500.72	557.37		563.24	605.62	544.96	541.27	551.37	567.26		726.43	707.78	753.79	730.77	817.39	773.42		2362.68	1571.09	1289.67	1541.91		1929.46	2578.82	1572.18	2701.01		1517.24	1771.54	1222.21	1630.42	1352.43		1791.35	2058.07	2041.22	2045.32	1661.63	1514.53	1836.12		588.23	559.96	505.66	580.74	610.09	549.41	585.62	577.62
MTE2a-int	37.08	37.14		36.87	42.11	39.46	36.07	38.81	36.71		43.34	42.97	46.72	48.55	55.98	54.42		66.39	34.28	40.13	48.58		59.07	69.53	44.07	96.06		76.76	63.2	45.05	54.21	57.45		66.06	74.01	59.83	75.06	59.06	61.26	67.36		39.08	30.66	32.49	38.16	35.47	32.21	36.01	38.39
MTE2b	340.13	362.97		354.77	377.9	356.62	355.5	353.95	381.3		417.74	401.17	434.14	399.01	426.95	473.18		2013.41	1471.94	1159.4	1417.03		1656.69	2285.13	1763.58	2371.49		1488.15	1575.33	1149.66	1457.69	1363.35		1503.37	1646.89	1724.09	1695.45	1319.68	1222.31	1543.84		329.19	294.99	300.42	322.4	339.16	322.4	349.07	355.77
MTE2b-int	63.36	67.07		58.31	67.56	56.43	71.22	60.26	70.21		47.3	52.46	52.41	54.59	65.9	66.22		103.43	81.13	58.39	72.12		104.38	104.87	108.51	125.2		35.42	82.23	71.17	69.32	66.98		84.58	88.37	87.46	78.64	61.42	78.92	81.91		53.33	48.37	52.94	54.45	51.7	45.29	55.13	66.69
MTEa	415.9	465.05		451.16	471.76	447.7	476.75	459.6	482.95		590.15	584.17	654.94	590.46	568.45	610.98		2988.06	2280.59	1734.01	1958.58		2318.56	3279.25	2190.91	3558.49		2145.31	2066.69	1768.71	2526.69	1868.47		2196.01	2465.46	2431.23	2379.89	1971.1	1801.08	2232.3		437.64	411.35	385.31	425.34	416.02	422.42	447.31	439.63
MTEa-int	41.8	49.55		43.61	46.78	44.48	49.54	45.93	52.82		45.75	41.37	42.83	47.67	47.02	52.29		183.2	139.86	98.1	123.87		179.06	207.07	140.81	239.13		167.87	148.26	103.06	166.2	139.12		181.15	186.44	186.21	179.49	143.78	144.07	163.91		36.76	37.1	38.58	36.78	38.63	39.73	42.21	46.8
MTEb	277.27	309.39		285.86	302.08	293.82	306.68	291.46	306.98		390.39	373.42	372.5	348.83	346.64	382.82		1888.62	1420.71	1227.92	1436.54		1688.44	1921.51	1575.09	1939.11		1203.17	1110	982.26	1374.96	1083.61		1421.71	1497.94	1524.21	1516.39	1224.5	1105.26	1289.3		289.63	268.63	262.51	288.85	277.79	277.55	296.98	308.47
MTEb-int	25.86	30.78		30.55	27.61	27.59	30.55	27.4	29.63		48.35	40.27	49.52	35.6	35.05	37.08		74.12	63.43	52.36	50.11		93.96	102.74	80.03	126.97		61.73	55.42	53.58	67.7	58.12		74.57	66.26	73.49	51.86	54.18	48.27	60.31		25.6	19.47	19.05	23.91	21.91	21.98	26.03	20.59
MTE-int	165.4	168.07		141.61	169.05	159.37	166.23	138.99	157.24		199.15	210.14	203.07	218.58	223.94	246.54		671.99	487.16	409	444.66		595.41	749.1	561.3	865.27		440.9	521.51	354.39	474.01	498.19		589.04	666.94	647.11	690.77	551.36	481.47	593.28		150.06	139.07	130.32	142.15	156.1	117.35	126.06	135
MT-int	25.52	27.9		28.51	27.57	28.1	28.87	26.34	26.26		29.64	28.38	30.07	29.61	32.33	35.15		66.43	45.96	53.61	58.38		60.56	88.49	57.52	100.08		62.2	63.14	43.93	71.95	52.13		77	79.45	78.59	93.89	72.9	65.31	74.34		31.18	28.56	27.99	30.07	29.58	29.2	31.52	31.9
MuLV-int	31.03	41.6		32.97	36.8	32.69	48.32	30.75	33.55		27.58	22.3	27.51	24.55	27.03	24.39		74.47	68.2	139.47	138.85		61.82	80.53	148.2	162.33		29.65	23.01	22.69	38.55	66.84		23.98	24.81	24.74	25.6	21.56	26.48	26.52		492.11	314.51	392.79	298.33	415.35	257.68	390.53	427.11
MurERV4_19-int	24.05	23.36		23.4	26.62	25.4	23.93	21.32	22.46		34.81	31.25	42.71	22.45	25.7	23.04		93.26	84.74	67.5	75.07		105.52	127.37	74.34	118.96		61.13	50.02	34.1	32.82	61.12		85.04	82.75	80.39	82.79	75.68	51.63	63.31		27.43	24.91	25.02	31.3	26.61	23.53	27.07	28.82
MurERV4-int	92.86	102.26		89.32	111.43	92.94	107.61	77.26	92.94		119.76	114.46	123.14	101.87	96.93	119.35		272.3	216.98	189.42	186.11		293.29	349.26	254.07	318.02		297.34	406.79	298.71	307.7	322.54		454.57	449.57	448.41	438.81	398.53	386.31	435.01		92.33	80.08	71.51	102.48	75.81	78.42	82.27	82.94
MuRRS4-int	59.17	61.44		65.67	70.38	65.84	66.98	66.55	65		88.93	78.38	99.42	82.67	88.04	90.82		427.45	382.94	347.72	412.69		244.24	222.93	492.01	533.16		119.67	107.88	72.25	197.26	129.41		127.73	117.99	119.59	137.38	110.19	98.15	112.86		39.05	32.31	28.2	35.2	36.32	32.05	34.09	35.24
MuRRS-int	22.72	23.32		18.98	23.03	21.67	21.88	22.05	24.06		25.87	29.11	31.97	21.46	29.14	32.97		146.44	113.32	259.39	279.51		70.95	110.49	341.5	335.43		61.67	58.73	69.15	75.03	59.79		60.7	67	61.87	57.29	45.15	49.15	58.5		14.44	12.49	11.34	13.28	14.23	10.77	13.32	12.15
MurSAT1	0	0		0	0.32	0.37	0	0	0		0.39	0.55	0	0	0.61	0		70.25	58.21	47.55	55		64.71	52.35	40.02	71.49		0	3.31	0	9.94	5.91		1.31	4.99	0	4.01	0.58	1.71	0.7		0	0	0	0	0	0	0.22	0
MurSatRep1	2643.73	2606.29		2455.84	2740.29	2503.6	2692.67	2396.11	2507.95		2007.77	2098.1	1866.32	2193.18	2324.12	2406.68		3143.58	3602.64	3580.35	3151.61		2352.61	2453.89	2204.44	1859.62		1662.31	2375.2	2228.57	1421	2534.36		2240.46	2257.08	2147.62	2021.85	2357	2274.4	2571.05		2621.18	2483.26	2562.65	2768.97	2439.99	2316.11	2475.28	2736.99
MURVY-int	4.04	4.18		3.95	4.13	3.99	6.69	6.71	8.58		5.04	4.08	5.49	8.66	8.03	10.15		121.16	90.54	88.3	112.02		85.68	79.32	138.55	179.67		84.8	56.45	50.57	55.7	67.75		50.61	57.77	68.44	66.47	52.95	51.18	64.08		3.53	3.62	3.18	3.54	4.64	5.13	5.64	4.61
MURVY-LTR	37.9	50.55		39.02	47.84	43.71	46.11	41.57	53.99		60.35	55.24	63.46	73.94	74.13	72.57		220.16	160.06	158.47	160.03		162.46	137.9	141.68	161.63		84.56	79.63	67.09	77.83	72.69		77	69.62	72.54	79.97	62.47	51.99	79.67		42.6	34.94	33.45	38.4	44.27	25.9	32.98	39.13
MusHAL1	37.3	41.03		41.9	45.58	42.06	48.82	39.61	42.08		66.65	63.83	66.57	57.61	58.55	67.72		616.39	447.16	461.83	510.42		456.89	863.54	664.77	948.85		301.65	309.02	277.45	346.48	342.48		473.57	564.36	513.23	564.1	473.72	429.1	474.83		36.57	34.04	31.46	38.84	35.34	34.46	38.58	38.8
MYSERV16_I-int	24.25	29.14		25.57	30.84	26.48	29.61	24.54	26.58		49.48	46.36	52.89	36.01	38.75	45.08		260.07	194.39	168.81	200.36		189.58	213.2	247.76	327.18		164.77	171.37	156.37	171.71	182.43		218.37	242.85	225.81	228.63	210.95	201.14	259		19.84	18.17	18.36	21.9	20.85	21.47	19.05	18.23
MYSERV6-int	180.59	223.02		166.58	227.86	173.74	199.51	178.37	189.48		253.59	250.96	261.15	280.35	296.84	312.06		471.56	391.4	314.54	316.41		340.86	404.94	368.77	555.33		229.39	355.85	239.84	400.68	350.58		488.4	559.24	530.17	519.06	437.44	418.1	508.55		222.38	160.83	153.81	218.28	206.81	133.7	128.49	107.01
MYSERV-int	27.56	30.78		27.02	28.82	29.17	33.58	24.86	30.17		46.31	44.06	44.65	40.09	40.22	50.82		182.14	122.32	112.45	118.5		120.24	148.94	143.15	236.28		171.76	176.02	150.24	151.78	149.97		219.88	224.67	213.24	224.74	195.4	168.43	219.38		26.54	21.62	23.99	29.47	28.23	22.43	19.66	21.79
ORR1A0	146.06	172.11		155.41	156.1	152.82	158.52	151.15	166.98		167.02	177.41	180.02	170.94	199.26	194.85		514.7	346.63	365.06	394.32		545.79	673.78	622.51	705.73		492.4	491.41	435.17	513.55	307.17		517.11	602.4	585.72	631.95	508.08	487.75	535.51		133.43	128.23	122.27	133.13	145.16	135.63	151.28	154.12
ORR1A0-int	61.65	64.56		64.44	65.51	62.9	68.41	62.98	73.57		55.8	60.75	53.91	62.06	82.84	76.24		90.03	57.78	69.56	68.37		89.32	91.29	73.76	142.56		62.73	91.67	76.42	116.06	86.77		111.51	95.75	111.9	115.3	87.22	84.43	102.84		72.6	67.66	68.29	70.71	81.23	65.84	74.65	81.6
ORR1A1	142.52	172.95		158.29	165.29	159.59	156.26	148.38	171.53		195.36	203.26	202.2	198.39	210.27	212.21		785.33	525.9	517.54	596.86		754.93	1139.13	827.31	1133.63		641.03	644.84	525.38	779.9	497.45		793.86	883.32	894.83	883.2	723.33	655.86	784.43		133.72	137.44	124.14	135.95	136.28	139.27	150.78	140.53
ORR1A1-int	37.51	43.98		43.89	44.44	39.45	48.81	39.96	46.66		49.53	50	48	50.04	58.8	57.99		151.49	101.48	97.58	109.69		116.68	153.22	116.77	213.17		108.41	131.24	76.63	177.8	120.7		176.55	181.24	185.8	195.7	151.56	132.33	170.27		40.08	36	33.92	36.77	42.09	34.53	42.11	41.26
ORR1A2	470.91	520.76		470.18	499.76	467.38	498.19	472.85	497.64		619.88	623.46	636.46	624.46	621.96	695.99		2559.42	1797.2	1522.02	1868.15		2576.81	2759.26	2500.47	2981.59		1997.41	2044.41	1629.14	2325.75	1725.77		2359.86	2586.24	2514.28	2499.83	2149.51	1978.4	2332.6		434.12	428.47	381.05	419.2	431.38	434.15	430.61	434.63
ORR1A2-int	55.24	64.15		54.28	68.44	58.26	62.8	59.21	66.24		81.75	82.56	87.33	79.95	86.77	95.74		300.46	183.69	169.07	208.58		256.9	336.06	255.96	338.7		297.44	256.95	257.93	282.77	233.98		328.77	347.03	365.95	388.13	313.56	271.17	357.63		44.74	44.86	37.5	51.3	47.6	43.78	44.12	43.69
ORR1A3	205.75	229.86		227.81	234.75	242.63	230.22	228.86	240.9		257.81	254.6	251.92	238.16	253.31	265.94		764.38	534.7	500.63	547.89		697.72	843.87	669.32	955.73		628.61	672.31	595.55	563.59	591.06		714.54	792.49	801.28	791.15	687.02	633.02	697.54		204.79	215.23	189.52	211.33	213.64	207.15	220.3	228.62
ORR1A3-int	117.92	123.79		108.44	125.21	114.96	126.6	108.42	122.89		135.41	135.88	140.13	138.66	157.87	160.05		392.12	269.86	261.25	298.52		314.88	476.99	324.98	436.44		208.09	289.33	234.6	355.3	301.87		414.96	441.03	451.44	415.87	363.79	346.27	406.14		102.19	96.28	92.55	96.5	103.57	85.89	86.1	80.74
ORR1A4	326.2	337.27		306.35	332.62	334.43	339.53	318.45	325.91		347.11	366.04	380.12	357.14	380.32	399.62		1536.64	1013.41	841.55	943.13		1266.03	1723.93	1325.19	1678.01		1155.3	1147.66	1014.25	1160.35	956.84		1430.54	1633.85	1586.72	1662.98	1322.23	1298.73	1402.28		289.31	286.8	277.85	302.04	300.28	279.59	289.22	306.53
ORR1A4-int	93.01	90.46		83.09	91.84	82.98	97.26	84.52	92.03		83.38	83.31	88.49	91.47	102.4	101.05		191.55	130.69	114.28	135.87		185.89	208.21	131.37	241.95		168.8	166.73	139.59	129.3	136.85		222.51	219.31	220.64	225.5	189.84	168.12	219.3		74.29	67.22	65.93	75.39	69.63	62.14	69.89	71.88
ORR1B1	390.04	426.59		388.67	436.84	407.91	407.86	399.19	458.36		510.72	517.78	525.77	487.23	489.15	551.75		2413.34	1606.62	1510.33	1685.7		1965.74	2766.13	1827.11	2933.63		2049.48	1769.58	1474.01	1805.59	1736.27		2042.36	2349.27	2252.94	2347.47	1907.08	1785.45	2073.19		388.6	368.54	334.66	382.18	373.92	379.29	428.48	387.57
ORR1B1-int	103.98	121.43		102.8	125.87	111.29	126.04	108.97	123.87		169.6	160.62	165.47	206.93	207.26	212.6		571.17	431.28	390.61	423.26		518.37	600.12	505.5	636.88		534.64	514.22	484.39	444.94	495.51		751.72	855.88	842.01	868.26	743.16	713.38	683.89		87.55	81.13	72.6	89.22	85.47	74.48	80.8	76.9
ORR1B2	219.33	235.74		231.64	231.29	235.1	222.92	227.51	251.56		277.79	288.73	286.6	287.98	274.85	296.36		1323.41	911.12	798.71	905.06		1111.38	1676.7	984.47	1436.03		944.9	888.86	791.89	1075.95	807.31		1166.7	1184.38	1103.96	1253.73	1022.93	947.03	1020.99		207.73	194.42	174.21	193.57	193.3	196.27	195.81	204.13
ORR1B2-int	9.74	11.11		9.34	10.71	10.17	11.15	8.87	10.53		16.68	18.2	15.99	15.83	15.07	19.3		162.65	145.22	121.16	131.38		162.53	239.21	173.63	187.78		138.76	131.24	124.73	149.34	142.9		243.38	281.5	251.14	299.26	245.43	240.12	204.04		9.46	8.87	8.63	9.16	8.85	8.48	7.74	6.73
ORR1C1	214.72	239.8		216.5	238.78	224.34	222.28	214.34	230.76		299.36	280.03	289.88	256.42	265.24	287.32		1204.05	830.43	667.72	769.01		1121.06	1372.64	1066.29	1331.93		1047.71	901.98	682.64	1022.84	876.93		1083.57	1236.62	1247.07	1221.77	987.81	878.64	1069.84		235.82	222.87	204.35	230.42	238.97	229.88	240.94	230.48
ORR1C1-int	10.33	12.12		11.12	12.21	8.8	13.09	9.28	11.09		13.1	11.58	13.36	11.68	14.93	15.88		105.79	72.48	72.36	67.38		118.49	107.08	77.05	126.68		69.39	79.74	55.2	39.94	72.83		72.99	89.32	87.98	89.11	71.02	64.79	74.74		10.75	10.01	9.45	11.96	11.48	9.98	8.8	9.06
ORR1C2	314.23	349.3		325.87	368.45	324.74	327.33	332.69	344.01		425.57	436.81	444.61	409.19	422.11	474.94		1829.77	1249.4	1085.67	1320.92		1741.14	2358.83	1475.95	2387.08		1596.08	1646.46	1282.5	1575.17	1302.72		1960.44	2114.95	2127.54	2221.86	1748.68	1634.35	1875.88		288.84	272.32	250.04	291.16	291.58	278.35	293.76	310.44
ORR1C2-int	18.67	21.01		17.11	20.11	18.1	21.16	18.03	19.03		34.55	30.15	32.86	30.33	30.6	38.34		142.9	89.38	82.58	82.7		125.77	187.78	133.14	203.31		105.36	158.45	103.87	148.33	109.31		179.96	184.51	189.62	205.06	158.9	152.37	183.57		19.96	19.71	15.89	19.44	17.42	15.91	15.03	16.1
ORR1D1	662.6	707.9		649.77	727.91	668.43	690.55	653.28	706.1		862.64	860.24	894.94	833.99	857.63	931.39		3358.56	2227.86	2027.89	2319.9		3024.11	3772.45	2648.21	3679.86		2911.72	2762.28	2279	3070.2	2381.27		3362.07	3780.26	3611.43	3772.26	2947.35	2764.54	3248.38		638.36	602.6	540.85	643.83	634.45	623.92	621.28	612.61
ORR1D1-int	47.49	54.78		41.29	53.06	45.16	48.7	44.4	47.73		73.67	70.81	73.24	62.15	60.99	72.58		270.89	179.57	145.39	170.2		225.56	319.97	275.56	345.78		233.85	241.95	202.52	207.13	178.63		296.09	300.62	322.27	362.94	266.42	225.68	307.51		43.24	44.73	37.2	54.88	46.37	45.28	47.43	43.15
ORR1D2	399.93	445.41		387.82	415.93	408.98	402.72	398.12	441.21		512.37	492.45	528.81	472.73	486.65	540.25		2368.11	1706.42	1517.14	1685.68		2236.19	2684.5	1817.95	2849.4		1938.97	1755.58	1269.33	2209.54	1493.3		1895.62	2102.05	2186.15	2135.25	1756.13	1617.82	1872.75		387.33	370.8	361.18	406.75	393.4	362.42	378.29	384.65
ORR1D2-int	89.18	86.23		89.76	92.6	92.75	87.48	91.2	95.96		103.12	100.72	98.83	98.9	92.46	102.67		199.13	139.49	194.39	177.47		182.93	203.79	162.68	225.46		221.51	196.64	159.42	235.24	197.64		242.66	240.1	256.44	232.06	220.79	226.93	223.37		82.46	81.12	72.12	87.07	80.26	75.4	71	66.26
ORR1D-int	18.64	24.52		21.74	21.6	17.8	24.45	20.57	22.2		19.61	21.26	21.2	21.45	23.68	29.66		94.94	49.26	45.02	47.56		58.78	75.45	115.7	113.87		102.36	82.41	68.6	120.39	62.87		97.05	131.96	132.15	131.96	118.89	89.36	112.53		16.45	13.31	14.03	17.83	14.53	16.54	14.38	13.96
ORR1E	935.27	1019.7		947.83	1019.26	956.71	1027.08	1004.96	1050.56		1148.59	1130.47	1193.58	1177.21	1262.65	1225.34		4290.96	3118.53	2571.38	2936.83		3708.47	4215.85	3177.92	4924.47		2967.95	2985.52	2168.39	3205.92	2623.44		2786.28	3082.62	3114.56	3155.75	2551.61	2355.51	2848.9		953.79	898.29	887.05	848.82	918.26	816.35	917.59	942.81
ORR1E-int	22.72	30.8		22.89	28.06	23.9	29.51	26.9	26.83		29.84	29.74	31.4	31.13	32.47	38.28		235.18	165.08	126.41	149.55		191.12	274.69	137.92	205.01		128.74	159.02	125.74	131.9	125.73		131.17	171.31	167.49	173.54	145.47	125.57	158.32		17.35	18.09	14.58	19.2	17.87	16.22	20.95	20.93
ORSL	10.1	11.96		12.84	13.07	9.53	12.91	11.36	11.36		16.27	12.05	13.52	17.06	14.57	16.28		35.92	34.7	35.89	42.18		51.88	16.54	25.4	55.4		29.59	44.74	25.65	13.5	35.51		41.48	27.89	28.55	23.27	25.36	25.29	41.72		11.73	6.81	9.48	13.23	11.45	8.89	14.07	11.26
ORSL-2a	1.32	1.54		1.03	2.06	1.17	1.65	1.49	1.34		0.21	0.78	0.45	0.6	0.62	1.8		7.14	5.25	5.14	5.39		5.12	24.3	0	4.06		0	17.44	1.61	0	0		0.97	2.3	0.99	6.63	5.18	2.76	3.44		1.2	0.67	1.12	1.26	1.11	0.65	1.11	1.79
ORSL-2b	5.24	7.92		7.77	11.22	7.77	6.94	6.66	8.39		7.03	7.81	3.99	7.7	9.76	10.68		36.29	20.82	21.97	16.49		32.45	41.57	9.83	39.95		24.24	10.4	11.54	2.39	19.18		14.73	15.5	15.63	27.57	10.48	8.83	20.02		5.51	6.48	3.58	7.06	6.23	6.91	8.34	8.58
PB1	2219.39	2373.26		2352.77	2461.3	2374.24	2369.25	2394.65	2408.69		2635.95	2670.99	2666.98	2533.73	2680.31	2687.63		3527.01	2697.44	2336.57	2633.38		3498.42	4160.63	3360.63	3817.45		3817.96	4677.87	3994.76	3742.99	3517.69		5251.01	5135.07	5827.78	5829.14	4756.95	4192.95	5282.31		2202.83	2133.94	2040.43	2331.61	2234.07	2068.14	2236.39	2192.69
PB1D10	10785.5	11226.2		11013.9	11575.1	11420.1	11097.5	10836.9	11558.9		12604.9	12427.3	12964	12160	12764.8	13124.4		19433.9	15012.7	12648.5	13957.7		19427.7	21306.1	17094.5	19501.5		20033.4	21661.3	18764.3	20082.4	17558.2		24747.5	25632.9	26036.9	26665.2	21750.4	20526	24313.7		10288.6	10035.4	9281.49	10536.8	10405.5	9835.17	10272	10344
PB1D7	4553.9	4773.56		4811.43	4973.72	4795.25	4743.78	4643.7	4922.65		5058.67	4966.37	5262	4985.2	5186.32	5329.14		7039.75	5552.17	4589.61	5053.95		7525.21	7969.54	6082.38	6978.25		8060.21	8423.51	7120.11	8180.47	6602.8		9240.74	9186.4	10096.2	9684.5	8328.64	7594	9318.49		4413.32	4230.46	4109.48	4535.72	4404.92	4216.35	4502.68	4418.46
PB1D9	5374.98	5694.04		5862.28	6152.5	6090.98	5748.78	5792.8	6123.91		6768.32	6691.91	6897	6398.57	6884.43	6889.78		9577.84	7546.01	6540.42	6866.12		10187.5	11726.6	8412.83	10090.4		12761	12406.1	10778.1	13595.6	10121.5		15173.8	16293.8	16477.6	16798.5	14266.6	13219.8	15270.1		5572	5345.08	4930.56	5665.62	5486.45	5211.58	5604.59	5588.74
polypurine	538.14	509.62		447.02	510.74	454.5	456.88	507.46	453.53		510.09	478.39	503.26	497.06	497.06	464.2		747.41	792.28	740.77	766.85		964.81	786.22	1252.43	909.64		1263.47	651.59	809.49	794.35	920.29		952.86	964.79	1008.16	1019.39	1029.44	892.13	854.08		426.95	462.83	423.32	479.28	391.79	437.11	383.78	346.78
polypyrimidine	268.07	285.48		261.03	287.21	298.27	254.3	269.78	239.34		294.8	327.32	338.42	305.01	304.32	307.26		764.37	564.73	559.38	538.9		686.65	914.46	796.61	685.61		438.37	520.85	432.74	818.26	508.64		664.59	544.96	815.26	692.74	614.43	549.96	488.1		248.2	239.01	245.65	239.47	234.61	239.65	237.28	256.62
RCHARR1	158.2	171.55		164.94	194.72	171.07	169.9	163.39	175.82		208.21	196.58	209.49	184.83	202.09	226		1004.41	673.99	564.03	649.76		711.61	958.21	715.31	1026.66		767.46	887.99	667.82	872.73	678.23		1008.73	1145.44	1093.67	1116.95	912.05	838.11	1077.97		149.33	142.08	130.35	158.02	160.84	144.54	163.26	151.67
Ricksha	14.11	13.42		13.03	12.45	12.86	12.29	8.64	14.6		14.63	14.49	15.89	9.96	11.45	16.26		20.15	16.41	18.48	24.59		33.99	42.69	19.15	28.96		23.36	23.65	16.5	22.15	12.41		40.36	36.72	39.32	42.82	23.68	30.74	33.65		11.72	9.92	9.29	10.42	11.82	10.1	11.2	8.8
Ricksha_0	1.09	1.11		0.51	1.01	0.39	1.74	0.7	1.57		1.22	1.43	0.73	0.49	0.51	0.93		12.67	5.96	7.5	9.22		4.91	24.65	0	42		25.23	13.36	3.97	6.58	8.34		10.85	16.76	16.76	20.91	18.35	11.32	12.42		0.86	0.55	0.26	1.18	0.52	1.18	0.8	0.73
Ricksha_a	0	0.17		0.36	0	0.2	0.2	0.18	0		0.18	0.51	0.19	0.17	0.36	0.2		3.47	0.87	2.48	0		0	0	4.77	0		0	2.52	1.63	0	1.86		4.48	2.75	3.14	3.03	5.06	4.52	1.19		0.26	0.29	0.14	0.16	0	0.26	0.12	0
Ricksha_b	0	0		0	0	0	0	0	0		0	0	0	0	0	0		0	0	0	0		0	0	0	0		0	0	0	0	0		0	0	0	0	0	0	0		0	0	0	0	0	0	0	0
Ricksha_c	4.78	7.54		3.66	4.22	5.05	7.13	4.84	6.29		12.69	10.54	15.49	7.59	6.25	5.13		39.74	26.58	21.66	42.01		58.27	16.26	23.62	16.42		12.95	22.8	22.43	6.75	14.87		28.52	29.46	32.05	37.93	30.3	10.46	21.74		5.37	3.19	3.54	4.77	3.6	5.17	4.45	3.84
RLTR1	24.5	24.6		26.08	29.08	24.9	27.15	21.86	23.36		28.96	32.76	30.02	27.24	34.69	35.01		151.89	154.4	159.03	155.74		90.76	80.05	174.78	141.01		90.52	93.66	68.28	232.64	82.04		92.22	92.76	99.56	111.56	110.66	110.74	96.34		27.41	30.08	30.63	28.86	31.58	28.99	18.36	22.28
RLTR10	64.74	70.67		64.77	90.47	74.07	98.36	81.83	90.01		111.71	95.25	115.69	136.87	144.87	135.68		2156.66	1734.28	4207.07	4517.29		1186.33	1950.86	5424.27	5245.24		914.74	513.68	409.61	693.96	552.07		561.84	699.56	646.1	685.06	775.17	641.68	761.04		64.35	65.16	57.79	73.23	63.94	59.93	51.47	57.41
RLTR10A	26.47	26.16		32.87	31.34	30.17	58.25	70.27	64.08		32.19	35.77	32.54	75.48	86.87	72.3		1348.62	1346.12	1395.68	1440.94		526.21	615.26	980.64	848.47		366.08	263.64	290.52	431.87	584.21		237.81	295.92	253.78	285.59	571.11	577.06	556.42		25.09	27.2	31.76	30.68	33.57	40.95	38.89	48.1
RLTR10B	15.68	22.84		18.32	24.74	19.17	63.61	66.8	65.37		461.67	397.19	534.84	165.67	149.21	133.64		586.35	533.01	1036.82	1028.41		201.97	273.41	976.57	1037.38		91.5	112.75	112.88	603.56	1758.52		127.6	116.19	130.21	115.56	880.99	824.22	873.62		12.11	12.33	7.43	10.18	11.78	10.83	32.42	24.47
RLTR10B2	18.43	19.61		18.1	23.19	19.59	51.4	52.32	51.39		289.2	256.43	335.45	110.33	106.97	90.81		880.13	756.19	1320.71	1231.57		356.16	640.62	1360.16	1396.44		86.18	122.26	124.84	559.41	1384.38		112.8	115.61	131.03	116.05	683.22	620.54	630.14		10.59	8.87	10.85	13.93	12.07	12.36	28.97	26.28
RLTR10C	149.43	147.77		128.58	145.5	135.58	709.76	590.67	688.27		407.38	383.65	440.01	1447.43	1736.15	1479.19		1656.94	1437.98	3178.18	3125.72		630.14	758.39	2962.24	3299.19		436.95	586.81	546.66	4438.29	10013.6		617.93	541.91	596.7	545.36	4718.9	4817.94	4698.36		76.27	80.56	71.1	83.02	90.53	77.8	145.17	116.16
RLTR10D	48.9	64.28		60.38	66.07	71.54	63.06	74.56	68.66		57.87	56.59	65.18	85.26	94.89	95.25		554.35	539.37	430.15	539.66		467.46	521.02	319.26	406.6		433.06	438.93	514.74	535.88	580.97		255.2	243.82	282.35	212.7	334.45	343.4	366.43		30.83	33.11	37.23	44.1	42.07	45.22	32.3	36.86
RLTR10E	81.79	83.93		86.62	82.64	92.29	83.4	94.68	94.57		88.83	88.34	95.82	88.99	98.32	101.52		385.13	303.85	414.47	444.3		187.56	202.7	507.98	484.09		90.8	121.77	100.14	259.38	223.36		128.75	159.27	134.51	138.26	222.06	197.14	178.21		73.08	66.04	54.68	50.27	82.26	70.7	76.46	65.86
RLTR10-int	96.11	104.04		88.7	108.79	88.48	163.77	161.26	167.18		311.01	261.7	338.87	267.25	251.58	257.31		1126.69	794.94	2573.13	2526.48		583.45	714.16	2740.52	3144.58		464.28	538.37	368.26	885	897.25		592.16	672.46	632.67	658.81	756.36	680.76	814.48		74.35	82.56	70.98	89.85	84.6	71.56	86.89	88.34
RLTR11A	103.09	101.94		99	115.74	100.55	107.48	98.91	104.5		118.48	112.22	118.66	126.65	122.72	128.42		525.99	385.7	332.23	351.24		464.97	657.71	433.1	663.9		467.5	367.37	355.21	453.45	302.14		475.87	495.03	492.54	492.79	404.67	414.68	419.61		109.97	101.52	101.52	106.76	107.05	87.59	102.84	105.31
RLTR11A2	70.96	78.07		67.49	87.4	77.39	79.5	76.91	82.13		104.89	113.19	108.76	92.98	102.22	108.97		534.82	410.34	332.41	402.79		492.51	666.09	478.3	739.76		418.38	479.74	354.06	608	389.07		577.42	602.96	669.37	588.47	471.18	465.65	523.27		68.76	65.45	62.19	77.98	69.03	67.83	66.68	70.72
RLTR11B	80.72	85.73		95.77	101.54	93.97	93.04	93.67	95.75		99.17	103.4	101.5	99.46	105.1	118.95		399.39	292.34	233.21	292.32		305.51	456.47	316.45	500.79		249.82	347.95	238.57	449.85	320.01		440.59	448.91	433.41	467.1	414.63	389.8	384.37		82.89	78.64	71.38	81.53	89.8	85.36	91.71	91.02
RLTR12A	21.38	25.4		22.18	27.46	26	25.24	25.63	25.6		27.92	30.05	30	26.35	26.35	32.81		136.23	103.42	101.98	91.39		130.73	184.9	147.11	154.09		183.87	140.46	70.05	87.83	111.72		170.02	192.22	178.45	193.32	152.21	135.98	166.16		21.77	19.05	15.59	24.89	20.85	18.25	19.33	20.19
RLTR12B	115.23	121.67		127.52	131.13	131.85	124.03	119	128.05		156.32	149.42	153.51	146.84	151.57	151.92		608.08	464.66	381.15	446.96		565.11	739.02	567.78	615.32		504.08	602.38	466.92	551.47	486.38		710.87	822.8	795.03	806.12	637.15	661.21	617.74		108.67	112.21	101.11	117.41	105.22	108.33	99.72	108.49
RLTR13A	14.12	12.43		16.84	16.61	12.75	12.52	15.25	17.09		14.33	15.44	16.57	17.76	18.35	18.39		70.62	52.71	51.55	59.18		56.09	48.85	85.01	93.77		37.98	19.27	29.67	35.85	41.71		33.54	39.2	40.97	33.05	40.4	35.18	49.59		15.11	13.31	12.17	14.03	15.1	16.05	19.79	19.73
RLTR13A2	7.97	7.2		8.65	8.99	8.7	8.89	9.24	10.06		9.91	10.77	12.66	10.93	11.18	12.82		63.67	49.43	54.27	50.93		54.94	56.54	66.49	88.54		17.05	27.98	25.8	26.76	51.18		25.43	28.18	31.16	29.42	33.07	32.7	43.91		6.63	6.8	5.45	7.8	6.41	7.69	9.44	9.52
RLTR13A3	8.22	7.41		8.05	8.61	6.46	7.26	6.46	8.46		12.3	11.16	11.48	9.61	9.73	10.12		38.41	33.42	29.88	35.29		22.32	29.16	41.81	56.28		34.79	26.43	24.73	49.16	24.1		38.18	33.73	42.94	42.54	24.75	27.76	44.47		6.49	6.6	6.48	6.55	7.39	8.36	7.68	7.07
RLTR13B1	21.1	23.94		24.34	27.96	22.52	26.86	19.19	26.41		23.29	23.45	24.1	27.37	28.86	30.68		130.38	92.19	75.86	101.89		103.96	66.62	77.41	141		41.69	82.17	70.3	109.61	73.76		75.02	100.34	88.39	85.88	78.34	74.33	91.73		20.57	19.24	14.82	18.1	19.22	16.62	18.88	24.27
RLTR13B2	8.37	7.7		6.05	9.01	5.95	8.17	4.85	6.32		8.58	8.92	12.05	7.67	7.53	7.62		85.49	81.4	66.16	66.44		36.42	82.91	54.7	108.83		18.82	22.19	16.77	37.18	21.79		27.34	26.84	23.98	27.66	28.79	24.5	22.95		5.39	4.38	4.11	5.09	5.19	5.27	5.6	6.22
RLTR13B3	18.81	18.93		14.54	17.45	15.28	19.13	12.08	14.8		12.91	13.85	14.57	12.2	16.23	16.63		37.38	35.43	35.54	44.63		33.19	42.12	22.92	54.83		26.69	28.59	25.66	41.17	23.52		25.96	25.92	24.97	26.4	22.06	17.02	19.72		34.69	30.7	29	29.41	32.25	24.82	28.11	33.82
RLTR13B4	9.26	10.25		8.73	10	8.28	10.65	8.71	10.11		11.92	12.3	12.49	9.74	11.34	10.54		40.06	23.35	21	27.71		26.7	10.73	17.18	49.47		20.95	21.45	17	31.97	19.22		23.44	27.45	23	27.65	21.35	18.84	30.67		10.09	9.24	7.54	8.61	9.43	9.51	9.21	11.24
RLTR13C1	11.02	13.24		12.57	12.23	12.14	14.56	11.43	12.35		15.88	15.12	17.22	15.67	17.19	17.63		47.79	39.84	44.35	43.65		25.88	47.84	36.66	70.57		13.43	26.85	18.62	10.62	24.1		23.88	26.07	20.22	22.84	18.41	21.41	22.78		14.08	11.11	9.98	11.93	12.32	9.34	9.27	11.71
RLTR13C2	10.7	13.39		13.98	13.01	12.07	13.76	11.1	11.21		16.18	14.09	13.87	14.12	15.08	19.04		103.85	89.8	83.13	89.55		64.21	87.66	106.59	98.61		47.82	81.73	38.41	60.64	55.84		68.77	81.63	88.92	85.02	61.44	69.76	83.81		13.28	11.79	9.6	12.35	13.92	12.76	17.4	14.72
RLTR13D1	22.07	22.09		21.55	22.23	22.95	20.59	20.71	23.99		24.88	27.73	28.7	21.41	24.41	25.73		120.87	102.86	103.62	102.34		81.06	100.86	96.58	142.3		64.98	55.89	59.88	81.91	60.26		95.48	109.23	97.07	98.63	97.25	79.97	96.92		21.93	19.09	17.28	22.18	21.15	20.14	20.78	21.26
RLTR13D2	8.2	8.65		7.27	8.83	6.73	9.22	6.92	6.54		10.75	8.33	10.06	8.76	9.91	9.76		35.78	31.12	25.6	26.39		16.25	16.94	17.46	42.4		23.34	22.98	16.72	16.64	21.27		22.92	22.71	26.31	21.82	22.59	19.35	28.79		6.7	5.7	6.5	6.79	7.48	6.82	6.99	6.76
RLTR13D3	27.98	28.43		23.76	29.25	23.5	28.17	24.11	21.85		35.7	36.02	36.17	34.23	31.05	39.1		167.89	149.74	148.13	161.57		100.72	126.83	108.05	139.72		150.12	111.87	69.92	137.51	162.69		96.91	104.26	111.67	98.02	89.57	89.88	93.48		21.52	21.73	19.63	24.76	25.77	21.86	18.1	20.82
RLTR13D4	2.27	2.97		3.09	2.41	3.52	1.7	3.09	3.7		4.76	3.82	4.94	3.61	3.87	5.71		28.53	18.37	18.88	14.63		16.65	9.56	19.94	47.49		14.49	15.87	4.79	16.9	6.24		12.5	15.49	15.9	11.06	10.5	13.26	12.44		1.79	2.08	1.49	2.42	1.65	2.33	1.72	1.45
RLTR13D5	9.38	9.55		10.64	10.71	9.66	8.88	10.39	11.1		13.28	10.97	12.29	10.8	12.02	10.66		78.51	60.48	45.92	61.91		57.61	110.46	46.64	115.79		38.85	39.43	44.65	36.99	37.26		46.87	52.67	46.41	48.39	33.54	43.85	52.2		7.08	7.75	8.87	8.53	8.74	9.05	7.4	9.2
RLTR13D6	14	16.14		15.49	16.86	13.49	16.27	14.94	17.18		25.01	21.17	35.65	18.51	16.89	23		130.71	116.21	93.63	114.33		96.15	138.7	132.25	151.96		35.09	49.82	42	63.12	52.16		66.67	70.99	69.46	70.41	59.79	56.11	74.24		12.27	9.51	10.59	11.05	13.84	12.24	16.26	16.06
RLTR14	100.03	107.38		107.21	97.75	100.15	99.48	109	112.8		152.15	145.84	158.55	127.97	138.42	145.29		392.08	348.9	255.96	330.99		324.27	430.13	343	393.91		244.88	257.61	226.65	188.91	244.88		335.74	398.5	384.37	441.45	358.12	341.09	330.67		88.59	80.87	73.63	81.26	86.68	72	76.91	83.14
RLTR14-int	75.59	77.41		62.63	75.15	68.22	74.69	59.68	70.77		71.49	73.07	69.98	75.18	66.19	87.83		301.14	230.01	181.47	222.11		207.95	244.13	254.36	375.7		161.59	171.12	105.91	103.81	122.62		158.66	167.67	161.51	158.27	138.43	132.25	144.24		43.38	38.95	36.94	46.34	39.83	35.34	34.14	43.05
RLTR15	223.31	228.08		234.65	251.3	248.02	230.66	218.63	249.87		276.78	276.24	305.55	276.27	279.75	293.11		1148.36	801.29	729.51	714.94		998.67	1432.61	884.49	1344.3		895.42	875.76	786.24	979.79	820.52		945.6	1031.29	964.93	1095.91	877.26	837.01	933.26		217.38	220.87	209.78	233.77	223.85	225.55	213.76	215.91
RLTR16	79.68	85.2		83.38	88.1	94.16	96.03	99.07	96.81		123.47	117.08	119.86	115.9	125.83	115.21		464.41	349.81	339.46	348.65		453.42	552.11	421.01	549.32		497	355.8	294.02	283.59	256.36		397.61	438.84	428.35	487.11	392.54	334.84	356.06		73.14	74.65	70.81	76.75	72.31	78.28	79.56	73.27
RLTR17	70.49	70.94		73.77	81.84	75.13	82.52	71.21	75.88		90.24	89.9	85.66	85.54	83.97	93.41		680.58	535.53	450.67	484.88		530.85	603.11	527.05	711.18		514.01	480.98	445.78	427.01	475.57		488.37	555.94	537.96	581.25	439.35	447.92	473.93		78.75	70.47	69.28	88.4	74.16	68.72	67.94	71.91
RLTR18	265.89	263.9		283.18	273.12	254.04	262.68	274.74	262.64		301.43	298.21	329.58	271.32	295.78	250.53		349.58	359.79	316.73	331.7		241	289.3	314.98	355.43		231.58	338.33	296.15	185.8	246.87		271.33	303.9	275.88	310.62	265.67	260.45	285.91		258.83	255.23	277.77	271.28	270.69	253.91	243.12	259.36
RLTR18B	106.84	117.17		108.48	109.06	108.47	105.28	105.51	109.02		131.25	127.85	132.01	141.69	132.53	139.27		351.88	263.11	252.58	250.35		283.81	310.3	265.85	378.16		273.25	252.54	203.08	269.78	216.31		310.03	318.1	317.6	331.42	301.01	269.44	315.22		92.34	83.48	84.29	91.89	88.42	80.15	96.28	101.33
RLTR18-int	32.33	36.34		30.73	33.26	36.33	35.07	31.71	32.11		37.42	37.37	43.16	33.08	42.86	43.97		162.56	80.75	75.11	70.05		82.16	108.83	55.31	122.59		78.75	82.01	74.19	92.9	80.68		99.75	117.95	113.35	92.71	100.85	89.29	113.44		34.22	32.97	29.92	37.16	34.56	32.54	30.73	29.23
RLTR19	50.25	51.76		56.03	62.44	49.45	59.8	49.9	59.61		64.93	63.58	59.33	51.78	63.71	66.31		117.49	125.15	91.1	107.2		181.25	295.04	120.77	164.5		115.31	115.6	148.37	129.65	110.67		144.59	126.92	132.2	122.83	137.82	103.89	144.7		51.81	50.74	51.61	52.2	55.53	53.64	51.21	58.33
RLTR19A	11.89	12.51		10.71	10.66	10.38	10.64	10.28	9.06		20.04	19.9	23.71	14.66	14.16	14.8		33.82	34.58	22.49	33.21		18.88	23.71	32.65	39.27		10.17	40.96	39.74	11.07	20.68		24.49	21.06	23.08	17.23	20.58	24.86	28.27		11.95	11.11	10.44	14.51	14.79	8.41	6.01	7.6
RLTR19B	4.07	4.55		3.7	5.3	3.16	2.78	3.08	4.17		3.96	7.34	6.34	4.64	5.91	4.84		32.67	16.1	9.52	22.87		45.79	48.64	16.55	37.46		23	20.55	13.56	15.9	37.26		37.16	40.88	37.79	40.12	35.24	28.22	28.01		3.14	2.71	2.36	2.99	3.56	3.3	2.35	2.74
RLTR19C	19.24	24.5		23.64	18.96	22.21	23.5	24.3	25.16		23.43	20.44	25.35	26.86	23.78	25.17		62.24	38.54	27.8	42.14		33.18	50.2	32.66	71.75		43.8	58.64	33.95	18.03	44.34		42.32	59.92	63.81	67.84	40.28	49.68	54.66		22.54	17.15	20.44	20.26	19.8	20.98	29.24	28.42
RLTR19-int	2327.22	2309.74		2337.22	2332.26	2363.22	2222.1	2188.43	2266.61		1858.09	1955.5	2033.73	1833.93	2098.74	1984.18		793.79	757.89	703.62	1021.38		632.07	779.53	829.14	781.99		985.39	838.32	856.8	745.92	728.11		1051.22	1280.44	1068.28	1040.24	1071.66	1133.52	981.57		1973.1	2221.32	2244.31	2060.43	2076.47	2167.65	2107.32	2352.25
RLTR1B	32.66	33.56		34.38	44.26	36.82	55.1	52.72	56.29		43.84	44.36	47.21	67.19	66.96	77.14		1240.62	1354.74	1862.53	1694.73		397.17	620.69	970.35	1026.17		290.41	185.11	265.33	1154.67	1099.72		212.48	233.18	237.63	233.85	405.83	352.15	353.18		37.06	32.18	33.39	30.8	34.59	37.78	58.45	64.04
RLTR1B-int	40.69	43.52		52.39	44.98	51.51	66.14	76.39	66.91		57.97	60.88	72.48	62.99	64.39	69.38		594.2	556.06	541.67	664.03		178.87	300.21	785.89	887.44		110.39	117.64	104.53	362.91	316.97		82.61	84.81	92.4	92.02	117.67	114.34	135.99		34.56	32.91	32.66	36.85	35.48	36.48	59.9	57.1
RLTR1C	17.03	18.34		18.49	18.93	17.66	21.15	19.86	20.48		20.63	20.38	20.96	18.88	25.37	24.88		158.95	131.34	123.81	125.45		108.3	151.67	134.74	156.3		78.15	70.11	69.67	137.1	64.39		100.81	112.92	104.63	98.23	93.14	81.75	91.73		14.85	12.79	12.14	15.42	15.44	17.11	17.4	17.29
RLTR1D	29.26	34.12		40.24	36.44	33.71	39.27	40.72	45.29		34.75	26.45	29.41	32.31	33.06	32.5		256.68	186.54	193.39	192.81		164.66	120.04	186.59	229.66		77.34	58.96	53.13	41.67	91.63		67.88	81.31	70.76	79.24	73.41	66.89	76.3		17.16	16.57	16.23	14.41	21.04	15.23	18.82	19.61
RLTR20A	34.65	38.7		42.25	40.16	44.89	40.18	42.81	47.87		40.69	43.68	42.45	44.59	48.07	50.07		173.76	111.44	114.54	111.42		208.08	265.11	169.07	214.16		149.26	112.52	124.51	172.28	100.67		215.67	205.41	211.67	219.73	182.45	153.82	158.78		26.52	25.6	23.31	27.49	24.67	25.65	35.89	33.02
RLTR20A1	9.26	10.15		8.94	10.52	9.27	9.48	10.54	13.13		16.46	14.33	14	15.52	11.19	17.38		57.94	40.67	38.16	50.33		41.3	99.86	39.36	71.96		35.77	31.76	28.19	31.08	20.16		56.61	51.52	63.81	64.99	35.42	51.04	44.96		10.46	7.95	7.67	10.52	8.17	7.79	7.63	8.76
RLTR20A2	22.45	27.49		24.87	25.86	21.55	27.25	25.37	29.45		29.11	25.68	29.32	31.82	31.77	33.3		189.1	120.46	100.82	134.9		216.5	225.64	199.15	284.11		220.22	177.77	107.89	257.23	111.19		165.31	193.65	181.47	235.38	149.97	134.69	160.81		20.76	19.13	19.99	23.45	20.37	20.34	22.85	19.85
RLTR20B1	23.22	25.81		22.72	27.47	23.74	30.37	24.83	27.54		25.66	30.29	25.79	24.04	28.52	27.51		101.33	79.58	78.42	110.66		105.97	229.88	83.42	128.9		99.73	82.19	80.32	131.45	71		118.91	124.37	139.42	148.49	92.84	96.25	101.83		26.43	21.43	21.99	23.02	25.33	20.34	25.16	26.44
RLTR20B2	11.5	11.91		11.55	12.89	14.25	16.79	16.03	13.42		18.5	19.56	20.3	16.08	17.5	22.41		108.82	85.56	83.23	89.81		112.06	164.45	134.8	128.99		100.53	84.44	68.89	123.16	116.62		136.19	112.12	127.67	111.61	87.07	81.37	95.91		11.05	11.47	8.91	10.16	7.4	12.17	12.88	8.3
RLTR20B3	32.74	36.77		36.16	36.33	37.31	36.76	34.11	40.73		41	41.12	40.95	38.73	42.99	45.8		304.25	213.28	193.08	249.28		250.47	395.75	269.64	404.7		199.08	211.84	157.69	275.12	198.84		245	240.64	276.19	287.67	230.58	192.14	197.94		28.77	29.66	24.27	30.43	27.56	28.97	32.36	31.52
RLTR20C	39.24	42.18		38.23	45.84	42.39	42.01	42.04	42.93		51.41	46.83	54.28	55.99	49.37	60.25		229.39	159.91	105.95	147.8		271.53	380.12	219.84	280.99		184.78	157.27	152.81	298.78	157.86		248.3	271.31	235.86	292.26	219.69	204.98	202.92		34.82	33.65	29.19	34.33	30.84	31.25	33.29	33.6
RLTR20D	24.76	28.94		29.29	34.64	32.74	36.15	31.63	34.89		56.12	53.27	58.41	48.61	43.39	60.5		311.33	189.39	138.76	199.41		250.08	357.86	277	357.18		162.61	178.15	212.34	148.32	174.4		254.69	265.16	254.08	286.67	209.73	177.64	216.95		19.87	19.44	17.29	18.83	17.25	23.6	23.96	23.15
RLTR21	171.24	163.63		169.51	190.08	177.38	188.31	202.02	198.55		164.62	167.51	164.95	180.99	205.48	202.65		395.08	306.41	273.28	329.51		330.06	536.77	299.53	560.83		244.71	232.56	229.94	311.34	301.85		366.53	435.55	368.02	384.39	342	286.05	320.56		172.81	159.66	159.8	160.69	171.55	147.05	172.4	176.26
RLTR22_Mur	30.56	37.91		38.96	47.65	37.62	46.14	35.43	41.6		54.26	50.13	56.65	46.83	49.97	57.38		362.82	269.09	230.73	281.37		269.71	372.36	287.96	503.69		233.41	227.97	170.43	236.13	214.19		316.33	339.08	324.4	331.95	288.12	270.82	302		34.88	33.83	30.36	43.31	39.13	36.44	38.17	36.08
RLTR22_Mus	26.76	35.1		29.93	30.56	29.43	30.87	27.59	27.62		30.31	37.56	33.85	36.73	39.33	43.04		128.53	100.92	101.01	95.7		106.11	159.47	92.8	174.55		76.43	93.16	79.82	91.96	91.83		104.63	129.8	111.58	94.3	79.48	87.67	116.51		32.56	30.17	22.8	33.77	32.89	27.23	31.78	33.66
RLTR23	50.67	53.07		50.53	54.02	49.98	55.03	49.25	60.76		68.65	74.47	73.6	65.28	66.52	75		386.22	314.37	264.26	305.77		241.48	411.33	302.49	314.57		162.8	168.36	196.94	243.18	245.24		193.33	240.51	175.94	198.09	181.41	163.61	177.64		45.34	43.67	38.05	44.48	49.55	45.18	46.85	44.02
RLTR24	39.55	45.81		36.65	43.41	39.49	37.66	42.55	43.73		59.5	60.78	69.5	46.78	55.96	57.53		258.28	211.21	185.71	193.11		232.02	252.92	156.69	236.07		172.78	159.02	145.02	137.66	153.87		143.35	166.11	175.22	161.13	137.95	131.48	156.22		34.55	33.08	31.23	39.87	37.5	33.08	33.79	34.94
RLTR25A	65.93	72.29		67.29	67.46	74.09	73.29	69.85	74.92		80.62	79.68	83.85	79.22	88.07	90.59		398.77	285.59	244.68	232.9		440.02	461.3	263.12	471.37		336.78	334.71	262.29	340.63	246.82		447.54	475.17	444.41	453.2	364.32	330.73	359.07		58.91	57.71	50.77	61.46	55.85	57.64	67.05	63.64
RLTR25B	226.77	232.72		308.45	297.11	295.38	238.2	218.83	218.59		381.12	381.66	372.52	332.28	319.57	292.31		735.4	620.89	481.95	631.21		571.76	909	569.39	876.21		827.95	737.06	628.21	730.36	738.16		2218.03	2446.4	2009.93	2282.11	1860.53	1742.08	1335.62		319.98	335.95	295.52	334.84	355.41	370.27	199.2	200.38
RLTR26	29.78	31.3		28.07	32.27	27.25	33.34	32.41	32.06		41.16	48.06	38.2	42.27	40.37	49.7		259.04	226.58	169.48	174.33		250.04	296.98	288.44	302.3		107.68	139.74	101.76	83.99	110.43		108.21	119.67	114.98	117.29	104.42	91.77	109.94		29.73	26.47	26.48	27.45	28.86	28.32	31.81	34.81
RLTR27	81.46	81.26		75.78	86.45	83.13	105.93	93.31	103.2		123.04	100.06	99.47	151.76	151.05	146.66		1453.08	1411.29	1486.38	1580.19		806.28	620.65	1042.17	994.05		498.46	765.18	543.58	886.99	1295.65		435.12	472.87	465.09	433.99	831.28	789.08	843.39		54.28	54.81	61.52	68.65	69.98	52.46	50.33	51.51
RLTR28	91.98	89.29		79.58	94.04	88.57	94.11	84.23	90.54		99.73	101.63	105.72	100.2	102.84	116.6		351.08	248.21	211.39	230.25		232.86	446.05	309.11	400.72		231.17	244.55	246.89	254.26	208.28		278.63	298.39	290.39	338.46	261.69	260.31	270.8		73.88	74.17	71.36	77.2	69.43	67.29	65.9	64.7
RLTR28B	33.36	42.05		33.02	35.08	37.72	35.18	37.52	39.71		44.24	40.7	45.01	36.12	47.6	40.54		152.35	86.28	79.93	90.72		137.11	154.48	137.54	199.52		147.91	80.11	98.27	89.53	110.79		93.85	106.96	102.85	95.59	89.59	66.19	105.07		32.95	28.78	24.6	32.97	29.17	26.61	28.08	30.96
RLTR30	9.53	10.46		8.66	10.21	10.02	10.8	8.57	9.2		11.21	13.57	13	10.87	11.21	14.16		49.03	41.74	31.68	33.79		60.26	97.05	40.07	76.22		44.69	37.43	26.69	56.96	31.02		44.33	44.82	40.86	44.11	39.74	32.78	54.93		6.65	6.66	6.45	8.77	8.37	8.02	8.42	9.22
RLTR31A_Mm	22.86	21.31		27.38	27.29	27.84	24.8	22.7	24.32		31.68	29.08	34.5	26.23	32.63	30.5		154.53	131.23	104.14	126.71		111.77	212.53	125	148.26		142.87	130.27	98.46	106.07	92.49		115.21	112.78	126.7	126.72	107.27	96.33	106.73		20.37	21.74	21.08	22.79	19.75	20.09	23.23	25.51
RLTR31B_Mm	4.65	5.11		6.16	3.81	5.67	6.66	5.42	4.3		5.05	7.48	7.29	7.63	6.17	8.37		109.96	64.81	77.27	67.5		71.18	153.62	68.38	73.49		118.87	81.44	58.87	98.41	63.8		107.68	116.45	119.34	140.96	99.84	99.23	95.36		4.61	4.67	4.14	5.22	5.46	5.33	4.37	3.85
RLTR31_Mm	17.77	18.73		19.29	18.48	21.96	16.87	17.72	20.56		19.93	21.03	21.06	22.48	23.89	24.7		210	137.06	114.87	134.12		168.34	264.49	181.89	303.62		194.33	108.39	138.53	153.78	123.86		184.12	233.92	217.6	246.37	164.03	162.46	167.48		13.8	14.54	11.67	15.61	15.39	17.2	18.23	16.88
RLTR31_Mur	12.99	15.66		13.33	13.47	14.2	16.25	13.04	14.35		19.44	20.19	21.77	18.92	20.84	22.32		151.2	97.17	87.69	106.67		133.82	190.28	158.07	218.38		117.52	120.29	89.13	135.64	96.49		118.9	129.85	129.72	153.6	118.49	100.48	94.06		11.69	11.77	10.92	15.09	10.53	10.86	13.04	14.73
RLTR33	44.06	48.93		44.53	52.08	46.89	48.37	44.16	49.02		54.16	50.54	51.49	51.32	53.97	59.67		215.19	169.25	126.77	127.71		111.83	143.62	153.5	186.13		150.16	139.2	132.8	130.35	130.24		153.93	163.91	175.24	168.21	148.26	122.44	190.54		50.84	43.84	43.25	47.55	50.09	47.83	57.34	56.31
RLTR3_Mm	0.48	0.39		0.31	0.42	0.36	0.12	0.43	0.58		0.64	0.88	0.06	0.71	0.1	0.68		15.02	14.16	16.16	22.24		20.69	25.27	9.99	3.28		10.34	5.87	7.33	0	2.71		2.93	6.25	4.49	6.52	2.78	3.1	3.48		1.29	0.17	0.24	1	0.64	0.59	0.21	0.32
RLTR40	42.71	49.76		45.32	57.11	49.08	54.85	47.62	52.6		64.18	62.26	67.26	59.38	61.15	68.89		353.09	246.07	227.54	266.17		251.97	388.31	259.68	428.7		250.06	248.57	217.51	339.01	227.74		340.09	373.64	362.76	375.01	297.21	283.09	320.65		43.94	43.5	33.84	44.27	44.06	39.65	38.93	42.42
RLTR41	32.05	31.08		32.82	31.91	30.81	37.8	31.76	35.79		44.97	49.95	55.43	40.64	40.81	43.89		256.71	243.74	191.49	215.75		179.47	267.77	217.4	169.37		159.97	103.89	126.87	118.47	122.68		126.17	131.34	128.98	126.87	104.72	109.61	128.24		30.86	30.85	28.18	29.92	30.92	31.83	36.95	34.32
RLTR42	6.27	5.41		6.06	8.13	7.18	5.39	5.69	4.88		6.23	5.69	5.68	5.61	4.2	7.75		36.97	37.32	26.58	28.67		20.67	33.76	28.11	76.61		48.97	20.78	49.33	10.24	13.63		41.98	45.81	32.75	26.71	32.34	25.97	29.84		7.85	6.22	5.1	8.92	7.06	6.01	5.68	6.19
RLTR42-int	109.21	113.57		103.98	124.59	105.91	116.12	101.68	99.39		195.63	183.83	194.6	191.26	179.85	180.73		406.63	278.81	231.1	258.55		318.43	515.55	245.14	300.92		222.84	232.91	218.03	180.81	228.94		333.12	353.21	337.59	352.75	273.93	257.64	302.03		131.28	112.52	96.03	141.65	121.79	90.66	90.99	78.21
RLTR43A	2.17	2.48		1.79	3.5	2.02	2.35	1.84	1.63		4.53	1.98	3.49	2.84	6.4	5.5		28.11	28.65	11.49	19.31		9.96	23.75	7.57	16.29		1.84	0.87	4.45	0.46	11.94		8.3	12.22	13.47	12.14	9.79	7.14	7.44		1.09	1.33	1.37	1.29	1.79	1.86	1.09	1.64
RLTR43B	0	0		0	0	0.36	0	0	0		0	0	0	0	0	0		1.77	0	0	0		0	0	0	0		0	0	0	0	0		0	0	0	0	0	0	0		0	0	0	0	0	0	0	0
RLTR44A	17.76	17.04		17.22	22.35	20.96	16.63	19.18	17.58		21.25	21.39	24.94	21.35	18.32	19.6		299.54	293.38	214.68	225.82		204.73	154.19	181.8	141.61		109.39	106.89	119.68	150.27	130.13		57.83	64.84	54.45	56.41	62.21	60.99	63.55		11.7	11.73	11.42	14.42	12.62	16.26	9.68	10.88
RLTR44B	7.14	6.9		7.08	9.19	8.07	9.02	6.73	6.38		9.41	10.16	9.64	10.25	9.78	10.42		212.7	211.28	136.27	184.21		115.18	168.99	97.06	122.99		102.1	96.93	107.1	113.76	81.3		61.57	65.3	65.25	59.25	65.88	50.16	60.38		4.55	4.91	4.86	5.44	6.57	5.66	5.26	5.59
RLTR44C	42.92	36.66		35.25	42.41	42.68	45.86	41.49	42.32		28.81	32.19	27.13	33.9	32.9	34.07		323.91	319.05	248.89	299.46		186.89	252.28	198.15	207.6		112.11	81.44	145	141.05	136.36		86.92	103.06	91.82	100.76	88.68	105.92	108.82		29.61	31.6	32.57	31.18	27.49	29.24	31.54	33.26
RLTR44D	4.92	5		5.5	7.13	6.9	7.1	10.47	9.78		5.52	6.33	6.94	11.89	11.28	10.99		151.39	120.36	104.86	125.85		70.85	71.84	48.81	70.34		66.07	56.31	47.44	57.34	59.78		31.33	22.9	31.76	29.19	29.48	35.42	33.85		3.61	3.55	3.52	3.87	3.83	5.22	5.49	7.29
RLTR44E	8.38	8.01		9.77	8.84	10.49	7.6	10.39	7.09		10.04	12.26	9.63	11.31	10.8	10.64		259.4	223.42	182.6	202.61		122.68	157.52	115.56	147.46		86.57	88.1	109.26	134.2	109.4		72	78.76	92.14	70.16	70.91	74.34	66.44		5	6.61	5.65	5.22	5.37	8.54	5.32	4.81
RLTR44-int	88.21	87.3		91.7	98.46	98.16	88.47	86.07	79.5		93.31	99.96	91.63	99.72	107.54	100.59		424.88	343.38	288.19	363.52		238.69	304.38	286.92	266.68		258.61	290.63	259.93	361.13	301.07		325.36	358.44	327.14	324.76	337.45	351.3	327.11		60.7	67.7	58.68	81.05	72.79	64.01	42.91	45.62
RLTR45	58.11	63.15		51.54	59.66	53.66	56.77	55.68	57.94		51.91	58.15	50.88	61.47	58.84	68.61		519.11	427.37	479.76	518.81		416.81	492.6	671.45	768.88		141.59	138.9	89.93	237.87	192.85		152.48	148.9	147.4	147.91	175.52	145.08	135.63		37.55	33.18	35.12	32.86	38.63	27.86	39.44	41.57
RLTR45-int	1334	1359.05		1118.06	1518.16	1197.72	1267.7	1323.78	1318.44		1460.54	1505.38	1629.52	1989.59	1804.61	1697.85		629.84	549.83	602.65	662.71		439	395.66	733.85	852.74		348.74	322.63	294.5	429.42	456.47		314.14	312.69	330.39	318.74	453.33	491.63	589.73		1698.06	1875.65	1801.48	2341.45	1037.25	1623.25	2075.17	1287.67
RLTR46	191.64	232.21		223.38	230.63	192.88	208.87	242.34	242.55		173.03	166.94	163.55	235.47	231.53	234.92		271.06	243.9	275.33	291.36		208.38	149.24	266.94	320.3		73.07	85	72.91	94.74	141.51		64.44	71.39	59.14	55.17	67.89	65.07	74.6		150.73	111.97	125.04	116.75	156.58	112.56	181.36	173.74
RLTR47_MM	6.02	6.25		7.8	8.89	8.35	6.42	7.82	8.04		10.12	11.49	12.1	9.07	10.08	11.32		83.52	69.84	66.26	65.63		72.01	53.48	88.71	40.68		21.93	16.19	17.38	28.78	69.97		27.7	42.2	34.06	27.55	28.98	27.08	34.57		6.4	6.53	4.08	6.49	6.43	7.65	9.14	9.25
RLTR4_Mm	132.91	148.04		165.37	155.79	146.53	165.12	139.33	162.67		112.52	105.36	126.05	148.93	140.15	142.03		206.61	256.51	868.42	743.58		186.8	201.64	718.55	728		73.37	89.79	67.07	126.37	175.41		108.82	114.69	135.91	118.8	153.88	164.76	137.56		471.02	314.01	377.72	288.56	469.21	258.5	399.6	484.77
RLTR4_MM-int	257.66	272.19		283.33	261.48	280.96	317.61	240.32	290.12		202.67	180.15	210.11	252.83	193.93	241.48		269.66	301.11	949.76	875.95		180.57	164.96	871.26	810.07		132.68	126.06	102.33	234.79	213.23		115.1	104.87	117.62	106.19	141.62	149.46	144.35		877.46	511.09	664.87	504.41	729.26	484.16	744.08	817.02
RLTR5_Mm	11.73	10.49		10.72	8.94	11.51	10.24	7.96	10.44		10.22	9.1	10.11	9.8	11.44	10.04		63.95	53.32	46.22	60.84		45.75	57.54	92.42	29.21		54.02	55.66	32.12	40.22	36.8		25.61	24.74	25.67	30.31	31.01	23.45	21.63		8.4	10.11	8.64	8.49	9.4	9.2	14.37	13.98
RLTR6-int	101.11	95.55		96.77	97.09	111.89	116.1	110.32	93.59		135.27	205.49	258.69	182.94	161.51	150.49		248.62	215.37	453.37	428.83		135.09	107.5	491.62	496.48		95.7	79.47	81.7	81.38	100.92		110.25	113.99	111.37	117.75	98.85	91.72	113		87.28	73.16	88.02	79.21	68.49	58.18	79.94	65.93
RLTR6_Mm	861.7	849.48		939.99	909.23	1049.57	1007.48	1143.64	995.01		923.84	1491.14	1907.3	1332.37	1606.39	1154.78		410.69	369.27	534	561.21		273.46	350.84	807.39	866.45		160.37	135.07	165.22	199.23	233.14		211.94	248.88	248.84	228.22	178.96	189.02	212.09		1162.98	961.66	1042.42	963.51	1115.66	912.13	1259.63	1203.27
RLTR8	14.18	14.43		14.83	15.2	13.11	14.25	12.55	13.91		18.4	17.67	15.33	16.49	20.69	14.68		42.42	28.27	22.92	36.96		48.93	16.28	57.32	104.4		56.42	29.89	13.82	52.96	34.55		24.2	37.28	37.82	34.73	35.78	28.69	29.97		11.79	11.9	12.57	14.97	14.01	9.05	12.2	11.21
RLTR9A	53.11	51.39		51.61	58	54.44	54.95	61.82	66.21		53.99	60.42	64.62	71.81	71.34	72.38		210.33	151.96	147.66	168.94		169.81	153.45	196.2	275.72		57.96	103.67	104.88	137.39	103.11		106.28	120.57	107.73	110.88	83.24	87.81	102.05		39.1	34.33	32.87	36.24	37.17	35.66	40.58	47.27
RLTR9A2	2.68	1.65		2.32	3.67	3.25	4.19	2.81	3.41		6.87	5.38	7.37	4.31	5.8	5.95		22.72	20.32	20.21	15.09		11.73	24.02	5.12	46.83		36.25	2.74	5.32	17.58	13.76		8.13	8.97	13.49	12.44	10.43	7.36	4.13		4.58	2.8	3.61	4.12	3.77	4.06	4.45	4.3
RLTR9B	41.65	46.82		56.73	46.47	62.6	41.67	79.93	71.77		37.79	37.9	34.96	52.15	50.25	61.23		29.25	17.83	22.57	26.63		27.68	34.28	23.76	53.47		16.43	17.04	15.25	24.35	16.02		19.23	24.64	15.79	24.98	30.94	14.2	23.37		46.81	41.57	34.75	40.24	43.01	32.87	58.21	50.88
RLTR9B2	5.66	6.43		6.19	5.1	7.07	7.3	6.28	8.78		8.08	7.22	6.68	8.24	8.3	9.24		60.24	61.02	42.86	45.48		60.36	45.16	63.2	58.22		12.87	18.33	14.51	30.21	6.88		19.21	19.4	23.75	14.22	20.03	14.92	20.81		5.37	6.37	5.46	5.38	6.95	6.41	9.16	7.99
RLTR9C	7.27	8.67		8.26	9.26	8.15	9.33	7.75	7.67		9.92	10.87	11.08	8.44	9.9	9.45		127.68	91.06	96.18	112.94		113.37	119.23	134.71	126.74		38.66	25.51	20.99	22.5	25.58		22.54	34.3	23.08	22.9	35.68	25.4	24.99		9.12	9.45	7.85	7.75	9.23	8.48	6.6	7.93
RLTR9D	22.67	22.98		24.02	20.63	20.29	22.78	17.43	23.59		32.12	29.59	31.37	26.3	30.19	32.01		132.61	83.68	87.19	93.33		99.04	71.09	86.41	130.13		41.06	60.18	42.14	113.76	47.36		44.92	57.57	58.04	58.65	63.16	61.55	67.78		19.53	17.92	17.7	17.07	19.35	17.86	24.51	21.46
RLTR9E	62.03	64.08		57.96	68.1	70.37	57.57	50.74	54.99		73.07	82.43	82.2	63.76	78.15	74.66		566.81	596.64	562.53	604.13		543.14	553.96	656.14	611.09		374.06	275.68	244.47	352.68	206.41		218.33	241.51	206.99	241.32	257.15	250.99	236.9		54.76	48.27	48.46	49.68	49.76	43.15	41.48	40.69
RLTR9F	5.03	5.34		4.8	3.99	3.22	4.81	2.73	4.93		9.45	9.28	10.54	7.67	5.96	5.85		62.23	60.35	44.22	60.11		44.24	54.79	83.97	97.86		5.26	21.43	34.99	38.28	25.63		15.84	14.26	16.19	16.13	9.48	16.8	23.74		3.78	2.71	3.12	2.84	5.07	3.32	2.48	4.36
RLTRETN_Mm	105.82	107.96		108.31	123.5	110.96	120.43	114.61	124.15		166.62	165.16	189.88	147.81	151.37	157.55		1754.53	1898.84	2533.6	2730.45		1134.01	1632.27	2075.88	1916.76		471.74	283.52	344.06	813.38	646.99		328.07	404.88	387.51	416.53	464.56	453.32	461.49		92.67	90.74	85.95	90.84	97.28	101.05	111.13	108.91
RMER10A	122.95	135.83		135.47	142.5	140.43	138.6	143.98	154.18		194.72	183.44	208.93	169.42	176.46	197.56		1065.33	768.06	610.13	670.05		875.42	1298.68	780.36	917.72		600.38	716.18	555.65	1037.15	574.74		731.75	685.15	733.86	787.32	612.88	596.4	666.29		110.6	113.96	100.65	109.28	99.41	103.52	116.33	122.81
RMER10B	94.83	98.33		94.81	104.19	105.34	103.4	97.54	104.54		124.25	127.27	130.71	124.86	134.77	136.75		678.02	543.92	448.17	531.46		532.05	883.39	516.5	595.29		400.92	444.15	282.18	627.14	313.53		465.7	492.11	519.69	520.9	423.96	400.75	439.78		82	75.95	71.51	81.96	71.31	77.05	78.92	83.29
RMER12	139.01	147.89		145.19	157.32	144.83	140.85	142.03	155.59		179.93	161.04	180.61	171.46	165.85	188		645.02	456.05	382.11	426.96		560.27	900.61	532.24	807.96		590.44	590.11	402.52	490.14	430.11		690.34	738.02	691.23	693.95	534.42	519.73	631.94		137.29	121.84	118.97	149.34	137.58	130.58	141.13	134.38
RMER12B	59.42	69.11		51.6	66.17	59.05	63.2	55.39	62.64		85.93	71.12	80.48	78.47	92.47	86.44		132.08	97.62	68.24	90.62		134.85	143.73	154.71	162.81		58.63	98.54	85.58	105.87	85.42		137.08	163.99	139.34	147.17	119.75	105.18	121.19		49.41	45.77	42.16	49.2	50.3	34.92	34.82	36.94
RMER13A	50.44	54.78		56.38	54.07	57.34	52.17	50.29	54.95		64.65	68.39	70.8	65.7	67.58	74.81		481.79	365.62	302.75	353.39		439.64	479.33	402.89	577.71		308.3	292.59	226.69	309.87	252.77		276.17	273.98	305.13	305.23	243.85	229.16	262.48		47.27	43.36	38.35	48.47	42.78	46.62	48.87	43.2
RMER13B	20.47	25.8		25.14	26.96	26.32	23.97	24.51	26.38		36.02	32.15	34.87	31.91	29.59	39.24		307.18	258.38	223.5	254.27		276.95	289.57	274.01	428.2		165.5	118.52	112.04	112.11	119.35		139.44	141.04	163.27	156.93	118.57	106.81	117.59		18.38	18.46	15.58	17.52	17.35	18.52	19.6	19.76
RMER15	603.22	657.01		609.85	695.03	609.97	616.56	624.75	666.68		724.91	738.65	789.34	704.25	723.39	797		2324.64	1970.45	1617.96	1817.24		2274.4	2509.88	2288.74	2635.66		1946.91	2125.34	1980.28	2022.75	2024.59		2368.32	2376.04	2331.28	2393.03	2070.22	1958.19	2182.67		585.33	552.46	527.03	583.41	621.21	586.41	627.8	656.18
RMER15-int	98.03	100.06		89.41	101.63	89.34	96.63	91.54	94.43		129.69	125.25	131.83	101.16	102.42	115.87		404.17	279.83	239.57	278.68		373.54	493.4	414.75	477.31		354.02	405.71	299.41	381.5	318.76		411.98	451.12	436.06	477.24	339.16	353.73	405.46		88.5	89.1	79.15	92.37	88.92	80.32	83.43	84.83
RMER16	79.56	91.21		84.17	93.13	88.73	83.55	80.41	88.92		108.74	110.34	112.87	99.26	112.41	118.24		328.53	288.94	235.85	251.82		298.75	417.32	284.19	384.86		240.51	216.22	196.32	228.15	187.14		250.41	261.21	275.67	270.9	226.57	227.23	272.55		72.4	79.71	73.23	79.21	80.92	81.8	77.39	65.97
RMER16-int	266.05	291.6		235.32	334.69	243.75	262.49	280.28	279.22		402.87	355.06	411.94	529.18	421.92	407.18		420.97	341.83	337.41	353.06		246.83	350.64	417.23	526.2		131.05	171.23	93.31	234.54	301.88		199.13	205.68	209.16	203.66	207.25	202.98	251.95		301.36	272.71	272.98	385.92	183.59	241.23	323.99	195.08
RMER17A	26.19	24.64		23.48	25.96	24.72	23.77	25.26	21.99		25.5	26.15	28.93	24.09	28.28	29.22		436.25	374.6	298.71	336.75		369.87	451.19	386.54	383.05		137.81	118.61	89.65	105.88	109.64		146.59	148.19	163.22	165.27	150.3	138.57	141.02		20.88	19.59	17.56	17.72	15.22	20.48	23.08	19.29
RMER17A2	22.05	25.53		23.8	28.66	24.45	27.5	24.89	28.05		36.98	37.26	41.02	34.5	39.68	40.7		455.1	408.69	300.7	347.68		351.42	491.71	373.64	416.04		226.82	125.82	111.4	206.64	116.07		201.35	200.64	213.87	233.13	167.55	163.67	200.21		21.76	20.29	18.55	20.23	21.28	20.08	19.7	19.61
RMER17A-int	6.63	8.96		8.58	9.43	9.62	10.27	12.17	9.82		9.17	9.1	8.17	7.78	9.66	9.6		153.79	115.13	85	94.71		168.02	118.37	179.6	229.05		42.13	42.95	51.33	77.04	39.83		52.66	58.3	58.97	46.48	44.01	44.18	57.85		8.03	5.72	6.73	7.17	6.14	7.77	11.49	10.13
RMER17B	34.03	41.51		39.28	42.79	46.6	41.77	40.24	44.13		64.24	62.13	67.64	50.66	54.23	59.83		1142.76	916.72	697.59	772.52		1052.21	1091.59	886.05	959.99		377.21	326.81	224.69	383.95	238.85		275.73	309.76	345.58	339.42	257.45	250.62	297.8		33.95	30.51	25.44	32.17	26.96	31.25	35.43	31.32
RMER17C	109.63	119.15		108.12	132.08	131.49	121.03	122.29	128.74		174.12	170.92	178.73	146.95	161.15	173.73		1985.8	1652.82	1318.51	1485.68		1769.12	2316.92	1897.87	2032.25		1168.31	1103.85	949.23	1255.12	948.27		1217.71	1275.74	1324.5	1547.61	1088.9	1145.97	1011.93		82.44	84.03	77.28	76.58	79	81.7	83.45	87.48
RMER17C-int	19.93	28.6		23.51	27.96	25.1	27.05	22.03	26.51		35.59	38.82	36.7	32.56	36.07	42.86		400.91	295.89	247.26	307.45		328.74	360.11	270.11	438.05		188.97	171.34	101.77	240.96	139.18		178.58	209.11	201.48	201.18	180.93	144.24	182.79		22.03	18.02	15.2	22.95	24.53	21.93	18.7	18.97
RMER17D	30.77	29.19		24.33	29.61	29.85	30.97	27.99	28.03		26.22	29.36	27.01	32.64	25.99	39.76		232.46	210.36	168.08	214.55		228.2	267.76	226.06	198.66		80.93	87.38	71.27	142.2	71.14		104.58	116.48	120.54	121.12	93.47	81.92	100.58		29.83	27.53	24.12	28.12	24.56	26.08	25.96	28.13
RMER17D2	20.72	21.97		23.76	22.19	21.92	23.83	22.84	22.92		23.89	24.03	23.86	21.2	23.04	25.66		317.32	277.56	214.7	237.51		268.89	335.47	294.61	282.43		65.22	79.29	67.04	139.45	109.91		98.54	104.74	120.38	118.06	93.8	103.41	117.85		14.61	15.61	13.64	16.43	15.49	16.76	19.43	18.31
RMER19A	51.84	50.26		47.34	49.16	49.9	50.4	45.19	52.69		77.21	77.32	85.66	63.39	60.1	65.73		332.66	261.17	205.54	252.99		300.18	288.77	280.73	307.82		178.73	192.27	148.69	202.64	183.62		191.07	243.99	232.35	268.84	196.74	164.63	206.17		47.14	49.02	49.81	48.58	53.13	48.2	46.32	46.62
RMER19B	232.31	259.98		242.08	249.26	249.16	263.95	241.7	265.98		315.7	303.93	316.04	298.33	290.45	305.69		1078.81	817.29	696.09	783.79		784.02	964	768.46	1131.78		695.24	712.74	607.18	613.1	617.32		818.63	908.87	941.8	904.94	767.02	727.63	793.71		234.16	231.38	222.21	235.26	235.44	237.05	250.65	250.81
RMER19C	80.07	86.97		74.29	91.61	82.48	81.82	79.38	82.55		125.76	111.83	117.18	105.11	101.45	118.25		746.8	639.03	565.7	631.12		593.47	654.3	668.18	954.13		338.43	402.65	288.05	505.97	346.52		408.34	439.61	449.58	429	422.38	380.28	451.12		79.42	83.03	76.41	85.47	86.72	81.65	71.16	75.87
RMER1A	146.06	145.18		142.41	140.26	136.25	148.33	138.18	147.02		138.96	143.91	143.34	149.45	143.75	155.69		379.2	289.13	247.75	300.83		339.66	332.07	283.78	513.59		305.13	308.43	272.9	262.28	237.34		311.91	309.78	334.21	304.33	278.35	241.75	294.81		132.92	134.65	134.3	131.27	133.1	135.1	149.42	145.2
RMER1B	164.31	169.62		162.47	167.79	168.65	182.82	169.06	191.34		183.46	189.55	192.54	199.23	193.88	221.98		778.64	519.88	461.32	573.13		555.56	855.27	675.85	981.83		524.16	546.01	436.07	698.19	514.4		642.47	669.89	707.46	722.01	595.92	567.28	664.7		151.08	144.33	139.94	143.41	154.43	148.31	165.13	166.52
RMER1C	55.57	61.81		57.32	55.94	60.09	54.81	57.71	61.7		91.33	90.08	101.57	73.59	72.7	81.46		593.72	440.05	384.84	465.07		504.07	660.68	666.45	902.02		419.43	365.93	311.39	348.25	357.67		478.95	501.93	526.76	506.64	418.25	413.07	456.14		54.36	52.76	52.11	56.77	52.96	56.08	48.77	52.59
RMER2	24.27	30.75		26.66	26.6	25.24	26	24.37	26.84		40.99	37.77	35.78	35.88	32.92	38.98		286.21	260.72	195.76	219.77		250.47	281.53	293.27	465.41		154.56	146.79	127.76	152.91	156.9		150.26	186.33	171.75	172.75	152.89	119.57	143.29		22.23	20.88	19.64	25.25	22.15	22.83	24.12	22.19
RMER20A	40.77	33.23		35.31	37.75	33.03	36.09	33.68	35.44		52.16	48.66	52.25	45.12	46.05	52.75		260.39	186.05	195.11	182.26		258.46	338.38	274.12	366.26		118.79	124.87	116.84	258.09	118.15		169.06	159.38	189.39	177.13	136.43	115.77	177.53		30.06	27.39	29.91	34.26	29.14	26.44	31.6	29.27
RMER20B	69.89	74.24		69.48	86.98	70.34	82.08	80.27	80.65		99.61	96.39	101.77	109.64	124.12	112.78		464.97	345.58	272.11	336.05		359.73	482.8	423.7	506.6		246.35	220.06	207.51	285.7	171.96		253.98	291.69	260.41	257.6	237.8	232.89	242.06		40.85	42.18	36.06	38.45	45.38	39.91	40.56	39.54
RMER21A	67.87	70.43		76.82	68.51	75.56	67.29	62.19	67.46		79.34	76.25	77.39	68.63	70.92	72.38		207.95	191.7	134.56	174.47		172.04	118.41	118.53	142.43		134.03	143.82	136.87	192.53	88.49		131.63	139.25	127.21	132.97	120.92	104.5	120.56		77.01	75.09	78.4	79.21	81.73	81.43	84.24	85.59
RMER21B	40.21	32		31.62	35.62	32.01	35.33	32.16	36.36		94.66	75.19	104.58	41.81	45.39	49.9		330.8	287.03	210.83	214.86		290.7	372.8	152.17	301.62		197.07	157.46	189.24	240.16	178.37		158.81	197.03	161.82	180.19	158.16	126.07	147.59		27.32	28.85	24.46	28.11	28.21	33.56	24.88	25.23
RMER30	514.88	496.03		484.87	476.9	468.56	542.15	520.69	520.23		452.86	449.98	436.86	554.19	510.34	508.7		559.9	394.01	396.8	409.03		531.7	459.31	511.94	742.87		530.72	596.49	435.89	542.61	408.99		578.86	674.31	628.21	633.53	540.53	544.13	583.94		513.95	435.84	444.59	451.42	447.17	402.64	533.99	492.19
RMER3D1	0	0		0	0	0	0	0	0		0	0	0	0	0	0		4.43	0	2.53	0		1.89	0	0	0		0	0	0	0	0		4.28	4.45	0.73	0	0	0	0		0	0	0	0	0	0	0	0
RMER3D2	0	0.41		0	0.44	0	0	0.45	0		0	0	0	0	0	0		2.43	0	0	0		0	0	0	0		0	0	0	0	0		4.8	3.67	4.91	8.17	3.45	2.61	3.66		0	0.36	0	0	0	0.28	0	0
RMER3D3	0	0		0	0	0	0	0	0		0	0	0	0.39	0	0		0	0	0	0		0	0	0	0		0	0	0	0	0		2.53	0	0	3.42	1.27	2.4	0		0	0	0	0.18	0	0	0	0
RMER3D4	0	0.46		0	0	0.56	0.56	0	0		0	0.46	0	0.48	0.99	0.54		0	0	1.37	0		16.37	0	0	0		0	0	0	0	12.81		0	0	2.37	0	0	1.47	3.3		0	0	0	0	0.38	0	0	0
RMER3D-int	23.53	25.07		25.84	31.99	28.04	30.43	24.28	27.77		38.94	40.1	45.23	30.52	33.01	38.27		303.64	211.99	176.54	207.96		197.19	310.61	242.52	297.5		202.99	185.99	145.26	180.21	183.94		273.71	312.19	285.54	276.5	240.78	219.25	265.1		31.82	28.77	27.52	34.66	28.43	30.49	33.35	41.01
RMER4A	139.32	159.7		143.27	166.83	146.35	145.88	146.42	150.67		186.66	172.86	188.32	178.81	186.64	200.45		691.33	454	430.36	481.36		708.27	1015.74	599.74	763.96		818.83	632.16	557.72	711.75	560.23		863.51	917.33	906.81	902.87	741.35	713.44	771.91		145.52	137.48	127.75	153.01	147.02	136.56	133.36	127.15
RMER4B	199.83	224.95		215.07	239.41	222	228.78	216.24	244.97		293.77	289.65	306.48	266.2	284.84	287.9		1021	765.58	598.78	761.08		1071.77	1530.55	1067.24	1354.06		1088.58	980.69	771.72	1025.55	722.93		1141.84	1289.04	1151.87	1302.69	996.53	939.88	998.14		219.58	209.23	198.83	222.55	216.08	197.33	207.65	211.32
RMER5	141.55	161.37		146.07	171.3	149.49	152.35	144.63	166.04		217.39	214.07	250.62	190.4	203.37	218.79		1074.09	794.4	661.34	729.97		794.13	897.38	793.62	1098.1		640.33	761.26	595.22	682.87	563.78		657.09	695.98	713.59	684.83	593.13	544.5	687.01		149.86	142.69	124.98	147.27	153.11	130.17	132.8	149.54
RMER6A	139.44	161.44		152.12	162.4	152.63	155.45	146.38	162.91		198.07	192.26	204.94	191.79	185.55	213.56		812.99	532.72	415.06	544.93		576.82	956.01	672.23	963.87		731.36	681.61	550.64	614.9	553.13		892.26	959.25	958.03	1022.98	750.95	720.13	833.86		116.36	120.05	96.85	129.28	119.13	107.53	117.79	118.81
RMER6B	102.82	121.38		89.88	115.8	92.41	99.39	100.46	109.55		145.35	147.49	146.56	152.25	177.25	167.83		333.95	235.88	214.22	219.73		301.22	505.12	268.11	378.98		325.02	286.76	153.87	262.07	224.64		342.6	342.22	351.26	400.54	269.48	278.92	326.82		128.96	98.09	95.93	113.1	125.71	88.99	81.55	67.17
RMER6C	134.1	150.6		144.48	142.75	149.05	154.72	157.7	163.9		173.92	176.04	180.01	165.26	186.93	184.53		465.89	369.18	279.77	330.65		401.46	526.41	369.86	653.29		270.48	202.62	203.62	258.17	282.03		316.26	356.83	345.51	380.51	284.98	280.05	331.37		146.84	146.86	143.42	145.31	146.9	151.11	162.52	169.32
RMER6D	127.85	136.27		137.89	146.13	145.75	147.79	167.33	147.2		163.44	164.18	166.32	169.93	175.31	161.63		302.42	205.1	185.05	242.98		228.62	390.99	251.97	421.7		310.08	188.28	162.8	239.38	161.11		298.31	317.13	296.22	306.67	236.4	239.82	244.08		148.06	152.58	155.91	143.06	145.6	152.92	155.23	171.32
RMER6-int	5.65	7.8		7.85	6.54	6.47	8.04	8.98	7.54		12.11	9.48	10.68	6.46	8.4	10.27		103.79	75.8	79.44	77.44		101.33	109.29	102.87	126.05		47.42	39.75	31.65	24.08	39.83		43.62	54.95	44.43	58.51	48.9	42.06	45.22		11.28	9.35	9.42	10.31	10.52	8.7	8.49	9.36
RNERVK23-int	650.28	695.37		647.37	724.75	683.42	696.44	748.41	730.61		442.31	541.34	504.25	589.25	696.71	696		118.76	98.36	91.46	91.22		73.92	127.14	105.53	132.75		30.37	18.3	28.41	65.28	56.72		47.22	43.4	46.37	49.13	41.87	47.22	52.86		1273.47	1009.01	878.03	1098.8	1083.28	955.96	1335.02	1179.74
RNLTR23	7.74	7.09		8.72	9.58	7.98	6.81	7.76	5.06		12.84	12.82	11.78	8.32	9.59	7.95		37.06	32.77	24.45	20.92		48.37	28.81	13.84	61.35		38.69	9.52	6.09	23.54	0		26.38	24.61	32.33	28.55	24.06	28.15	22.94		5.11	4.67	3.32	7.46	8.17	6.59	5.34	4.35
RodERV21-int	18.03	17.56		15.88	19.05	16.41	19.54	17.11	19.11		55.25	43.31	64.91	24.39	24.27	33.39		479.81	372.3	359.97	394.34		324.93	447.61	362.49	469.45		216.73	165.71	130.32	259.74	159.51		174.97	212.99	201.88	198.61	179.45	158.92	194.27		15.46	15.2	12.75	15.54	15.98	15.98	14.05	15.22
RSINE1	8015.21	8614.74		8307.61	8941.58	8502.61	8299.83	8281.1	8895.67		9858.71	9807.63	10194.5	9613.22	10065.3	10595.9		27061	19657.6	16174.6	18630.1		26616.5	36124.1	22447.1	30152.3		28154.5	26745.9	23347.1	29250.8	21794.7		34439.1	37124.2	36584.8	37912.4	30547.8	27875.3	32821.2		7619.94	7250.77	6524.97	7701.83	7548.02	7350.4	7852.96	7834.84
SRV_MM-int	18.81	18.54		17.28	17.72	15.55	15.51	17.14	15.19		17.49	17.04	16.72	16.11	16.69	18.38		25.94	26.35	18.83	24.82		37.43	16.16	32.29	21.32		23.23	36.46	22.76	22.84	14.8		29.7	29.95	28.41	27.24	26.34	24.14	31.95		14.69	14.9	14.08	14.65	14.85	11.55	10.8	12.33
SSU-rRNA_Hsa	186.01	206.34		672	233.36	431.76	168.67	299.69	267.69		243.81	281.72	261.81	214.33	259.8	213.66		51240.5	52094.3	56726.8	48533		33863.9	11440.6	25366.8	18175.1		29487.7	34393.3	57625.1	28278.3	49474.2		39697.1	26751.2	20624.4	20213.4	38450	43511.2	18512.3		349.58	411.46	336.62	451.21	365.64	691.34	462.13	492.08
SUBTEL_sa	0.82	0.95		1.4	2.31	1.97	2.66	0.66	1.5		1.84	2.03	3.21	0.69	0.7	0.67		37.36	23.64	22.73	22.9		61.59	59.41	9.68	11.09		15.08	8.64	5.34	51.59	21.95		28.05	20	32.3	34.3	31.27	25.09	32.21		1.22	1.13	1.32	1.07	0.51	0.39	1.11	2.42
SYNREP_MM	0.02	0.02		0	0	0	0	0.05	0.02		0.05	0.05	0.03	0.03	0.03	0.03		0.15	0.52	0.7	0.7		0	0	0.14	0		0	0	0	0	0		0.5	0	0	0.09	0.46	0.24	0.13		0.04	0	0	0.07	0.06	0.02	0	0.02
(TAAAAA)n	51.98	68.59		80.92	98.98	80.9	82.56	91.67	63.42		39.23	58.23	45.98	48.22	59.25	47.92		114.42	85.24	90.11	77.97		213.38	98.29	96.16	177.6		80.93	101.74	84.06	166.87	71.79		121.87	117.78	112.16	99.32	139.03	155.07	82.84		55.44	66.84	68.5	75.19	57.35	72.4	107.85	112.22
(TAAAA)n	47.53	46.47		53.01	66.68	37.37	56.58	60.21	67.79		52.94	57.05	64.38	72.06	59.59	71.63		457.09	331.2	301.73	502.92		537.38	318.35	589.85	962.28		476.73	488.38	211.99	532.06	412.52		418.2	457.67	538.94	524.47	365.23	403.35	490.27		33.64	33.17	28.32	47.96	25.97	37.12	41.76	32.74
(TAAAG)n	0	0		0	0	0	0.82	0	0		0	0	0	0	0	0		0.93	0	0.93	1.46		0	0	0	15.84		0	0	0	0	0		0	3.74	0	0	0	0	6.71		0	0	0	0	0	0	0	0
(TAAA)n	198.88	206.84		230.29	235.48	250.55	236.7	228.6	254.6		250.72	232.78	303.49	249.63	304.46	289.81		2261.53	1699.53	1457.65	1874.23		2155.86	2725.33	1897.61	2831.81		1196	2288.25	1794.38	2629.54	1896.32		2624.56	2621.3	2661.3	2745.51	2265.99	1923.01	2724.46		220.42	149.4	157.25	220.39	196.8	188.38	174.79	192.4
(TAAG)n	2.5	4.24		1.82	5.44	4.02	5.41	6.55	3.37		9.36	3.42	6.87	11.46	5.44	6.95		39.06	17.38	15.26	2.19		33.21	125.93	54.71	42.95		0.02	30.72	76.94	0	16.47		27.45	28.42	47.22	45.33	31.38	22.98	25.97		4.63	4.45	1.41	4.35	1.42	2.33	3.08	0.56
(TAA)n	111.47	104.17		123.63	163.37	134.9	135.24	133.23	149.14		115.01	116.35	130.01	141.75	150.54	141.94		934.04	745.99	617.39	663.6		782.71	766.87	647.9	998.2		811.27	966.32	753.16	1009.8	755.98		975.15	972.21	1003.96	1016.56	916.6	752.33	937.4		117.14	94.85	105.65	144.02	103.35	124.17	157.38	134.77
(TAATG)n	0	0		0	0	0	0.85	0	0		0	0	0	0	0.74	0		5.15	0.9	0	3.24		0	0	0	0		0	18.85	0	0	15.4		15.09	11.39	0	2.51	4.67	3.31	3.72		0.54	0	0	0	0	0	0.5	0.46
(TACGG)n	0	0		0	0	0	0	0	0		0	0.38	0	0.1	0.27	0		0.69	0	0	0		0	0	0	0		0	0	0	0	0		0.83	0.74	1.53	1.35	0.72	2.07	0.76		0	0	0.21	0	0	0.17	0	0.16
(TACTG)n	1.07	3.17		1.07	1.76	3.31	1.77	1.2	3.24		3.54	0.73	0.56	3.01	2.71	1.92		8.11	1.76	0.04	0.04		0.07	6.27	3.5	0.17		0.07	5.46	0	0	0		3.66	10.2	1.96	6.27	3.09	1.74	2.12		1.66	1.66	0.3	0.67	0.9	2.1	1.22	1.52
(TAGA)n	146.93	164.1		163.88	184.33	158.15	166.66	159.49	180.94		158.65	169.61	166.91	153.92	183.15	198.61		2021.88	1275.47	967.28	1608.91		1646.64	2320.34	1568.92	2417.2		1076.65	1175.53	968.14	1611.14	966.69		1255.18	1471.49	1390.5	1567.4	1202.32	1085.55	1202.04		130.49	134.13	119.4	126.77	132.21	128.29	182.87	162.12
(TAGGG)n	0	0.75		0	0.4	0	0	0	0		1.17	0.31	0.14	0	0	0.44		8.77	2.42	2.03	2.17		8.26	56.75	15.23	15.33		8.26	5.07	6.25	3.88	0		11.23	16.74	13.89	23.5	18.91	16.1	9.87		0	0.33	0	0	0.31	0.32	0	0
(TAGG)n	2.73	5.77		4.98	10.84	5.26	11.27	8.53	10.05		12.14	6.77	7.81	10.06	4.85	5.61		64.47	41.83	22.38	40.27		116.41	268.69	88.8	189.06		46.54	64.64	55.34	167.67	60.58		82.96	94.57	111.33	150.58	92.79	62.39	104.84		5.2	6.08	8.63	6.24	8.4	4.05	8.67	6.96
(TAG)n	16.95	13.17		16.34	18.84	15.36	22.9	18.89	20.89		18.32	23.35	25.37	13.63	22.05	19.67		110.41	123.03	60.06	83.05		67.71	79.39	480.09	152.2		79.61	83.31	96.29	238.29	93.7		86.48	145.19	141.43	129.91	121.67	85.7	142.9		22.62	23.96	16.05	27.43	24.15	23.49	20.18	18.03
(TAGTG)n	2.54	2.59		2.75	1.23	0.79	2.63	1.83	2.59		0.48	1.3	0	1.43	0.92	1.37		38.7	18.42	21.75	13.08		34.69	67.02	3.17	29.73		59	17.12	0	41.87	13.17		28.44	26.08	20.63	22.14	11.07	29.79	17.1		3.23	1.89	2.15	2.41	1.77	1.27	1.93	3.49
(TA)n	773.04	812.76		797.68	924.39	825.95	898.07	829.37	831.95		829.95	817.4	921.32	836.77	971.33	943.68		3777.79	2989.85	2619.2	2994.27		2458.91	3458.65	2432.11	3527.3		2421.69	3035.28	2597.01	2492.16	2464.38		3348.21	3565.17	3646.01	3738.46	3229.49	3001.15	3595.33		744.02	651.82	675.69	820.75	780.05	723.03	772.61	718.67
(TATAA)n	4.22	2.59		4.14	5.04	4.6	4.71	4.88	6.4		4.75	4.77	5.95	4.03	5.05	5.68		119.25	87.7	80.64	56.92		54.45	58.67	73.31	129.06		36.91	90.25	69.15	97.71	42.66		72.89	126.43	115.72	139.22	75.75	81.7	94.21		2.42	2.29	2.15	3.61	3.21	2.34	3.77	2.87
(TATAG)n	0.4	1.64		1.76	2.19	0.5	1.03	0.49	1.25		1.36	1.65	2.41	2.61	1.34	2.79		24.78	24.71	17.95	6.71		4.54	0	60.75	6.92		38.1	8.65	0	2.84	17.09		15.07	14.67	13.38	9.8	6.26	8.44	7.42		0	0.36	1.05	0.77	1.35	0.28	1.2	0.56
(TATATG)n	123.24	133.13		124.36	158.1	137.44	153.92	138.92	144.27		149.43	158.41	158.26	154.23	155.01	168.47		968.55	644.94	603.3	648.04		865.6	1500.52	634.9	1480.65		785.88	598.64	641.96	609.56	500.66		742.53	936.1	869.08	966.84	669.55	604.17	890.92		119.71	123.02	111.34	139.22	109.25	126.77	132.22	135.38
(TATCG)n	0	0		0	0.91	0	0	0	0		0	0	0	0	0	0		0	0	0	0		0	0	0	0		0	0	0	0	0		8.52	7.6	11.61	0	1.43	4.05	0		0	0	0	0	0	0	0	0
(TATG)n	408.4	403.76		382.81	427.37	386.89	400.48	418.32	423.84		445.64	448.8	473.94	478.69	473.87	468.03		2068.61	1479.46	1391.02	1687.99		2043.2	2922.55	1965.04	2724.87		1925.22	1709.77	1352.79	1659.76	1657.28		2016.95	2469.21	2170.13	2231.26	1881.28	1715.25	1912		367.17	324.24	323.91	388.29	345.79	337.7	385.85	350
(TATTG)n	4.59	7.75		6.9	9.08	7.23	5.1	9.13	5.4		5.9	4.3	6.94	3.64	11.24	7.63		34.8	5.31	18.4	126.26		0	0	36.67	85.83		31.08	3.53	0.32	48.59	44.59		12.24	17.49	19.98	41.27	23.57	14.87	28.17		2.81	7.81	7.4	5.45	8.16	3.2	6.18	6.41
(TCCA)n	102.69	108.54		105.79	120.83	123.12	143.37	122.36	141.3		127.61	125.58	120.12	130.51	129.08	131.64		1341.08	680.78	711.01	888.73		1277.86	3178.29	1267.05	1586.59		1010.06	665.47	525.64	1014.66	431.37		718.98	853.41	846.24	926.09	730.55	671.76	549.46		84.6	84	82.98	81.62	85.97	85.21	106.01	111.15
(TCCCC)n	26.65	27.78		17.52	18.85	27.72	22.81	20.44	31.33		15.31	18.67	20.15	21.03	18.8	25.98		122.83	69.57	78.88	78.75		107.36	136.04	84.86	146.43		65.89	133.29	71.11	170.98	99.19		140.97	126.06	165.37	146.14	119.93	113.27	89.7		29.17	30.49	29.96	30.22	31.29	31.75	30.87	36.14
(TCCCG)n	23.83	22.71		30.27	32.62	18.15	27.73	30.25	31.13		34.57	32.35	28.09	27.67	35.17	33		8.14	17.3	29.03	7.31		0	0	0	0		0	0	13.12	0	19.56		14.42	15.2	4.02	9.93	2.63	8.72	18.18		25.68	25.34	33.18	24.1	34.11	30.88	31.13	30.67
(TCCC)n	92.53	94.96		81.56	82.64	83.21	76.77	83.94	94.43		100.41	103.38	107.74	83.94	96.21	90.35		387.67	184.08	288.73	223.4		420.97	474.77	302.15	416.03		289.93	424.68	183.65	376	297.33		340.52	369.3	429.97	429.28	302.68	281.26	332.03		93.23	76.37	96.3	90.8	81.3	76.25	76.93	78.9
(TCCGG)n	0	0		0	0.7	0	0	0	0		0	0	0	0	0	0		0	0	0	0		0	0	0	0		0	0	0	0	0		0	0	0	0	3.29	0	0		0	0	0	0	0	0	0	0
(TCCG)n	44.61	41.5		46.03	39.95	44.77	38.5	36.24	47.59		34.83	37.67	24.56	26.31	30.25	39.5		80.78	50.12	48.81	75.44		101.12	163.36	0.1	101.15		182.77	124.05	89.99	1.04	101.36		48.25	50.64	47.57	62.06	64.98	48.08	55.63		36.57	41.49	37.9	26.01	31.48	24.8	49.67	37.54
(TCC)n	1706.48	1739.48		1621.16	1665.39	1788.8	1653.83	1662.65	1629.26		1649.23	1717.59	1718.29	1619	1663.69	1712.36		1663.25	1478.64	1433.01	1302.3		1666.6	2197.59	1795.5	1179.48		1193.59	1541.69	1550.83	1634.71	1442.36		1490.76	1150.66	1459.42	1647.41	1331.51	1252.5	1247.57		1326.22	1464.68	1413.38	1411.28	1292.98	1470.67	1337.98	1324.53
(TCCTG)n	40.3	39.27		30.21	29.53	32.66	23.43	30.58	42.92		35.58	37.87	42.49	38.1	42.37	36.51		33.6	12.15	9.75	21.94		45.26	20.62	31.18	14.2		44.04	59.97	23.42	63.45	36.16		37.44	35.28	42.54	52.1	32.84	22.09	31.28		25.67	19.68	19.23	18.86	22.3	25.3	21.66	26.45
(TCGGG)n	1.28	1.3		1.4	2.78	0	0	1.44	2.59		1.44	2.63	1.51	1.35	0	1.53		0	1.69	0	0		0	0	0	0		0	0	0	0	0		4.36	3.89	0	0	4.38	0	0		1.02	0	0	1.21	0	1.77	1.88	0
(TCG)n	167.91	141.73		146.53	177.16	173.82	162.48	155.45	143.38		166.85	173.21	170.94	152.88	116.37	137.5		956.03	771.41	983.09	903.57		865.9	1324.21	1296.46	1100.14		775.36	458.09	588.92	503.13	455.55		452.53	380.24	490.09	434.76	554.73	469.89	334.81		149.72	153.37	149.28	131.29	113.57	144.46	130.49	124.56
(TCGTG)n	0	0		0	0	0	0	0	0		0	0	0	0	0.39	0		0	0	7.63	0		0	0	0	0		0	0	0	0	0		0	0	0	0	0	0	0		0	0	0	0	0	0	0	0
(TC)n	2274.68	2158.45		1767.71	1923.97	1870.16	1920.47	2185.06	2010.48		2062.6	2066.06	2298.6	2272.9	2394.98	2253.27		5406.48	4430.83	3991.81	4836.41		5031.29	7187.49	5036.48	5967.92		3653.67	4396.49	3671.94	3615.68	3990		4252.23	4243.32	4506.79	4610.55	3716.75	3460.72	4007.17		1756.12	1773.6	1805.6	1815.03	1501.57	1972.31	2085.33	1998.09
(TCTA)n	273.99	303.7		299.72	339.44	327.8	346.01	326.71	329.21		285.34	298.97	301.09	295.27	362.45	373.47		2036.88	1223.47	1056.96	1669.48		1532.35	2481.06	1772.98	2696.83		1163.9	1123.68	864.24	1682.99	1053.39		1241.12	1367	1348.02	1473.31	1148.38	1059.77	1230.07		268.04	265.48	261.23	273.96	249	252.57	361.59	335.72
(TCTCCC)n	19.71	22.15		14.69	18.19	13.87	16.82	20.67	20.48		17.37	21.57	22.97	21.4	19.54	25.89		99.06	71.84	72.86	80.23		98.08	126.72	130.3	49		83.41	45.02	23.11	48.48	53.9		70.8	59.1	87.71	75.74	59.32	41.18	58.09		15.44	21.27	18.61	19.8	16.15	21.63	17.02	21.66
(TCTCC)n	23.8	19.79		19.66	22.29	18.41	22.65	17.89	18.2		24.37	25.71	24.79	21.6	25.17	23.97		64.67	50.28	49.01	33.33		54.7	74.65	59.1	65.31		18.01	30.11	21.19	56.9	7.53		48.62	30.77	42.55	34.97	26.17	40.76	28.45		17.96	14.19	15.39	15.44	17.29	16.94	16.73	16.48
(TCTCG)n	0.22	0.82		0.14	0.1	0.25	0.01	0.02	0.82		0.38	0.01	0.01	1.13	0.05	0.01		2.46	9.03	2.04	0.06		0.52	0.19	0.37	0.21		0	0.38	1.5	0.02	0		0.23	0.07	5.84	0.62	0.02	8.14	0.28		0.16	0.84	0.01	0.01	0.56	0.02	0.15	0.44
(TCTCTG)n	708.91	648.73		648.21	712.46	716.3	711.16	721.98	668.11		638.84	639.77	750.77	666.4	685.51	679.35		1915.59	1292.38	1272.64	1324		1935.11	3365	2104.83	1805.98		1454	1127.87	922.19	1710.07	1155.88		1472.42	1564.67	1563.5	1783.52	1426.65	1246.87	1167.68		639.54	678.33	718.62	690.56	550.04	724.86	751.02	788.02
(TCTG)n	600.06	643.51		641.5	640.87	620.83	654.45	746.75	690.21		587.6	594.79	581.17	654.28	739.15	651.28		1884.41	1616.51	1104.31	1568.92		1622.64	3503.57	1679.87	1835.24		1670.83	1125.01	1140.49	1424.05	1406.69		1736.06	1832.66	1780.57	1791.48	1495.68	1276.83	1525.76		572.58	545.47	578.82	593.57	509.51	612.59	732.39	631.51
(TCTTG)n	0.19	0.11		2.61	0.69	2.21	1.53	1.37	1.28		2.68	1.4	1.44	1.61	1.65	1.66		31.21	10.97	9.14	16.85		37.29	45.99	6.98	0.47		4.05	10.75	11.65	32.73	0.81		26.23	36.28	21	17.84	33.09	24.4	49.54		0.95	0.09	0.39	0.02	0.99	1.19	0.9	2.24
(TGAA)n	61.79	81.15		68.53	87.88	64.55	82.4	76.57	82.52		91.65	72.57	88.64	85.36	90.69	87.05		677.89	395.38	301	316.87		632.65	463.84	724.38	680.63		342.3	487.37	285.13	347.75	283.46		638.82	571.3	559.07	667	561.02	454.91	469.58		56.43	55.03	53.84	76.17	61.63	67.3	68.54	88.07
(TGAG)n	84.04	100.55		95.93	100.81	86.64	102.07	102.07	107.55		106.39	109.15	92.95	115.64	109.92	105.78		228.16	167.3	156.11	145.56		244.25	387.79	185.63	234.97		197.68	145.39	159.23	248.88	146.65		195.77	172.03	210.21	206.7	188.41	186.41	142.53		78.68	73	77.55	78.47	64.04	64.62	76.04	67.64
(TGGA)n	238.35	247.87		247.47	241.85	224.49	236.94	266.61	275.32		193.18	205.76	211.59	201.5	196.64	226.09		1193.29	661.22	653.13	822.6		1257.42	2538.59	1058.01	1474.4		1033.29	628.73	463.49	910.85	543.86		917.04	900.27	840.77	1043.58	730.86	721.35	645.32		296.56	273.8	290.28	238.36	242.17	288.41	306.3	339.65
(TGGGGG)n	213.39	240.2		270.32	270.15	266.61	215.89	277.12	270.22		284.81	275.97	270.7	260.29	251	264.87		238.66	188.14	197.73	216.49		270.21	320.79	471.14	319.72		177.3	341.27	205.62	105.66	211.46		159.6	136.8	219.57	198.15	156.92	158.03	204.29		242.21	317.22	313.35	259.47	280.33	287.54	269.92	297.85
(TGGG)n	1003.73	1056.13		1073.7	1187.54	1184.53	1035.27	1021	997.51		1424.45	1408.7	1528.8	1111.08	1314.56	1233.73		3372.28	2951.08	3583.56	3149.64		5101.15	7502.74	5693.79	3707.69		3808.57	2556.35	2705.5	4073.55	2312.48		4438.17	3346.92	3375.64	4109.01	3210.48	3472.65	2527.77		990.67	1318.55	1146.93	1145.95	1103.49	1342.14	1128.34	979.66
(TGG)n	3973.86	3501.21		3654.71	3710.1	3988.1	3562.02	3924.38	3865.9		3436.44	3612.36	3568.98	3579.26	3583.07	3380.65		3191.17	3047.49	3335.46	3335.72		3814.45	4714.93	2590.81	2780.18		4573.17	3439.02	3566.47	4597.58	2967.37		4056.85	3572.54	3549.61	3742.62	3791	3797.34	3166.27		3133.99	3589.35	3737.19	3109.67	2785.33	3802.83	3686.05	3505.46
(TG)n	10390.5	10075.1		8620.26	9773.94	9153.19	9404.02	10594.9	9829.72		9459.7	9840.87	9834.88	10700.5	11043.8	10641.4		31924	22623.4	19977.8	22905.5		33477.6	68109	30515	38612.2		28429.2	21817.1	19366.2	34430.9	19457.3		27888.4	32541.8	29518.4	32854.3	25458.1	23206.3	23747.4		8684.47	8936.78	8798.62	8756.18	7292.46	9438.74	10086.7	9616.33
Tigger1	39.94	44.08		36.87	43.75	36.7	43.37	32.95	40.69		39.97	35.41	42.53	36.59	41.22	51.67		182.16	178.33	129.51	124.69		171.91	166.48	195.51	182.59		148.74	149.1	147.1	108.4	167.13		277.71	316.11	309.76	322.52	251.07	273.9	237.05		36.3	35.13	35.6	37.39	36.01	34.28	38.72	39.92
Tigger10	125.35	121.83		111.55	109.42	115.11	109.01	106.61	96		120.14	121.63	126.59	108.18	95.05	95.06		101.39	91.77	94.45	52.72		90.83	80.14	90.84	86.06		60.81	82.29	107.76	96.4	78.68		105.99	125.12	126.04	116.34	92.95	105.91	127.03		106.83	107.83	107.91	119.22	113.04	105.7	91.49	93.61
Tigger11a	1.06	0.54		1.94	0.97	0.88	0.44	0.6	0.18		1	0.91	0.42	0.94	0.58	0.63		14.48	0.94	5.09	3.37		16.03	0	2.06	8.38		14.42	4.37	7.57	0	13.04		10.89	7.02	17.92	10.81	5.17	4.89	4.52		0.85	0.95	0.3	0.34	1.04	1.11	0.26	0.36
Tigger12	0.44	0.52		0.97	0.72	0.55	0	0.99	1.79		0.5	1.81	0.35	1.25	0.48	0.53		23.04	15.79	12.68	6.3		8.98	0	0	14.23		0	17.66	3.77	0	3.12		11.3	14.78	15	15.9	7.19	4.65	18.08		1.41	0.79	0.37	0.84	1.48	0.61	0.33	0.75
Tigger12A	1.08	1.54		0.24	0.94	0	0.81	0.73	0.66		0.24	1.11	0.51	1.14	0.71	0.53		10.13	9.16	7.19	2.67		12.7	9	23.89	15.79		2.93	9.31	13.53	0	7.95		4.42	6.91	9.88	5.19	6.3	11.56	5.51		1.03	0.19	0.37	0.63	0.54	0.45	0.48	0.44
Tigger12c	9.8	7.2		8.97	7.69	10.48	8.51	15.12	11.08		10.25	9.82	13.43	12.79	16.63	14		35.66	19.61	10.33	21.12		35	7.76	14.58	50.91		47.86	8.41	6.81	8.05	23.2		21.76	21.84	26.6	16.4	26.94	8.49	38.97		8.97	8.53	7.14	8.66	8.97	12.31	17.12	10.33
Tigger13a	5.92	9.54		9.89	10.2	10.82	9	10.54	12.15		10.35	12.82	12.21	11.14	11.1	14.89		97.41	57.25	51.4	55.46		61.61	101.33	49.73	141.22		89.06	95.55	52.82	78.95	64.12		90.52	109.77	124.97	130.75	90.95	82.04	109.71		9.29	8.64	6.96	9.37	9.36	10.13	12.71	10.11
Tigger14a	126.56	119.84		120.07	134.85	117.18	140.15	116.37	120.18		82.48	89.81	102.55	97.37	92.17	99.97		49.91	21.16	28.1	34.86		74.55	33.69	19.81	69.79		3.55	51.58	53.65	40.72	47.41		24.57	43.83	38.33	32.4	33.22	34.39	33.83		151.91	138.2	145.92	147.33	153.09	144.97	177.48	204.27
Tigger15a	86.54	87.83		83.64	94.39	81.21	86.54	92.82	78.28		84.57	75.48	79.53	86.3	86.95	88.81		150.62	84.61	102.24	116.01		156.13	100.65	136.46	162.02		56.77	176.58	78.06	152.44	104.25		138.61	156.15	137.58	132.44	118.81	136.81	143.67		78.66	81.77	74.48	84.18	87.7	74.51	81.45	88.69
Tigger16a	114.57	112.42		141.26	133	121.72	116.35	148.84	140.04		65.65	81.51	74.09	89.33	113.99	110.33		25.06	21.29	21.31	30.57		80.45	50.53	63.31	54.21		38.54	28.26	16.18	61.17	25.88		38.4	49.3	60.33	63.47	42.02	48.11	37.8		142.47	136.23	143.87	126.91	137.73	174.77	227.89	231.88
Tigger16b	58.02	58.49		66.97	65.35	69.52	60.9	59.34	64.11		60.61	67.35	52.85	66.45	69.6	63.62		19.93	36.07	18.16	18.79		47.63	120.77	37.48	21.39		63.49	34.24	33.33	22.76	48.86		30.98	30.31	43.41	41.65	33.15	28.5	26.13		64.54	66.82	70.91	76.25	77.99	60.66	62.77	56.67
Tigger2b	6.79	10.78		9.33	9.45	8.43	9.04	7.1	11.35		11.72	12.64	10.42	9.53	9.97	14.31		31.03	29.9	20.75	22.14		54.2	20.9	34.89	17.64		41.71	42.25	31.88	45.73	15.62		51.15	56.67	71.78	51.29	45.17	46.31	55.14		6.4	3.52	4.94	7.05	6.08	6.78	8.37	6.09
Tigger5	127.28	132.37		131.94	138.87	126.15	124.19	128.21	126.85		157.47	158.77	159.36	154.97	154.12	169.29		574.54	373.35	363.42	388.06		415.42	546.21	402.04	635.09		364.51	526.35	297.04	351.53	309.83		475.35	562.42	519.31	539.4	493.22	438.16	520.39		125.4	121.47	124.3	131.8	123.65	106.79	123.11	131.13
Tigger6a	39.14	38.73		34.97	37.31	38.03	45.11	42.77	43.36		36.65	31.76	35.36	42.33	45.29	41.76		60.6	42.58	28.41	33.22		21.79	56.24	30.51	63.22		82.92	64.29	38.84	87.43	27		73.2	77.32	75.64	91.32	86.02	78.35	78.52		36.81	36.51	30.58	36.08	28.28	32.14	36.84	37.52
Tigger6b	2.45	2.85		3.63	4.37	2.39	3.7	2.36	2.65		5.31	3.41	4.33	2.59	3.43	3.96		37.52	19.91	18.75	22.03		13.42	78.67	23.38	13.52		29.6	9.14	11.43	20.99	9.39		33.68	29.77	33.49	39.36	27.55	24.92	31.79		1.95	1.4	1.48	1.49	2.19	2.91	1.93	2.01
Tigger7	185.64	215.72		193.95	213.9	208.81	204.99	195.29	220.75		255.98	229.55	253.9	266.4	274.17	302.04		919.12	615.2	486.34	588.72		813.92	1154.92	681.39	1117.81		712.05	808.64	653.11	630.89	829.09		957.92	1089.39	1121.99	1158.37	830.38	820.51	1073.38		192.87	178.52	164.42	189.66	196.7	163.09	200.43	200.5
Tigger8	0.99	0.84		0.72	1.25	0.82	0.61	0.93	1.67		0.93	1.52	1.16	0.87	1.26	1.37		16.67	3.92	6.96	6.26		8.92	16.19	0	40.31		12.27	13.16	11.7	0	9.77		14.6	21.53	16.92	21.27	10.43	8.27	9.28		0.92	0.15	0.84	0.47	0.96	0.68	0.61	0.33
Tigger9a	2.73	4.7		7.57	7.76	7.03	6	5.42	4.46		13.44	13.13	13.1	6.44	10.74	6.5		35.51	21.1	12.36	14.45		27.47	81.7	2.44	31.53		8.52	30.32	16.1	99.25	16.6		22.88	32.85	38.72	39.09	28.02	29.22	40.05		2.84	3.18	2.84	4.38	4.56	3.34	3.09	2.69
Tigger9b	13.45	14.71		15.61	16.46	12.09	15.22	16.65	16.52		19.3	17.09	18.23	16.73	16.67	18.51		71.15	39.82	56.28	55.75		106.66	63.64	109.67	75.42		41.43	65.32	54.14	65.61	61.48		82.56	90.86	83.72	90.93	82.67	55.06	82.91		12.73	13.32	10.35	12.91	11.66	10.78	9.88	11.26
(T)n	5247.45	5244.62		4841.01	5724.29	5166.89	5034.33	5325.09	4693.08		5003.91	4749.32	5316.82	4890.42	5974.07	5499.29		98911.1	123111	102261	96058.8		104914	97773.2	87029.3	60992.5		112147	98396.5	122276	102178	119631		239954	271558	251625	315529	240030	278977	155094		4592.23	4594.67	4429.78	5318.32	4065.22	5048.17	5006.44	4962.31
T-rich	2960.44	2986.92		2840.44	3339.67	3065.2	3053.32	3197.3	2765.93		3126.55	2896.67	3336.01	2909.38	3315.99	3011.5		4949.78	4526.34	4589.66	4264.91		5865.14	6595.91	5255.02	4535.68		4810.02	4684.3	4056.97	4358.32	4480.71		4455.45	5003.61	4436.09	4697.35	4347.06	4515.02	4284.15		2818.61	2850.13	2718.33	3355.15	2446.17	3122.53	2973.48	2827.3
tRNA-Ala-GCA	162.55	153.42		155.93	158.46	170.22	169.69	153.38	158.03		145.78	180.37	195.57	156.14	198.12	181.35		215.59	135.93	159.66	137.31		166.5	109.23	228.68	197.97		270.52	291.24	175.64	195.31	283.14		288.68	301.38	346.76	302.21	296.32	340.49	312.36		158.34	141.25	137.31	154.66	177.45	133.62	142.09	146.27
tRNA-Ala-GCG	15.94	16.86		18.11	18.68	16	16.78	19.99	14.28		26.88	28.32	24.57	19.47	21.37	25.59		44.49	38.15	49.09	50.99		80.3	183.2	64.18	31.61		24.92	43.37	102.01	38.98	104		109.24	79.73	119.6	54.88	138.12	134.11	114.3		13.65	8.19	11.94	15.14	14.88	8.92	10.83	8.71
tRNA-Ala-GCY	3.37	0.57		2.45	4.27	0	0	1.26	2.84		3.78	1.15	3.31	1.19	0.61	2.01		3.39	0	0	8		0	0	32.62	0		98.79	6.9	0	0	12.69		0	0	11.72	8.28	24.99	6.36	11.22		1.78	0.5	1.9	0.53	0.94	1.17	3.72	1.9
tRNA-Ala-GCY_	611.33	654.75		559.09	592.4	568.57	589.88	597.47	578.52		633.52	642.53	596.55	631.06	736.57	650.15		656.53	540.81	503.84	482.75		798.71	898.42	460.42	348.94		569.54	783.28	523.69	767.37	645.48		929.66	1068.79	951.3	872.34	865.74	854.93	848.86		547.71	543.2	538.75	537.71	539.5	483.88	532.06	536.01
tRNA-Arg-AGA	0.82	0.83		0.89	0	1.02	3.05	0.92	2.48		1.84	0.84	0.96	0.87	0	1.95		6.18	0	0	29.13		0	0	0	0		44.28	0	18.59	0	0		29.26	23.61	21.35	24.13	23.8	11.92	1.49		0.65	0.73	1.38	1.55	1.37	0	1.8	1.11
tRNA-Arg-AGG	0.78	0		0	0.48	0	0	0	1.57		0.66	3.72	1.75	1.71	0.42	0.46		22.14	2.06	2.76	20.78		0	0	0	0		42.14	7.18	35.39	0	0		0	9.46	0.1	15.07	0	7.56	4.24		1.2	0.35	0	1.48	0.51	0.81	0.57	0.18
tRNA-Arg-CGA	0	0		0	0	0	0	0	1.06		0	0	1.23	0.55	0.57	0		0	0	0	0		0	0	0	0		63.84	0	0	0	0		7.14	9.56	5.47	0	5.38	1.7	0		0	0.47	0	0.5	0	0	0	0
tRNA-Arg-CGA_	0	0		0	0.57	0	0	0	0		0	0	0.61	0	0.57	0		2.36	0	0	0		0	0	0	0		0	0	0	0	0		0	3.17	7.26	0	1.79	1.69	0.95		0	0.46	0	0	0.44	0	0	0
tRNA-Arg-CGG	0.52	0		0.57	0.56	0	0.65	0	0		0	0.53	0.61	1.1	0	0.62		0	0	0	0		0	0	0	0		0	7.98	0	0	0		0	0	3.62	0	5.33	0.84	0		0.41	0	0	0	1.74	0	0	0.35
tRNA-Arg-CGY_	2.52	3.2		4.13	3.42	2.34	2.35	0.71	0.64		2.83	1.29	3.71	3.99	2.05	0.75		24.71	11.65	9.5	17.93		0	0	0	0		0	0	16.09	62.17	0		13.94	25.82	8.76	13.92	3.23	26.49	11.44		0.5	0.56	1.6	1.79	0.53	0.44	1.39	1.28
tRNA-Asn-AAC	3.78	4.96		2.96	2.35	6.71	0.67	0	3.28		3.65	3.33	5.73	2.86	1.77	5.16		30.23	32.92	43.27	51.37		48.82	57.24	135.14	150.92		168.39	29.92	53.8	110.71	96.26		473.64	427.43	381.24	291.25	366.66	259.21	216.26		3.44	8.67	2.74	2.05	1.81	4.87	1.19	2.92
tRNA-Asp-GAY	2.24	2.28		2.45	3.66	2.78	1.39	0	1.13		0.63	1.15	2.64	1.19	2.44	3.34		55.91	2.97	8.47	10.65		12.65	0	19.55	125.18		53.13	58.6	98.81	102.91	114.06		159.55	161.92	169.82	202.69	152.63	214.27	151.85		2.23	4.49	1.9	3.73	1.88	2.72	1.65	3.03
tRNA-Cys-TGY	0.68	0.67		0.13	1.98	4.35	2.91	0.2	0.7		0.84	0.21	2.16	1.98	0.25	2.86		35.59	1.01	5.54	22.06		34.74	41.77	7.05	58.57		50.56	18.16	46.97	71.84	105.87		78.51	61.45	32.93	42.03	46.45	78.87	46.47		2.32	1.16	3.6	0.81	3.4	0.14	0.5	1.6
tRNA-Gln-CAA	0	0.62		0	0.67	1.52	1.53	2.07	0		0	1.26	0	1.3	0.67	0		6.49	5.68	0	1.46		2.77	37.1	0	13.17		24.91	1.89	5.23	0	0		24.04	33.57	6.41	23.76	21	37.75	13.38		0	2.18	0	0.58	0.51	0.42	0	0.41
tRNA-Gln-CAA_	0	0		0	0	0	0	0	0		0	0	0	0	0	0		0	0	0	0		0	0	0	0		0	0	0	0	0		0	0	0	0	0	0	0		0	0	0	0	0	0	0	0
tRNA-Gln-CAG	0	1.37		0.73	0.73	0	0.84	2.27	1.36		0	0.69	0.79	0.71	0	0		10.16	4.45	0	0		63.72	0	0	0		31.85	0	116.56	0	7.6		120.27	176.77	72.55	48.36	179.55	158.93	69.65		1.07	0	0	1.28	0	0	0	0
tRNA-Glu-GAA	0	0		0	0	0	0	0	0		0	0	0	0	0	0		2.9	0	7.72	19.74		23.08	58	11.15	52.15		0	19.65	21.81	0	32.51		3.27	10.69	2.23	11.79	20.8	23.81	4.65		0.51	0	0	0	0	0	0	0.43
tRNA-Glu-GAG	0	0		0.86	0	0.98	0	0	0		1.77	0.81	0.93	3.33	1.71	1.88		1.19	0	0	0		0	0	0	0		74.65	0	0	0	0		0	8.38	0	4.36	12.14	7.65	4.3		1.25	0.7	0	0.75	0	1.09	1.16	0.53
tRNA-Glu-GAG_	2.33	2.37		1.27	0.63	1.45	2.9	1.31	0		2.62	3.59	4.81	5.55	6.98	4.17		40.5	24.68	51.91	12.46		21.04	15.42	206.6	65.06		31.56	48.37	38.1	185.13	49.4		785.5	584.64	532.58	697.62	855.12	620.01	255.3		1.85	1.04	0.99	0	2.93	0	0.86	0.39
tRNA-Gly-GGA	19.1	17.76		28.15	16.26	17.53	18.59	14	14.29		19.6	11.93	15.66	14.94	23.51	15.84		3.92	32.97	1.25	8.63		0	0	0	57.06		11.25	0	0	0	30.51		15.57	45.45	33.26	24.51	12.8	18.83	21.14		16.51	20.71	23.19	12.62	18.76	11.5	17.11	22.45
tRNA-Gly-GGG	1.2	0		0	0	1.48	0	0	0		0.67	0	1.41	1.9	0	1.42		30.71	20.57	5.42	5.68		2.7	0	13.9	0		0	44.11	0	0	21.96		7.13	3.64	2.08	0	0	19.36	0		0.48	1.06	0	0.57	0.5	0.41	0	0
tRNA-Gly-GGY	5.05	2.57		3.45	4.12	3.14	4.72	2.13	2.56		2.84	3.89	6.7	4.68	5.5	7.53		184.32	171.46	188.01	211.65		647.62	626.01	973.47	830.44		710.27	435.23	598.29	432.83	525.05		2329.7	1755.34	1980.5	2353.88	1784.61	1566.04	1112.2		5.02	6.19	4.81	5.4	1.59	3.06	3.26	4.27
tRNA-His-CAY	0	0		0	0	0	0	0	0		0	0	0	0	0	0		0	0	0	0		0	0	0	0		0	0	0	0	0		0	0	0	0	0	0	0		0	0	0	0	0	0	0	0
tRNA-His-CAY_	2.18	2.78		4.18	2.37	4.74	4.07	6.13	1.66		2.45	0.56	4.5	3.47	1.19	2.6		4.95	15.17	1.65	10.37		29.57	115.55	0	0		0	20.14	0	0	4.63		21.39	5.81	16.15	29.2	34.58	24.75	14.88		2.17	4.86	2.31	3.11	1.37	3.78	0.8	1.84
tRNA-Ile-ATA	0.79	2.41		1.73	1.72	2.94	2.94	0.89	5.59		1.77	0	2.79	5.01	1.72	2.82		3.58	5.22	0	5.62		0	0	0	0		0	33.97	15.71	0	0		28.25	7.2	9.62	13.1	40.55	21.73	20.09		0.63	0.7	1.34	1.5	1.98	1.09	0.58	1.6
tRNA-Ile-ATT	0	0		0	0	0.71	0	0	0		0	0	0.68	0	0	0.69		72.15	38.07	66.89	58.75		51.94	117.45	247.44	74.11		85.69	38.91	124.29	56.86	108.92		384.32	326.21	353.54	256.82	282.73	400.63	285.52		0	0	0	0.55	0	0.4	0.42	0
tRNA-Leu-CTA	0	0		0	0	0	0	0	0		0	0.52	0	0	0	0		8.48	0	0	2.42		0	0	0	0		0	0	0	0	0		4.34	0	0	4.7	1.75	0.83	0		0	0	0	0	0	0	0	0
tRNA-Leu-CTA_	0.47	0		0	0.51	0.58	0	0.13	0.47		0.53	0	0	0	0.13	0		3.54	1.24	0.88	0		4.23	0	0	14.09		0	11.53	0	0	2.98		1.4	3.21	5.1	8	6.02	15.95	6.39		0.37	0	0.1	0.45	0	0.16	0	0
tRNA-Leu-CTG	1.01	0		0	0	0	0	0	0.51		0.57	0	0	0	0	0		4.56	0	6.08	16.73		0	0	20.46	0		47.67	0	0	21.31	2.84		11.14	44.35	40.28	19.49	40.48	35.03	10.06		0	0	0	0	0	0	0	0
tRNA-Leu-CTY	0.52	0		0.57	0	0.65	0	1.03	1.06		0.59	0	0	0	1.57	0		3.16	5.54	11.66	0		33.09	0	0	15.74		0	0	0	14.79	35.14		13.61	21.89	26.2	29.7	25.55	28.83	23.32		0.83	1.4	1.66	0.5	0	1.27	1.93	0.35
tRNA-Leu-TTA	1.59	1.93		2.28	4.38	1.68	2.83	3.15	4.07		2.88	1.49	0.24	1.6	5.24	2.29		1.23	0	12.83	4.32		27.39	0	0	46.9		0	9.33	9.14	0	29.15		3.1	1.84	12.91	20.15	21.82	1.97	23.17		2.73	0.73	2.65	1.19	2.38	3.15	5.03	4.4
tRNA-Leu-TTA(m)	1.16	0		0.64	0.63	2.17	2.17	0.65	0.59		1.31	0.6	1.37	1.23	0.63	0		0	0	0	0		0	0	0	0		0	0	0	0	0		0	0	0	0	0	0	0		0	2.07	0.49	0	0.97	0.8	0.43	0
tRNA-Leu-TTG	0.62	0.63		0	0.67	0.76	0	0	0		0	0.01	0	0	0	0.74		6.51	3.26	6.51	7.31		2.78	0	0	0		0	0	1.83	0	0		16.8	10.29	37.53	28.39	11.59	5.98	20.16		0	0	0.52	0.59	0	0	0	0
tRNA-Lys-AAA	2.29	1.17		1.88	0.62	0	2.14	5.15	2.9		0.64	0.59	2.02	0	1.87	0		5.19	21.97	7.78	12.24		10.34	0	73.2	0		23.25	7.04	16.27	177.84	6.47		20.49	57.44	46.84	44.35	52.94	48.21	43.71		1.82	1.53	2.91	1.09	1.44	0.4	4.63	2.71
tRNA-Lys-AAG	5.45	3.07		3.96	8.53	3.75	5.28	5.45	4.91		12.88	6.19	2.84	5.75	9.22	6.47		41.02	17.56	19.13	37.25		2.72	41.05	98.17	12.95		28.59	16.69	36.01	68.14	22.16		81.21	72.44	61.96	53.41	88.83	77.18	40.58		4.33	6.63	4.08	2.48	8.08	4.04	4.14	7.2
tRNA-Met	0.63	0		0	0	0.78	1.56	1.41	0.64		0	1.29	0.74	1.33	0	0.75		0	0	0	16.41		0	0	0	0		0	0	0	0	0		3.21	0	4.37	0	2.15	1.02	2.28		1	0.56	0.53	0.6	1.58	0.87	0.46	0.42
tRNA-Met_	0	0		0	0	0	1.98	0	0.81		0	0.82	0	0	0	0		6.02	4.22	8.43	1.89		0	0	0	0		0	0	0	0	0		5.44	4.85	4.16	8.83	1.37	28.41	8.7		0	0	0	0	0	0.55	0.59	1.08
tRNA-Met-i	1.87	0.63		0	0	0	0	0	1.26		0	0.64	0.73	0	2.04	1.49		21.67	7.43	40.49	29.62		0	183.88	97.86	85.68		265.96	24.92	76.22	0	0		75.45	133.66	92.27	120.78	227.43	133.3	122.43		0	0.56	0.53	0	1.04	0.86	1.84	0.42
tRNA-Phe-TTY	1.63	4.95		4.5	0.07	1.01	4.48	1.18	4.55		6.02	4.34	4.2	4.05	1.77	4.84		4.35	4.39	13.53	21.34		18.07	105.79	65.15	45.1		0.68	42.13	14.37	33.91	1.25		39.68	22.24	11.61	46.31	40.1	61.9	53.6		0.69	0.13	0.73	0.91	0.74	0.04	2.37	1.73
tRNA-Pro-CCA	0.53	0		0	0	0.65	0	0	0.53		0	0	0	0	0	0		0.8	0	1.59	0		0	0	0	0		7.13	0	0	33.44	0		13.45	20	14.66	18.45	24.33	14.49	5.74		0	0.94	0.45	1	0	0.36	1.16	0
tRNA-Pro-CCG	0	1.08		0	0	0	0	0.59	0.54		0	0	0	1.12	0	1.26		0	0	0	0		0	0	0	0		0	0	0	0	0		0	0	0	0	0	0	8.65		0.42	0	0	0	0.88	0	0	0
tRNA-Pro-CCY	0.57	0.58		0.62	0	0	0	0	0		0	0.58	1.34	0.6	0.62	0		3.44	9.03	23.18	1.35		0	49.43	72.7	0		0	0	16.16	0	0		0	1.73	0.99	7.34	9.74	23.02	4.13		0	0.51	0.48	0	0.48	0	0.42	0.38
tRNA-SeC(e)-TGA	0	0.54		0	0	0	0	0	0		0	0	0.62	0	0.58	0		0	4.9	0	1.26		35.8	0	0	0		3.58	0	0	0	0		3.6	7.23	4.6	0	6.34	1.71	2.88		0	0	0	0	0	0	0	0
tRNA-Ser-AGY	3.51	1.79		1.28	3.19	2.18	6.55	3.95	2.37		3.95	3	2.76	0	0.64	1.4		20.36	51.16	24.76	20.87		0	66.43	91.91	88.02		0	81.03	56.61	206.76	0		94.82	107.73	74.43	87.51	107.31	155.56	37.27		0	1.04	1.98	2.78	2.45	0.41	1.72	1.58
tRNA-Ser-TCA	0.46	0		0	0.5	0	0.58	0	0.47		0.52	0.95	0	0	0.51	0		0.7	0	0	2.21		0	0	0	0		0	0	0	0	0		0	0	0	0	0	0	0		0	0	0	0.44	0	0.32	0.34	0.94
tRNA-Ser-TCA_	0	0		0.52	0	0.59	0	0	0		0	0	0	0	0	0		0	0	0	0		0	0	0	0		0	0	0	10	13.34		1.61	2.87	13.15	13.93	21.01	0	1.72		0	0.42	0	0	1.18	0.33	0.35	0
tRNA-Ser-TCA(m)	1315.79	1250.55		1958.74	1522.36	1610.54	1442.96	1942.96	1808.64		1917.9	2323.38	2250.82	2053.06	3252.09	1795.36		350.02	451.71	535.67	397.71		226.5	555.85	186.52	117.75		110.6	136.32	109.47	465.48	215.98		2014.48	2761.98	1751.13	2134.27	2483.72	1888.88	1442.53		3167.94	3788.89	3926.58	3345.18	3784.37	4448.47	3810.29	4322.65
tRNA-Ser-TCG	0	0		0.5	0	0.57	0	0.52	0		0	0	0.54	0	0	0		0	0	0	0		0	0	8.02	0		0	0	0	0	0		5.48	8.39	0.8	4.24	2.36	0.74	2.51		0	0	0.39	0	0	0	0	0
tRNA-Ser-TCY	2.82	2.29		0	2.45	2.1	0.7	1.27	1.14		2.53	3.47	0	1.19	0	0.67		11.07	5.22	28.93	8.03		0	0	16.37	0		83.91	34.64	137.74	0	105.07		186.27	223.54	164.78	160.05	328.02	229.94	150.56		0.45	0.5	0	0.53	0.94	1.17	1.24	1.52
tRNA-Thr-ACA	1.71	2.4		1	1.76	3.8	0.17	0.11	0.11		2.62	0.14	1.05	1.69	0.96	7.09		3.11	0.42	0.58	0.65		0.48	1.03	0.28	0.13		1.16	2.8	12.96	0.56	0.35		18.48	2.48	2.81	12.02	4.88	12.47	4.15		0.22	1.73	0.18	1.53	0.18	0.75	1.69	2.52
tRNA-Thr-ACG	0	0		0.58	0.58	0	0.66	0	0		0	0	0	0	0	0.63		0	0	0	0		0	0	0	0		0	0	0	0	0		0	0	0.92	0	2.72	0	0		0	0	0	0	0	0	0.78	0.36
tRNA-Thr-ACG_	0	0.68		0.72	2.16	0	0	1.51	0.01		0.01	0.68	0	0.7	0.72	0		3.05	5.26	0	0		0	0	1.93	0		0	2.09	0	0	0.26		4.52	1.02	6.94	2.46	8	2.2	8.45		0	0	0.56	0	0	0	0	0
tRNA-Thr-ACY	0.58	0		0	0	0	0	0	0		0.65	0	0.69	0.62	0	1.39		7.04	0	0	1.84		0	0	33.86	47.52		0	0	1.66	0	0		0.99	14.61	3.55	17.19	0	1.89	7.41		0	0	0.74	0.55	0	0.2	0	0
tRNA-Thr-ACY_	0	0		0	0	0	0	0.75	0		0	0	0.78	0	0	0		4.01	0	7.02	10.51		0	60.25	0	28.51		17.98	16.33	37.75	0	0		7.92	40.88	5.2	9.8	6.82	25.81	4.83		0	0	0.28	0	0.56	0.69	0	0
tRNA-Trp-TGG	3.77	2.56		4.82	6.16	1.56	5.48	5.66	7.64		4.95	1.94	5.19	6.66	2.06	5.25		5.71	35.81	0	13.45		8.52	0	0	0		0	25.15	14.31	0	0		65.42	75.57	65.73	53.4	64.65	82.55	36.61		3.5	5.04	6.39	3.58	5.79	7.4	5.09	6.38
tRNA-Tyr-TAC	4.46	1.14		6.71	4.25	3.47	6.94	5.65	6.21		2.51	1.72	2.63	2.95	1.82	3.33		12.65	17.73	30.34	15.91		0	71.74	0	0		230.49	89.22	99.96	31.52	33.12		357.63	217.21	254.57	231.65	202.61	224.17	122.77		2.22	1.49	4.25	3.71	0.93	1.16	2.05	5.66
tRNA-Tyr-TAT	0	0		0	0	0	0	0	0		0	0	0	0	0	0		5.75	0	0	0		0	0	13.28	0		0	0	0	0	0		0	0	0	0	0	0	0		0	0	0	0	0	0	0	0
tRNA-Val-GTA	0.59	0		0	0	0	1.46	0	1.19		2.65	0	1.39	0	1.28	2.81		1.78	9.35	6.22	1.4		7.97	2.22	27.36	2.53		0	10.86	1.67	33.24	18.29		32.09	44.73	42	54.28	73.56	78.15	31.02		0	0	0	0	0.49	0	0	0
tRNA-Val-GTG	1.9	0.64		0	0	0.79	3.93	0.71	0		2.84	0.65	2.98	2.01	1.38	1.51		12.43	13.4	7.64	4.51		0	71.77	58.85	0		0	87.55	39.58	0	37.55		61.47	98.12	76.02	17.51	102.94	113.76	75.93		0	0	0	0	0.53	0.88	0	0.86
tRNA-Val-GTY	0.64	0		0.7	1.4	0	0.8	0	0		0.72	0	0	0	0.7	0		32.03	5.1	52.37	27.46		26.09	48.56	55.99	13.79		82.61	128.34	111.37	131.5	16.33		169.65	186.48	191.19	180.08	203.45	182.02	164.62		0.51	0	0.54	0	0	0.44	0	0
(TTAAA)n	0.77	2.35		2.52	1.67	0.96	0.96	0	1.56		2.6	0.79	6.35	1.63	0	2.75		41.87	31.58	17.43	34.73		48.64	11.64	44.74	66.1		20.84	56.79	0	0	36.98		20.99	44.46	52.26	15.63	32.95	13.99	40.59		0.61	0	1.3	2.19	0.64	2.13	1.7	0
(TTAAG)n	0	0		0	0	0	1.16	0	0		0	0	0	0	1.02	0		0	0	0	0		0	0	0	0		0	0	0	0	0		12.74	0	1.63	5.17	0	0	1.7		0	0	0	0	0	0.65	0	0
(TTAA)n	21.03	16.29		25.57	31.37	29.55	32.68	32.72	27.79		34.06	30.33	39.54	30.01	30.93	34.84		401.39	216.17	191.55	275.92		370.25	654.25	250.42	214.75		79.88	327.29	241.77	407.18	256.46		314.5	404.46	301.83	309.83	289.35	288.97	407.57		19.74	9.76	18.73	29.74	16.62	8.88	14.84	22.13
(TTACG)n	0.73	0		0	0	0	0	0	0		0	1.5	0	0	0	0.87		19.91	7.75	22.11	8.69		0	0	0	0		0	0	0	0	0		0	0	0	0	0	0	0		0.58	0.65	0	0	0	0	0.54	0
(TTAGGC)n	35.83	37.9		34.78	28.52	33.01	29.28	36.42	24.89		38.28	36.06	34.33	23.09	25.95	29.82		72.77	85.02	57.25	48.59		102.08	58.53	53.62	66.48		94.01	40.27	65.41	16.81	16.99		42.59	55.38	21.57	34.75	72.86	35.34	35.16		41.91	45.17	43.01	49.61	37.11	45.99	37.52	36.43
(TTAGGG)n	17.68	19.52		17.96	19.38	22.35	18.72	14.29	15.22		20.55	19.6	19.54	18.19	21.76	23.98		2140.13	172.08	3106.67	893.63		269.24	352.2	14779.8	7968.17		8359.36	373.85	294.61	946.53	341.42		311.84	281.16	282.01	619.36	350.65	232.47	1342.61		13.14	13.77	13.43	11.74	13.96	11.97	15.91	16.28
(TTAGG)n	0	0		0	0	0	0	0	0		0.69	0.63	0	0	0.67	0.73		4.98	2.58	9.47	2.91		0	0	10.68	0		224.01	0	10.45	4.33	0		5.22	9.31	4.27	12.54	8.39	0	3.34		0	1.09	0	0	0	0.85	0	0
(TTAG)n	5.19	5.25		6.06	5.07	4.87	12.24	7.21	9.04		8.12	7.21	12.52	9.89	11.03	7.46		81.44	36.81	8.03	27.98		4.16	0.15	20.39	109.42		112.3	10.94	17.46	228.77	17.77		40.25	66.57	68.25	64.31	48.55	47.12	50.47		5.16	4.23	3.92	1.05	6.3	5.03	3.95	6.69
(TTA)n	106.01	107.57		116.4	158.68	100.94	141.88	121.07	95.38		118.69	104.09	115.41	103.66	123.21	148.1		1043.36	980.6	847.39	970.57		613.73	1291.04	635.09	1038.03		467.19	877.73	573.66	866.51	619.26		1046.99	1104.67	1111.82	1183.14	914.53	860.83	809.12		104.48	88.63	109.18	126.15	86.68	108.72	102.42	100.84
(TTATA)n	2.14	2.18		3.74	2.32	4.47	3.15	0.89	4.29		1.92	4.35	2.48	4.48	2.79	2.55		106.98	71.29	100.88	63.33		29.02	66.24	63.75	157.8		95.47	87.8	98.6	78.44	80.6		83.32	87.81	128.56	128.19	115.43	79.63	92.19		1.28	1.46	0.72	4.03	3.22	2.6	1.26	1.13
(TTATG)n	0	0.55		0.59	0	0	0	0.6	1.09		0.01	0	0.63	1.14	0.59	0.64		9.76	10.33	3.25	31.95		0	0	65.69	4.62		10.93	10.1	13.77	0	0		4.59	0	16.86	5.96	0.94	10.46	1.96		0	0.48	0.46	0.01	0.45	0	0.4	0
(TTCA)n	141.52	137.31		181.88	164.61	128.14	180.36	179.23	178.54		140.72	158.67	176.85	161.54	141.76	214.4		474.44	423.92	297.19	292.64		416.48	674.03	407.78	725.45		408.36	589.07	290.41	689.63	393.83		530.58	487.67	610.05	544.35	337.99	391.95	488.54		144.53	128	131.59	128.59	132.34	162.41	174.65	192.88
(TTCCC)n	10.55	13.87		14.68	11.8	13.33	12.8	13.37	14.93		11.33	13.74	14.45	16.26	16.03	16.57		48.59	22.94	26.61	30.07		10.36	76.65	60.8	27.61		14.07	18.84	18.8	16.39	9.92		24.51	26.51	20.3	21.19	22.07	15.01	22.61		9.86	9.37	6.95	12.02	8.9	7.28	8.67	9.71
(TTCCG)n	0	0		0	0	0	0	0	0		0	0	0	0	0	0		0	1.3	0	0		0	0	0	0		0	0	0	0	0		0	0	0	0	0	0	0		0	0	0	0	0	0	0	0
(TTCC)n	259.16	240.21		204.92	235.07	215.33	212.78	264.6	249.36		267.06	260.44	284.98	283.3	262.59	266.57		771.47	533.81	545.25	751.87		465.81	864.04	864.44	1085.22		881.88	542.9	464.04	800.74	427.01		672.16	653.13	577.36	710.15	539.65	541.6	578.31		184.69	180.52	162.4	197.99	165.1	175.8	179.32	201.76
(TTCGGG)n	23.93	12.69		10.75	14.62	12.22	17.12	14	16.26		8.84	12.45	11.2	14.57	11.78	13.68		23.49	11.72	3.96	24.14		68.09	81.82	62.9	23.94		79.92	16.13	5.59	0	35.28		7.26	14.46	23.98	21.78	10.67	18.06	7.15		14.08	13.72	14.75	14.01	9.33	14.53	13.51	16.4
(TTCGG)n	0	0		0	0	0	0	0	0		0	0	0	0	0	0		0	0	0	0		0	0	0	0		0	0	0	0	0		2.72	0	0	0	0	0	0		0	0	0	0	0	0	0	0
(TTCG)n	0.1	1.91		5.11	4.08	3.46	1.24	5.27	2.91		3.22	3.86	1.38	7.85	3.14	5.56		23.49	22.06	10.65	4.64		4.25	0	0.16	6.5		0.12	4.72	0.2	0.17	7.91		3.4	5.72	12.74	7.01	1.66	8.93	6.94		4.42	2.5	1.63	3.52	2.39	2.69	1.44	5.07
(TTC)n	605.74	608.72		365.3	415.69	420.97	403.09	481.5	410.66		327.14	375.28	348.58	376.28	380.26	364.67		836.9	695.79	611.46	683.64		774.99	1087.23	8673.33	993.54		441.53	703.23	604.99	959.22	743.41		801.46	736.58	767.67	880.06	697.94	636.6	557.9		244.42	272.15	280.53	268.72	230.53	309.27	353.65	336.59
(TTCTCC)n	154.85	146.97		130.79	130.28	121.89	124.44	137.03	106.11		120.29	122.89	115.21	131.08	130.16	119.89		158.49	147.64	133.14	137.9		141.91	211.14	479.53	167.67		107.9	166.01	155.98	125.42	198.05		127.82	93.83	118.98	141.26	122.77	105.94	114.06		105.51	112.67	111.04	110.81	102.73	115.32	110.96	115.58
(TTCTC)n	48.33	41.63		43.25	45.48	47.69	46.07	49.14	49.72		52.13	54.48	46.96	56.89	61.49	62.72		189.31	148.96	151.1	150.27		167.37	259.33	178.61	242.51		91.19	93.86	88.15	123.68	95.76		157.24	149.49	177.85	164.09	118.83	81.54	148.64		37.47	30.77	29.92	39.18	37.05	26.07	35.45	45.27
(TTCTG)n	5.63	5.82		3.77	7	7.8	8.69	1.52	3.83		5.63	2.68	4.03	3.31	2.05	5.36		20.21	10.8	12.75	12.77		36.84	21.34	21.88	4.99		29.71	19.28	37.39	0	17.09		21.58	16.24	19.11	5.8	17.01	5.93	23.18		3.07	4.63	4.14	6.54	1.58	2.39	3.9	4.46
(TTGGGG)n	180.03	160.88		145.43	183.86	153.86	178.55	175.42	147.27		151.66	170.94	138.07	168.74	126.52	163.69		364.3	395.75	522.12	431.92		405.4	314.1	562.46	219.28		1225.74	970.24	883.48	1061.28	681.24		669.48	565.32	592.44	693.66	523.84	643.35	523.98		130.19	134.72	119.86	129.49	99.65	122	132.54	125.94
(TTGG)n	154.31	151.03		135.35	161.53	162.27	161.86	155.67	169.22		152.91	157.6	160.67	156.68	163.69	200.01		665.5	443.25	373.78	327.5		444.21	684.21	684.06	529.15		574.91	390.04	476.9	545.18	243.19		525.02	540.96	481.31	528.28	477.48	373.34	461.48		143.79	123.52	114.32	146.69	108.95	121.28	138.71	135.87
(TTG)n	775.16	768.55		671.71	834.25	732.16	801.79	815.42	741.49		750.75	753.63	811.32	793.91	802.91	813.09		1635.65	1362.04	1197.51	1379.61		1672.39	2417.63	20184.7	2129.32		1572.16	1319.97	1300.66	1953.15	1056.06		1335.95	1325.46	1434.58	1336.16	1108.33	1095.75	1449.64		725.87	779.62	701	839.24	690.15	778.47	796.65	744.81
(TTGTG)n	36.41	38.81		38.83	37.81	33.22	48.78	36.98	34.27		25.16	29.53	24.96	24.56	29.99	32.75		92.58	40.66	20.26	48.67		96.48	273.97	100.04	192.36		130.84	58.19	16.55	56.01	38.63		100.09	125.35	69.08	64.57	66.61	54.69	43.81		25.61	40.6	48.8	41.84	36.43	42.29	50.7	43.63
(TTTAA)n	5.44	3.55		3.76	3.92	6.4	6.51	2.91	1.77		6.75	6.15	7.08	5.46	9.32	9.3		63.06	28.21	46.42	18.23		84.53	0.19	0.15	47.5		11.6	18.38	55.68	0.05	0.02		22.44	22.97	51.02	26.06	35.08	11.31	23.35		2.14	1.53	0.73	8.39	2.86	3.62	3.84	2.99
(TTTAG)n	1.74	3.73		5.62	8.22	5.27	4.24	4.77	0.94		7.64	4.38	2.02	4.54	3.73	8.09		7.79	41.61	0.14	22.02		3.99	0.08	0.16	0.19		0.16	0.27	26.49	23.78	0.74		18.93	23.69	28.06	9.48	4.54	29.8	17.49		3.42	3.04	0.75	2.58	4.24	2.96	3.74	2.93
(TTTA)n	448.82	421.3		489.57	558.76	504.48	458.61	472.54	482.89		524.34	480.25	536.21	489.26	522.37	533.14		2653.28	2043.72	1749.52	2352.5		2037.75	4902.77	2862.18	2582.16		2691.95	2456.21	2538.11	2786.47	2177.27		3585.59	3694.75	3910.68	3819.29	3115.03	2904.49	3326.48		406.61	313.82	363.86	429.93	364.25	374.39	436.56	443.83
(TTTCC)n	24.99	29.89		22.75	25.69	28.7	28.5	32.65	27.77		36.77	38.04	32.39	31.41	35.7	40.4		252.94	130.72	224.75	207.95		82.96	314.89	321.78	278.3		217.74	181.94	91.06	263.21	147.81		212.09	235.59	245.84	210.07	162.26	174.36	202.62		19.37	17.33	22.86	25.73	15.96	22.63	26.48	24.04
(TTTCG)n	0.71	0.73		0	0	0	0	0	0		0	0	0	0.75	0	0		0	0	0	0		22.53	0	0	0		0	28.49	0	0	0		0	0	1.24	0	0	0	3.89		0	0	0	0	0	0	0	0
(TTTC)n	418.15	410.14		312.63	397.99	369.14	372	402.21	365.15		376.6	367.55	404.9	373.07	441.99	432.51		1855.15	1473.1	1286.48	2047.59		1696.18	2449.43	2302.63	2694.77		1491.5	1504.77	1198.1	1854.16	1429.27		1835.38	1672.95	1701.62	1744.54	1500.9	1423.77	1506.95		302.46	293.11	289.66	308.54	264.87	327.14	371.67	354.34
(TTTG)n	2301.82	2403.9		2391.89	2679.26	2418.68	2611.31	2768.39	2513.77		2546.39	2394.41	2607.68	2550.36	2920.26	2735		4377.83	3866.9	3253.28	3670.64		4436.28	8450.09	4107.3	4909.29		3252.49	4176.24	3027.75	3395.42	3545.08		4427.39	4996.15	4380.45	5002.93	4003.07	3781.01	4755.11		2301.49	2370.97	2291.18	2425.42	2154.83	2542.97	2675.57	2729.19
(TTTTA)n	287.54	294.82		300.97	365.99	343.83	304.45	319.17	303.75		318.11	295.83	334.69	287.47	336.07	322.59		744.29	556.08	545.6	854.11		695.06	829.04	838.84	653.49		530.99	636.2	674.46	678.5	744.87		734.51	721.43	886.68	711.86	702.46	656.75	719.17		309.47	345.87	320.19	458.29	322.43	352.93	339.82	323.96
(TTTTC)n	346	354.52		300.48	386.05	364.34	386.82	366.28	318.33		329.65	365.26	385.16	352.36	442.48	484.26		913.07	729.61	771.62	734.63		853.24	1286.13	1243.33	1095.6		553.43	605.73	574.59	936.19	661.01		894.67	838.75	812.5	794.48	736.6	705.84	754.26		391.55	317.56	277.08	383.2	327.93	329.49	303.63	317.21
(TTTTG)n	2327.55	2221.96		2317.25	2747.68	2561.36	2474.55	2718.14	2457.05		2535.69	2357.15	2639.2	2513.08	2844.72	2662.69		3450.87	3033.05	2842.77	2870.16		2984.38	5112.27	3122.25	3238.99		2041.65	2509.23	3135.84	2764.01	2585.41		3120.11	3504.22	3510.24	3820.58	3171.47	2942.53	3547.61		2518.11	2648.59	2396.85	2844.82	2265.48	2737.65	2916.38	3021.71
(TTTTTA)n	53.13	57.94		59.98	74.92	63.06	86.61	57.09	59.27		46.97	47.31	50.14	51.65	99.42	79.05		123.44	74.43	145.3	113.14		228.11	450.16	63.74	112.43		190.58	70.97	161.05	107.26	216.48		169.42	161.73	119.11	108.52	94.61	120	116.42		49.41	73.2	44.86	50.9	41.44	56.33	64.02	52.74
(TTTTTG)n	1105.98	1103.54		958.51	1267.29	1130.22	1161.12	1205.76	1083.47		1178.6	1092.67	1230.89	1227.95	1302.97	1190.43		1118.19	1148.66	1005.67	935.47		939.69	2256.58	974.83	1212.43		900.86	997.92	893.07	719.86	1106.93		1121.39	1198.46	1241.94	1209.2	1098.74	1006.82	1238.8		1075.75	1150.18	1017.9	1240.93	973.51	1158.11	1154.11	1127.29
U1	13.05	14.16		23.26	17.9	18.67	12.35	14.99	18.38		24.55	23.58	29.76	26.73	23.79	21.64		436.49	485.54	650.41	509.95		491.85	282.12	488.17	168.23		770.31	515.54	952.62	881.46	501.92		611.7	515.46	442.6	650.08	728.85	710.43	598.36		19.17	12.63	14.16	18.86	13.3	16.3	14.2	17.26
U13	0.42	2.57		1.38	2.74	2.09	2.09	1.89	1.28		2.36	1.29	1.98	0.89	3.2	2		20.32	3.34	1.9	4.99		18.97	0	0	0		0	7.75	0	0	0		4.3	8.94	10.97	2.33	13.67	8.85	7.64		1.67	2.99	1.42	1.6	2.46	2.33	2.47	1.7
U13_	2.95	3.43		4.14	2.75	3.14	4.19	4.26	3.41		4.26	4.75	5.46	3.56	5.5	6.52		0	1.67	7.63	1		0	22.28	0	0		0	0	0	0	5.95		2.15	8.32	4.4	0.78	6.49	3.41	6.12		6.02	1.5	2.14	3.6	4.58	4.66	3.1	1.71
U14	7.37	8.84		9.96	10.85	10.24	4.86	6.34	9.22		9.26	9.35	14.82	12.86	17.95	12.41		20.98	13.21	15.72	11.33		35.25	72.17	40.35	13.04		0	0	44.4	33.69	9.81		35.49	14.51	24.92	40.02	33.43	29.51	26.82		3.45	6.18	4.04	5.35	5.08	3.3	3.19	2.64
U17	14.56	12.18		14.5	14.42	12.27	9.38	11.69	12.89		17.82	16	18.38	14.86	15	11.16		9.43	5.51	12.96	12.97		1.17	14.74	13.6	32.38		0	23.98	11.09	0	8.08		19.94	26.09	18.11	8.15	12.47	19.79	10.4		9.72	10.42	11.22	11.36	11.97	7.2	9.18	10.54
U2	160.57	157.32		188.21	156.46	193.83	159.76	174.58	161.85		180.58	172.06	201.96	164.39	199.09	186.03		508.76	750.13	635.51	603.37		438.67	254.57	391.38	358.16		450.69	715.14	820.06	318.74	205.41		409.35	408.29	460.91	400.87	493.98	531.63	685.45		173.36	174.45	186.38	217.21	178.63	154.13	171.75	192.9
U3	7.49	9.74		25.01	15.39	14.47	8.79	8.42	11.79		19.64	17.92	13.24	14.09	18.57	12.89		186.09	247.77	167.74	163.04		63.85	166.73	65.29	37.52		135.2	198.25	447.07	155.68	156.36		316.93	253.62	302.76	320.8	392.54	277.6	453.81		8.93	8.89	10.21	8.29	9.75	16.13	12.86	13.5
U4	16.82	18.11		17.34	13.6	15.52	16.14	17.29	17.03		23.23	19.73	32.29	21.88	10.99	22.92		61.03	43.27	23.23	12.56		67.28	50.89	58.69	66.06		45.57	67.99	25.97	10.18	74.72		64.73	61.4	59.43	85.14	37.87	60.74	54.19		15.67	20.12	15.05	17.8	15.69	14.98	22.65	17.55
U5	19.85	16.43		22.38	23.62	16.95	18.52	20.22	20.72		20.22	23.55	32.9	19.04	29.05	22.92		149.09	130.57	191.15	131.17		30.81	11.73	104.59	127.89		75.62	99.2	202.86	0	68.38		94.11	83.01	104.78	125.91	88.19	110.54	122.96		22.69	16.03	14.17	20.62	28.04	10.74	16.44	16.36
U6	144.29	146.24		158.19	167.8	146.75	149.18	144	157.69		197.92	197.7	209.51	179.43	207.09	207.51		431.5	324.63	233.43	344.68		382.54	530.36	389.52	369.51		224.04	501.86	279.47	312.87	481.7		409.04	406.73	419.38	444.54	411.83	341.56	574.06		154.46	132.9	120.66	127.6	121.42	114.17	108.04	114.33
U7	3.6	0.73		3.94	3.14	2.69	0.9	4.05	6.57		4.05	2.22	5.1	0.76	4.71	5.15		5.45	0	1.09	17.12		13.02	0	0	3.1		43.92	75.34	14.34	86.51	0		8.6	12.05	16.31	7.98	14.81	11.67	32.76		3.44	3.85	4.88	1.37	4.22	4.99	6.9	7.79
U8	0	0		0.34	0	0	0	0	0		0	0	0	0	0.34	0		6.53	2.86	0.93	0		0	0	0	0		0	11.38	18.42	0	7.85		3.15	2.81	2.69	9.11	0.53	1	5.61		0	0	0	0	0	0	0	0.21
URR1A	820.51	914.29		869.82	929.98	885.29	859.09	885.27	906.5		963.58	954.05	1000.66	929.45	1052.52	1064.58		2713.17	1984.3	1520.27	1857.21		2499.32	3073.42	2261.69	2792.97		2145.62	2722	2058.99	2482.19	2559.64		2849.13	3368.67	3207.82	3181	2565.81	2377.53	3149.85		831.02	750.68	739.25	842.33	811.19	786.86	899.73	896.37
URR1B	921.46	1005.84		974.88	1033.9	958.2	945.22	922.79	975.39		1117.48	1095.04	1115.64	1091.25	1138.12	1152.06		2751.12	1972.29	1595.46	1838.89		2430.73	3049.46	2100.3	3314.62		2644.12	2906.13	2150.27	2529.04	2277.3		2926.61	3122.39	3201.07	3187.09	2694.05	2490.77	3158.58		975.77	899.12	827.51	995.13	971.78	898.24	935.78	956.81
YREP_Mm	204.13	201.06		196.54	203.38	201.24	182.26	190.46	202.17		232.27	214.18	223.52	223.21	221.62	218.51		430.09	388.61	279.04	328.53		412.11	505.85	333.99	430.62		325.93	422.43	379.51	382.74	357.6		496.37	526.31	579.25	478.47	429.03	413.03	529.39		210.08	208.12	204.07	236.94	229.62	187.22	183.28	196.87
Zaphod	4.17	4.75		6.16	5.91	2.42	4.24	4.23	4.37		5.11	6.89	5.42	6.14	7.82	6.48		79.06	62.79	27.94	64.1		39.58	108.36	80.05	64.6		28.25	32.93	16.61	89.37	59.36		23.01	30.96	36.83	34.09	36.3	26.36	36.99		4.44	5.7	4.56	4.24	4.68	3.85	5.28	4.87
Zaphod2	95.39	100.43		97.63	110.27	97.22	87.46	90.92	80.32		115.48	106.51	114.6	92.08	91.39	102.24		109.99	137.23	143.4	132.57		87.67	70.53	49.77	74.2		76.61	105.31	82.16	23.75	88.15		52.9	51.84	48.72	47.25	51.58	62.66	55.32		97.13	85.25	92.63	109.04	105.56	104.79	76.07	79.06
ZP3AR	245.02	246.42		296.81	285.84	302.71	262.4	282.7	289.48		336.94	318.82	336.54	299.74	347.17	359.11		1397.73	1219.71	1099.01	1169.8		1814.53	1975.55	2475.43	1874.84		3574.65	1987.2	3060.93	1901.22	1922.85		5570.22	6651.05	5367.89	5670.63	6510.91	5597.96	3881.1		245.55	246.03	231.22	240.73	252.36	251.39	243.27	236.1
[truncated: 5 more columns]
