# Supplementary material for: MORC1 represses transposable elements in the mouse male germline
Source: Nat Commun. 2014 Dec 12;5:5795. doi: 10.1038/ncomms6795 (PMC4268658; doi:10.1038/ncomms6795)
Supplement: Supplementary Data 3 — Locations of hypomethylated DMRs in Morc1tg/tg germ cells in the mm9 mouse genome. [file ncomms6795-s4.xlsx]

## Sheet: Sheet1
Supplementary Data 3. Hypomethylated DMRs
DMRs hypomethylated in Morc1tg/tg at each timepoint
E16.5				P2				P10
Chromosome	Start	End		Chromosome	Start	End		Chromosome	Start	End
chr1	4922501	4923000		chr1	3976001	3976500		chr1	3977501	3978000
chr1	11525501	11526000		chr1	3977501	3978000		chr1	4166001	4166500
chr1	12553001	12553500		chr1	4906501	4907000		chr1	4688501	4689000
chr1	32841501	32842000		chr1	4923501	4924000		chr1	4778501	4779000
chr1	33178501	33179000		chr1	5036001	5036500		chr1	4921501	4922000
chr1	41226501	41227000		chr1	5036501	5037000		chr1	5036001	5036500
chr1	47014001	47014500		chr1	5037001	5037500		chr1	5036501	5037000
chr1	67830501	67831000		chr1	5037501	5038000		chr1	5037001	5037500
chr1	79472501	79473000		chr1	5487001	5487500		chr1	5160001	5160500
chr1	80837001	80837500		chr1	5972001	5972500		chr1	5161001	5161500
chr1	96047001	96047500		chr1	5972501	5973000		chr1	5972001	5972500
chr1	98512001	98512500		chr1	7232001	7232500		chr1	5972501	5973000
chr1	99353001	99353500		chr1	7277501	7278000		chr1	6157001	6157500
chr1	102289001	102289500		chr1	7554001	7554500		chr1	6950001	6950500
chr1	106553001	106553500		chr1	7730501	7731000		chr1	7488001	7488500
chr1	114503501	114504000		chr1	7731001	7731500		chr1	7730501	7731000
chr1	124943501	124944000		chr1	7732001	7732500		chr1	7732001	7732500
chr1	128375501	128376000		chr1	7732501	7733000		chr1	7732501	7733000
chr1	140686001	140686500		chr1	7775001	7775500		chr1	7775001	7775500
chr1	143197001	143197500		chr1	7775501	7776000		chr1	7871001	7871500
chr1	169328001	169328500		chr1	7879501	7880000		chr1	7879501	7880000
chr1	171104501	171105000		chr1	8169501	8170000		chr1	8171001	8171500
chr1	173874001	173874500		chr1	8239001	8239500		chr1	8883001	8883500
chr1	179866001	179866500		chr1	8631001	8631500		chr1	9230501	9231000
chr2	11832001	11832500		chr1	8700501	8701000		chr1	9375001	9375500
chr2	43116501	43117000		chr1	8884001	8884500		chr1	9496501	9497000
chr2	43776501	43777000		chr1	9230501	9231000		chr1	9497001	9497500
chr2	52657501	52658000		chr1	9375001	9375500		chr1	10039501	10040000
chr2	55056001	55056500		chr1	9483501	9484000		chr1	10229001	10229500
chr2	63444501	63445000		chr1	9496001	9496500		chr1	10600501	10601000
chr2	64112001	64112500		chr1	9496501	9497000		chr1	10811501	10812000
chr2	66318501	66319000		chr1	9497001	9497500		chr1	10982001	10982500
chr2	89104501	89105000		chr1	9985501	9986000		chr1	11524501	11525000
chr2	98579501	98580000		chr1	10039001	10039500		chr1	11527001	11527500
chr2	108826501	108827000		chr1	10039501	10040000		chr1	12334501	12335000
chr2	111020501	111021000		chr1	10457501	10458000		chr1	12905001	12905500
chr2	134417001	134417500		chr1	10927001	10927500		chr1	13005001	13005500
chr2	144687001	144687500		chr1	10927501	10928000		chr1	13503501	13504000
chr2	150323501	150324000		chr1	11524501	11525000		chr1	13504001	13504500
chr2	162296001	162296500		chr1	11525001	11525500		chr1	13504501	13505000
chr2	170123501	170124000		chr1	11527001	11527500		chr1	13505001	13505500
chr2	171833501	171834000		chr1	11644501	11645000		chr1	14103001	14103500
chr3	13821001	13821500		chr1	11645001	11645500		chr1	14372501	14373000
chr3	16700501	16701000		chr1	11710501	11711000		chr1	15063001	15063500
chr3	21180001	21180500		chr1	11772501	11773000		chr1	15073001	15073500
chr3	25184501	25185000		chr1	12031501	12032000		chr1	15162001	15162500
chr3	42888001	42888500		chr1	12032001	12032500		chr1	15750001	15750500
chr3	49416501	49417000		chr1	12334501	12335000		chr1	15750501	15751000
chr3	67817001	67817500		chr1	12601001	12601500		chr1	15751001	15751500
chr3	80452001	80452500		chr1	13503501	13504000		chr1	16159501	16160000
chr3	113661001	113661500		chr1	13504001	13504500		chr1	16770501	16771000
chr3	120098501	120099000		chr1	13504501	13505000		chr1	16771001	16771500
chr3	126091001	126091500		chr1	13505001	13505500		chr1	17212501	17213000
chr3	130114501	130115000		chr1	13887001	13887500		chr1	17380501	17381000
chr3	133305001	133305500		chr1	14103001	14103500		chr1	17412501	17413000
chr3	133305501	133306000		chr1	14472501	14473000		chr1	17894001	17894500
chr3	139218001	139218500		chr1	15062501	15063000		chr1	17912001	17912500
chr3	139604001	139604500		chr1	15063001	15063500		chr1	18142501	18143000
chr3	154737001	154737500		chr1	15063501	15064000		chr1	18204001	18204500
chr3	157764501	157765000		chr1	15073001	15073500		chr1	18462001	18462500
chr3	159393501	159394000		chr1	15162001	15162500		chr1	18462501	18463000
chr4	4271001	4271500		chr1	15487501	15488000		chr1	18527501	18528000
chr4	5215001	5215500		chr1	15750501	15751000		chr1	18751001	18751500
chr4	10515001	10515500		chr1	15751001	15751500		chr1	18805001	18805500
chr4	36490501	36491000		chr1	15794001	15794500		chr1	18997001	18997500
chr4	40541501	40542000		chr1	15907501	15908000		chr1	19193001	19193500
chr4	40583001	40583500		chr1	16770501	16771000		chr1	19276001	19276500
chr4	52076001	52076500		chr1	16771001	16771500		chr1	20422001	20422500
chr4	73199001	73199500		chr1	16838501	16839000		chr1	23004501	23005000
chr4	85811501	85812000		chr1	17212501	17213000		chr1	24075001	24075500
chr4	91347001	91347500		chr1	17217501	17218000		chr1	25021001	25021500
chr4	96062501	96063000		chr1	17391001	17391500		chr1	25072501	25073000
chr4	123950501	123951000		chr1	17412501	17413000		chr1	25106001	25106500
chr4	147028501	147029000		chr1	17663001	17663500		chr1	25333501	25334000
chr5	42082001	42082500		chr1	17663501	17664000		chr1	25659501	25660000
chr5	63226501	63227000		chr1	17783001	17783500		chr1	25817501	25818000
chr5	70124501	70125000		chr1	17893501	17894000		chr1	26091001	26091500
chr5	70308501	70309000		chr1	17894001	17894500		chr1	26122001	26122500
chr5	71791501	71792000		chr1	17912001	17912500		chr1	26289501	26290000
chr5	82058501	82059000		chr1	18142501	18143000		chr1	26672501	26673000
chr5	82528001	82528500		chr1	18143001	18143500		chr1	28036001	28036500
chr5	83078501	83079000		chr1	18204001	18204500		chr1	28036501	28037000
chr5	102285501	102286000		chr1	18235501	18236000		chr1	28096001	28096500
chr5	105240501	105241000		chr1	18236001	18236500		chr1	28455501	28456000
chr5	117746001	117746500		chr1	18236501	18237000		chr1	29896501	29897000
chr5	126578001	126578500		chr1	18462501	18463000		chr1	30053501	30054000
chr5	127554001	127554500		chr1	18463001	18463500		chr1	30176001	30176500
chr5	146319001	146319500		chr1	18527001	18527500		chr1	30631001	30631500
chr6	16216001	16216500		chr1	18527501	18528000		chr1	30684501	30685000
chr6	25399001	25399500		chr1	18648501	18649000		chr1	31403001	31403500
chr6	28099501	28100000		chr1	18649001	18649500		chr1	31452501	31453000
chr6	47950501	47951000		chr1	18751001	18751500		chr1	31736501	31737000
chr6	52661501	52662000		chr1	18805001	18805500		chr1	32830001	32830500
chr6	55903001	55903500		chr1	18862501	18863000		chr1	32851501	32852000
chr6	55908001	55908500		chr1	18996501	18997000		chr1	33672501	33673000
chr6	56667001	56667500		chr1	18997001	18997500		chr1	33673001	33673500
chr6	58767501	58768000		chr1	19276001	19276500		chr1	33673501	33674000
chr6	62694501	62695000		chr1	19439501	19440000		chr1	34390501	34391000
chr6	63680501	63681000		chr1	19440001	19440500		chr1	34391001	34391500
chr6	65158501	65159000		chr1	19789001	19789500		chr1	34392001	34392500
chr6	74695501	74696000		chr1	20422001	20422500		chr1	35154001	35154500
chr6	106054501	106055000		chr1	22273501	22274000		chr1	35944001	35944500
chr6	110203001	110203500		chr1	23004001	23004500		chr1	37014001	37014500
chr6	121896001	121896500		chr1	23004501	23005000		chr1	38372001	38372500
chr6	128918001	128918500		chr1	23314001	23314500		chr1	38372501	38373000
chr6	129645501	129646000		chr1	24075001	24075500		chr1	39246501	39247000
chr6	132225001	132225500		chr1	24075501	24076000		chr1	39727501	39728000
chr6	132914001	132914500		chr1	24082501	24083000		chr1	39728001	39728500
chr6	132920001	132920500		chr1	24083001	24083500		chr1	39824501	39825000
chr6	133766001	133766500		chr1	24894001	24894500		chr1	39867501	39868000
chr6	143228001	143228500		chr1	25020501	25021000		chr1	39868501	39869000
chr7	3261001	3261500		chr1	25021001	25021500		chr1	40251501	40252000
chr7	9676501	9677000		chr1	25072501	25073000		chr1	40656001	40656500
chr7	11035001	11035500		chr1	25107001	25107500		chr1	40656501	40657000
chr7	24944001	24944500		chr1	25470501	25471000		chr1	41270501	41271000
chr7	34485001	34485500		chr1	25471001	25471500		chr1	41427501	41428000
chr7	59581501	59582000		chr1	25718501	25719000		chr1	42256501	42257000
chr7	64181501	64182000		chr1	26067501	26068000		chr1	42258001	42258500
chr7	68283501	68284000		chr1	26122001	26122500		chr1	43174501	43175000
chr7	84479501	84480000		chr1	26289501	26290000		chr1	43759501	43760000
chr7	92306501	92307000		chr1	26672001	26672500		chr1	44448001	44448500
chr7	94582001	94582500		chr1	26672501	26673000		chr1	44475501	44476000
chr7	95026001	95026500		chr1	27560501	27561000		chr1	44915501	44916000
chr7	96037001	96037500		chr1	28036001	28036500		chr1	44960001	44960500
chr7	105548001	105548500		chr1	28036501	28037000		chr1	45147001	45147500
chr7	127394001	127394500		chr1	28037001	28037500		chr1	46228001	46228500
chr7	127649501	127650000		chr1	28090501	28091000		chr1	46328501	46329000
chr7	134702001	134702500		chr1	28096001	28096500		chr1	46398501	46399000
chr7	148593501	148594000		chr1	28231001	28231500		chr1	46506501	46507000
chr7	150183501	150184000		chr1	28232001	28232500		chr1	46640001	46640500
chr8	3027501	3028000		chr1	28232501	28233000		chr1	47249501	47250000
chr8	4454001	4454500		chr1	28305001	28305500		chr1	48288001	48288500
chr8	19044501	19045000		chr1	28307501	28308000		chr1	48523501	48524000
chr8	33512001	33512500		chr1	28455501	28456000		chr1	48524501	48525000
chr8	55757501	55758000		chr1	28701501	28702000		chr1	48772001	48772500
chr8	60867501	60868000		chr1	28702001	28702500		chr1	49474501	49475000
chr8	65022501	65023000		chr1	29099501	29100000		chr1	49475001	49475500
chr8	66010501	66011000		chr1	29611001	29611500		chr1	49475501	49476000
chr8	66329001	66329500		chr1	30147501	30148000		chr1	49476501	49477000
chr8	84245001	84245500		chr1	30176001	30176500		chr1	49477001	49477500
chr8	89132501	89133000		chr1	30457501	30458000		chr1	49819501	49820000
chr8	97140001	97140500		chr1	30481001	30481500		chr1	49820001	49820500
chr8	98915001	98915500		chr1	30481501	30482000		chr1	49890501	49891000
chr8	98949001	98949500		chr1	30599001	30599500		chr1	49953501	49954000
chr8	100075501	100076000		chr1	30631001	30631500		chr1	50427501	50428000
chr8	101223001	101223500		chr1	30632001	30632500		chr1	50428001	50428500
chr8	101990501	101991000		chr1	30632501	30633000		chr1	50625001	50625500
chr8	115884501	115885000		chr1	30684501	30685000		chr1	51427501	51428000
chr8	116087501	116088000		chr1	30685001	30685500		chr1	51490001	51490500
chr9	5996501	5997000		chr1	30818001	30818500		chr1	51774501	51775000
chr9	6080501	6081000		chr1	31131501	31132000		chr1	52371001	52371500
chr9	6428501	6429000		chr1	31184001	31184500		chr1	52374001	52374500
chr9	9313501	9314000		chr1	31452501	31453000		chr1	53446501	53447000
chr9	9808001	9808500		chr1	32288001	32288500		chr1	53753001	53753500
chr9	14980001	14980500		chr1	32859501	32860000		chr1	54675501	54676000
chr9	23786001	23786500		chr1	33077001	33077500		chr1	55096001	55096500
chr9	28906001	28906500		chr1	33463501	33464000		chr1	55539501	55540000
chr9	35625001	35625500		chr1	33673001	33673500		chr1	55554501	55555000
chr9	48792001	48792500		chr1	34659501	34660000		chr1	55555001	55555500
chr9	55883501	55884000		chr1	35332001	35332500		chr1	55596501	55597000
chr9	79102001	79102500		chr1	35664501	35665000		chr1	55597001	55597500
chr9	90222001	90222500		chr1	37014001	37014500		chr1	56193501	56194000
chr9	92784501	92785000		chr1	39246501	39247000		chr1	56437001	56437500
chr9	92944501	92945000		chr1	39653501	39654000		chr1	56618501	56619000
chr9	112747001	112747500		chr1	39785001	39785500		chr1	58379501	58380000
chr9	115723001	115723500		chr1	39867501	39868000		chr1	58701501	58702000
chr9	122349501	122350000		chr1	40251501	40252000		chr1	58702501	58703000
chr10	12020001	12020500		chr1	40656001	40656500		chr1	58703001	58703500
chr10	24583501	24584000		chr1	40656501	40657000		chr1	59299501	59300000
chr10	31344001	31344500		chr1	41270501	41271000		chr1	59300001	59300500
chr10	86870501	86871000		chr1	41426501	41427000		chr1	60004001	60004500
chr10	101193501	101194000		chr1	41427001	41427500		chr1	60105001	60105500
chr10	104458501	104459000		chr1	41427501	41428000		chr1	60105501	60106000
chr10	105643501	105644000		chr1	42256001	42256500		chr1	60603501	60604000
chr10	105827501	105828000		chr1	42256501	42257000		chr1	60604001	60604500
chr10	105867501	105868000		chr1	42257001	42257500		chr1	60693501	60694000
chr10	106537501	106538000		chr1	42257501	42258000		chr1	61226501	61227000
chr10	123705501	123706000		chr1	42258001	42258500		chr1	61227001	61227500
chr10	123747501	123748000		chr1	43175001	43175500		chr1	61555001	61555500
chr10	128943001	128943500		chr1	43373501	43374000		chr1	62341501	62342000
chr11	3989001	3989500		chr1	44448001	44448500		chr1	62580501	62581000
chr11	9870501	9871000		chr1	44449001	44449500		chr1	63176001	63176500
chr11	42789501	42790000		chr1	44475501	44476000		chr1	63176501	63177000
chr11	45349501	45350000		chr1	44538501	44539000		chr1	63177001	63177500
chr11	50281001	50281500		chr1	44785001	44785500		chr1	63231501	63232000
chr11	92200501	92201000		chr1	44915501	44916000		chr1	63368501	63369000
chr11	94741501	94742000		chr1	44960001	44960500		chr1	63369001	63369500
chr11	99686001	99686500		chr1	45147001	45147500		chr1	63369501	63370000
chr12	14741501	14742000		chr1	46228001	46228500		chr1	63370501	63371000
chr12	15259501	15260000		chr1	46328501	46329000		chr1	67711501	67712000
chr12	19385001	19385500		chr1	46329001	46329500		chr1	71909501	71910000
chr12	38934501	38935000		chr1	46506501	46507000		chr1	71910001	71910500
chr12	44671001	44671500		chr1	46640001	46640500		chr1	74655501	74656000
chr12	45057001	45057500		chr1	47899001	47899500		chr1	74656001	74656500
chr12	67196501	67197000		chr1	48523501	48524000		chr1	78495501	78496000
chr12	75756001	75756500		chr1	48524001	48524500		chr1	78496001	78496500
chr12	88835501	88836000		chr1	48872001	48872500		chr1	78769501	78770000
chr12	107216501	107217000		chr1	49030501	49031000		chr1	78782501	78783000
chr12	119383001	119383500		chr1	49239001	49239500		chr1	79351501	79352000
chr13	6673501	6674000		chr1	49362001	49362500		chr1	79360001	79360500
chr13	7227001	7227500		chr1	49474001	49474500		chr1	79377001	79377500
chr13	16828001	16828500		chr1	49474501	49475000		chr1	79404001	79404500
chr13	21320501	21321000		chr1	49476501	49477000		chr1	81358001	81358500
chr13	26651001	26651500		chr1	49477001	49477500		chr1	81416001	81416500
chr13	32364501	32365000		chr1	49784001	49784500		chr1	81618001	81618500
chr13	58241501	58242000		chr1	49819501	49820000		chr1	81618501	81619000
chr13	62383001	62383500		chr1	49886501	49887000		chr1	81619501	81620000
chr13	67338501	67339000		chr1	50427501	50428000		chr1	81639501	81640000
chr13	79403001	79403500		chr1	50428001	50428500		chr1	81640001	81640500
chr13	80163001	80163500		chr1	50625001	50625500		chr1	81689501	81690000
chr13	82338501	82339000		chr1	51490001	51490500		chr1	82170001	82170500
chr13	101833501	101834000		chr1	51490501	51491000		chr1	82699001	82699500
chr13	111890501	111891000		chr1	51740001	51740500		chr1	83366001	83366500
chr14	9503501	9504000		chr1	52371001	52371500		chr1	83513501	83514000
chr14	10024001	10024500		chr1	52374001	52374500		chr1	84223501	84224000
chr14	10028501	10029000		chr1	52996501	52997000		chr1	84328501	84329000
chr14	10781501	10782000		chr1	53039501	53040000		chr1	84376001	84376500
chr14	10905001	10905500		chr1	53040001	53040500		chr1	87781501	87782000
chr14	11135501	11136000		chr1	54444001	54444500		chr1	87788501	87789000
chr14	11329501	11330000		chr1	54518501	54519000		chr1	90528501	90529000
chr14	11896001	11896500		chr1	54520501	54521000		chr1	96048001	96048500
chr14	12044501	12045000		chr1	54521001	54521500		chr1	96099001	96099500
chr14	13651501	13652000		chr1	54675501	54676000		chr1	96099501	96100000
chr14	14403001	14403500		chr1	54676001	54676500		chr1	96157001	96157500
chr14	14487501	14488000		chr1	55096001	55096500		chr1	96167001	96167500
chr14	14729501	14730000		chr1	55554501	55555000		chr1	96167501	96168000
chr14	15823501	15824000		chr1	55555001	55555500		chr1	97791001	97791500
chr14	15919501	15920000		chr1	56193001	56193500		chr1	98053001	98053500
chr14	15928001	15928500		chr1	56437001	56437500		chr1	98351501	98352000
chr14	16010001	16010500		chr1	56618501	56619000		chr1	98841001	98841500
chr14	16530501	16531000		chr1	56771501	56772000		chr1	99320001	99320500
chr14	16632001	16632500		chr1	58700001	58700500		chr1	99708001	99708500
chr14	16637501	16638000		chr1	58700501	58701000		chr1	100218001	100218500
chr14	17565001	17565500		chr1	58701501	58702000		chr1	100439501	100440000
chr14	17856001	17856500		chr1	58702501	58703000		chr1	100508501	100509000
chr14	18929501	18930000		chr1	58703001	58703500		chr1	100509001	100509500
chr14	19089001	19089500		chr1	58708501	58709000		chr1	100792001	100792500
chr14	19405001	19405500		chr1	59300001	59300500		chr1	101028501	101029000
chr14	19609501	19610000		chr1	60105501	60106000		chr1	102471001	102471500
chr14	23836001	23836500		chr1	60603501	60604000		chr1	102676501	102677000
chr14	40718501	40719000		chr1	60604001	60604500		chr1	102677501	102678000
chr14	41657501	41658000		chr1	60848001	60848500		chr1	102744001	102744500
chr14	50104001	50104500		chr1	61226501	61227000		chr1	103151501	103152000
chr14	56423001	56423500		chr1	61227001	61227500		chr1	103199001	103199500
chr14	91409501	91410000		chr1	61555001	61555500		chr1	103798501	103799000
chr14	100198001	100198500		chr1	61555501	61556000		chr1	103989501	103990000
chr14	114495001	114495500		chr1	62341001	62341500		chr1	104503501	104504000
chr14	117305501	117306000		chr1	62341501	62342000		chr1	106169501	106170000
chr14	123833001	123833500		chr1	62580001	62580500		chr1	106176501	106177000
chr15	3313501	3314000		chr1	63176001	63176500		chr1	106300501	106301000
chr15	3767001	3767500		chr1	63176501	63177000		chr1	106552501	106553000
chr15	9574001	9574500		chr1	63231501	63232000		chr1	106554501	106555000
chr15	19577501	19578000		chr1	63368501	63369000		chr1	108016001	108016500
chr15	20180001	20180500		chr1	63369001	63369500		chr1	108817001	108817500
chr15	24979001	24979500		chr1	63369501	63370000		chr1	109583501	109584000
chr15	40976501	40977000		chr1	65408501	65409000		chr1	109584501	109585000
chr15	53405501	53406000		chr1	65652501	65653000		chr1	109585001	109585500
chr15	53975001	53975500		chr1	67248501	67249000		chr1	109720001	109720500
chr15	56352001	56352500		chr1	67543001	67543500		chr1	110176501	110177000
chr15	74823001	74823500		chr1	69571001	69571500		chr1	110885001	110885500
chr16	28913001	28913500		chr1	70015501	70016000		chr1	111464501	111465000
chr16	36221001	36221500		chr1	70111501	70112000		chr1	112515501	112516000
chr16	36765001	36765500		chr1	70112001	70112500		chr1	112925001	112925500
chr16	39223001	39223500		chr1	71909501	71910000		chr1	113196501	113197000
chr16	44887501	44888000		chr1	71910001	71910500		chr1	113198001	113198500
chr16	44915001	44915500		chr1	74655001	74655500		chr1	113198501	113199000
chr16	48448001	48448500		chr1	75712001	75712500		chr1	113199001	113199500
chr16	48742501	48743000		chr1	77858501	77859000		chr1	113651501	113652000
chr16	49467001	49467500		chr1	78495001	78495500		chr1	114515001	114515500
chr16	52734001	52734500		chr1	78495501	78496000		chr1	115406501	115407000
chr16	57016501	57017000		chr1	78496001	78496500		chr1	116080001	116080500
chr16	57017001	57017500		chr1	78769501	78770000		chr1	116080501	116081000
chr16	57501501	57502000		chr1	79351501	79352000		chr1	116126501	116127000
chr16	59714001	59714500		chr1	79352001	79352500		chr1	116202501	116203000
chr16	59783501	59784000		chr1	79360001	79360500		chr1	116453501	116454000
chr16	63880501	63881000		chr1	79404001	79404500		chr1	116454501	116455000
chr16	68797001	68797500		chr1	81357001	81357500		chr1	116473001	116473500
chr16	70947001	70947500		chr1	81358001	81358500		chr1	116559001	116559500
chr16	72624501	72625000		chr1	81618001	81618500		chr1	117028501	117029000
chr16	77193001	77193500		chr1	81618501	81619000		chr1	117048501	117049000
chr16	81753001	81753500		chr1	81639501	81640000		chr1	117204501	117205000
chr16	89033001	89033500		chr1	82170001	82170500		chr1	117291501	117292000
chr16	89174501	89175000		chr1	82699501	82700000		chr1	117343501	117344000
chr16	92797501	92798000		chr1	83089501	83090000		chr1	117489001	117489500
chr16	92933001	92933500		chr1	83366001	83366500		chr1	117921501	117922000
chr17	3298501	3299000		chr1	83513501	83514000		chr1	119063501	119064000
chr17	38738501	38739000		chr1	84328501	84329000		chr1	119484001	119484500
chr17	40278001	40278500		chr1	84376001	84376500		chr1	119951001	119951500
chr17	40722001	40722500		chr1	85044501	85045000		chr1	121641001	121641500
chr17	53965001	53965500		chr1	87412001	87412500		chr1	121756501	121757000
chr17	62781001	62781500		chr1	88716001	88716500		chr1	123909001	123909500
chr17	76296501	76297000		chr1	90528501	90529000		chr1	124215001	124215500
chr17	76377001	76377500		chr1	90529001	90529500		chr1	124215501	124216000
chr17	76618001	76618500		chr1	94451001	94451500		chr1	124752501	124753000
chr17	82083001	82083500		chr1	96048001	96048500		chr1	125753501	125754000
chr18	5499001	5499500		chr1	96099501	96100000		chr1	126038001	126038500
chr18	8308501	8309000		chr1	96157001	96157500		chr1	127380501	127381000
chr18	23036001	23036500		chr1	96167001	96167500		chr1	128876501	128877000
chr18	27701501	27702000		chr1	96167501	96168000		chr1	128877001	128877500
chr18	29324001	29324500		chr1	96626001	96626500		chr1	129597001	129597500
chr18	44900001	44900500		chr1	96961001	96961500		chr1	129597501	129598000
chr18	52218001	52218500		chr1	97054001	97054500		chr1	131333001	131333500
chr18	87865001	87865500		chr1	97791001	97791500		chr1	131903501	131904000
chr19	8398001	8398500		chr1	97792001	97792500		chr1	132142501	132143000
chr19	17011001	17011500		chr1	98012001	98012500		chr1	132282501	132283000
chr19	33360501	33361000		chr1	98053001	98053500		chr1	132387001	132387500
chr19	36020501	36021000		chr1	98231001	98231500		chr1	132879001	132879500
chr19	36205001	36205500		chr1	98365001	98365500		chr1	133577001	133577500
chr19	42631001	42631500		chr1	98377001	98377500		chr1	135475001	135475500
chr19	50095501	50096000		chr1	98565501	98566000		chr1	136296001	136296500
chr19	51324501	51325000		chr1	98841001	98841500		chr1	136296501	136297000
chr19	51850501	51851000		chr1	99213501	99214000		chr1	136401501	136402000
chrX	7804001	7804500		chr1	99320001	99320500		chr1	139952501	139953000
chrX	12498001	12498500		chr1	99579501	99580000		chr1	141092501	141093000
chrX	16527501	16528000		chr1	99708001	99708500		chr1	141731501	141732000
chrX	21043501	21044000		chr1	99708501	99709000		chr1	142062501	142063000
chrX	22594001	22594500		chr1	100130001	100130500		chr1	142091501	142092000
chrX	33569001	33569500		chr1	100189501	100190000		chr1	142197501	142198000
chrX	36559001	36559500		chr1	100218001	100218500		chr1	142199001	142199500
chrX	42591501	42592000		chr1	100218501	100219000		chr1	143196501	143197000
chrX	46797001	46797500		chr1	100281501	100282000		chr1	143197001	143197500
chrX	47501001	47501500		chr1	100307501	100308000		chr1	143215001	143215500
chrX	54121001	54121500		chr1	100438501	100439000		chr1	143484501	143485000
chrX	59884001	59884500		chr1	100509001	100509500		chr1	143593501	143594000
chrX	64724501	64725000		chr1	100640501	100641000		chr1	143749001	143749500
chrX	69800001	69800500		chr1	100734001	100734500		chr1	143749501	143750000
chrX	73538501	73539000		chr1	100792001	100792500		chr1	144206501	144207000
chrX	74503501	74504000		chr1	102471001	102471500		chr1	145099001	145099500
chrX	80394501	80395000		chr1	102648501	102649000		chr1	145128501	145129000
chrX	81835001	81835500		chr1	102676501	102677000		chr1	146435001	146435500
chrX	85300001	85300500		chr1	102677501	102678000		chr1	146437501	146438000
chrX	86125501	86126000		chr1	102680001	102680500		chr1	146956501	146957000
chrX	90083001	90083500		chr1	102744001	102744500		chr1	146957001	146957500
chrX	97013501	97014000		chr1	102744501	102745000		chr1	147672001	147672500
chrX	98883001	98883500		chr1	102822501	102823000		chr1	147878001	147878500
chrX	103989001	103989500		chr1	103139501	103140000		chr1	148312501	148313000
chrX	104909001	104909500		chr1	103140001	103140500		chr1	148909501	148910000
chrX	105137001	105137500		chr1	103151501	103152000		chr1	149024001	149024500
chrX	108838001	108838500		chr1	103199001	103199500		chr1	149217001	149217500
chrX	110338501	110339000		chr1	103607001	103607500		chr1	149558001	149558500
chrX	111215501	111216000		chr1	103697001	103697500		chr1	150149001	150149500
chrX	113349001	113349500		chr1	103798501	103799000		chr1	150400001	150400500
chrX	114749501	114750000		chr1	103799501	103800000		chr1	150731501	150732000
chrX	116113001	116113500		chr1	104897001	104897500		chr1	151391501	151392000
chrX	133745001	133745500		chr1	105077501	105078000		chr1	151929001	151929500
chrX	140876001	140876500		chr1	105649001	105649500		chr1	151929501	151930000
chrX	153473501	153474000		chr1	106176501	106177000		chr1	152015501	152016000
chrX	153628001	153628500		chr1	106552501	106553000		chr1	152040001	152040500
chrX	154676001	154676500		chr1	106634001	106634500		chr1	152142001	152142500
chrX	156738501	156739000		chr1	107464501	107465000		chr1	154089001	154089500
chrX	157202501	157203000		chr1	108015501	108016000		chr1	154284501	154285000
chrX	159720001	159720500		chr1	108816501	108817000		chr1	154285001	154285500
chrX	161749001	161749500		chr1	108817001	108817500		chr1	154930501	154931000
chrX	163172501	163173000		chr1	108820001	108820500		chr1	155761001	155761500
				chr1	108820501	108821000		chr1	155761501	155762000
				chr1	109129501	109130000		chr1	155762501	155763000
				chr1	109583501	109584000		chr1	155763001	155763500
				chr1	109584501	109585000		chr1	156783001	156783500
				chr1	109585001	109585500		chr1	158452001	158452500
				chr1	109720001	109720500		chr1	160261501	160262000
				chr1	110086001	110086500		chr1	163243501	163244000
				chr1	110229001	110229500		chr1	163244501	163245000
				chr1	110931001	110931500		chr1	164777501	164778000
				chr1	111464001	111464500		chr1	165713501	165714000
				chr1	111626501	111627000		chr1	166195501	166196000
				chr1	112085501	112086000		chr1	166196001	166196500
				chr1	112325501	112326000		chr1	166196501	166197000
				chr1	112326001	112326500		chr1	166197001	166197500
				chr1	112386501	112387000		chr1	166197501	166198000
				chr1	113175001	113175500		chr1	166394501	166395000
				chr1	113196501	113197000		chr1	167033001	167033500
				chr1	113198501	113199000		chr1	167101001	167101500
				chr1	113214001	113214500		chr1	167101501	167102000
				chr1	113651001	113651500		chr1	167104001	167104500
				chr1	113651501	113652000		chr1	167586501	167587000
				chr1	113821501	113822000		chr1	168009501	168010000
				chr1	114515001	114515500		chr1	169331001	169331500
				chr1	114522001	114522500		chr1	169808501	169809000
				chr1	114636001	114636500		chr1	173823501	173824000
				chr1	114727501	114728000		chr1	173824001	173824500
				chr1	115086501	115087000		chr1	174788001	174788500
				chr1	115406501	115407000		chr1	177747001	177747500
				chr1	115518001	115518500		chr1	178649001	178649500
				chr1	116080001	116080500		chr1	178649501	178650000
				chr1	116202501	116203000		chr1	179688501	179689000
				chr1	116453501	116454000		chr1	181647501	181648000
				chr1	116454001	116454500		chr1	181750501	181751000
				chr1	116454501	116455000		chr1	184071501	184072000
				chr1	116473001	116473500		chr1	184072001	184072500
				chr1	117075001	117075500		chr1	184072501	184073000
				chr1	117255501	117256000		chr1	184073001	184073500
				chr1	117291501	117292000		chr1	184073501	184074000
				chr1	117292001	117292500		chr1	184074001	184074500
				chr1	117343001	117343500		chr1	184074501	184075000
				chr1	117343501	117344000		chr1	184076501	184077000
				chr1	117373001	117373500		chr1	184077501	184078000
				chr1	118349501	118350000		chr1	184078001	184078500
				chr1	118668001	118668500		chr1	184160001	184160500
				chr1	118759001	118759500		chr1	184160501	184161000
				chr1	119165501	119166000		chr1	184161001	184161500
				chr1	119484001	119484500		chr1	184162001	184162500
				chr1	119951001	119951500		chr1	186526501	186527000
				chr1	120144501	120145000		chr1	186900501	186901000
				chr1	121641001	121641500		chr1	188038001	188038500
				chr1	123567001	123567500		chr1	188422001	188422500
				chr1	123909001	123909500		chr1	193987501	193988000
				chr1	124215001	124215500		chr1	196896001	196896500
				chr1	124215501	124216000		chr1	197039001	197039500
				chr1	124879501	124880000		chr1	197039501	197040000
				chr1	125199001	125199500		chr2	3751501	3752000
				chr1	125753501	125754000		chr2	3752001	3752500
				chr1	125754001	125754500		chr2	3759501	3760000
				chr1	126868501	126869000		chr2	4605501	4606000
				chr1	128468001	128468500		chr2	4855001	4855500
				chr1	128644001	128644500		chr2	5751501	5752000
				chr1	128876501	128877000		chr2	6423501	6424000
				chr1	128877001	128877500		chr2	7428001	7428500
				chr1	128950501	128951000		chr2	7499001	7499500
				chr1	129597001	129597500		chr2	7523001	7523500
				chr1	129597501	129598000		chr2	7551001	7551500
				chr1	129598001	129598500		chr2	7551501	7552000
				chr1	131333001	131333500		chr2	7843501	7844000
				chr1	132282501	132283000		chr2	7942501	7943000
				chr1	132879001	132879500		chr2	7959001	7959500
				chr1	134306501	134307000		chr2	8100501	8101000
				chr1	134307001	134307500		chr2	8137501	8138000
				chr1	135420001	135420500		chr2	8138001	8138500
				chr1	135475001	135475500		chr2	8139001	8139500
				chr1	136167501	136168000		chr2	8333501	8334000
				chr1	136296001	136296500		chr2	8339001	8339500
				chr1	139952501	139953000		chr2	9134001	9134500
				chr1	141092501	141093000		chr2	10573001	10573500
				chr1	141484001	141484500		chr2	11042501	11043000
				chr1	141566001	141566500		chr2	11742501	11743000
				chr1	142062501	142063000		chr2	11743001	11743500
				chr1	142091501	142092000		chr2	11899001	11899500
				chr1	143197001	143197500		chr2	12345001	12345500
				chr1	143226001	143226500		chr2	13835001	13835500
				chr1	143593501	143594000		chr2	14216501	14217000
				chr1	143749501	143750000		chr2	14217001	14217500
				chr1	144114501	144115000		chr2	14286501	14287000
				chr1	144206501	144207000		chr2	14364001	14364500
				chr1	144207501	144208000		chr2	15193501	15194000
				chr1	144564001	144564500		chr2	15237001	15237500
				chr1	145203501	145204000		chr2	15673001	15673500
				chr1	145893501	145894000		chr2	16816001	16816500
				chr1	146168001	146168500		chr2	16839001	16839500
				chr1	146437001	146437500		chr2	17018501	17019000
				chr1	146437501	146438000		chr2	17019501	17020000
				chr1	146863001	146863500		chr2	17020001	17020500
				chr1	146956501	146957000		chr2	17073001	17073500
				chr1	146957001	146957500		chr2	17073501	17074000
				chr1	146957501	146958000		chr2	17074501	17075000
				chr1	147878001	147878500		chr2	17075501	17076000
				chr1	148154001	148154500		chr2	17246001	17246500
				chr1	148909501	148910000		chr2	17572501	17573000
				chr1	149019001	149019500		chr2	17573001	17573500
				chr1	149019501	149020000		chr2	17931501	17932000
				chr1	149024001	149024500		chr2	18398501	18399000
				chr1	149051501	149052000		chr2	18477501	18478000
				chr1	149053001	149053500		chr2	18757001	18757500
				chr1	149216001	149216500		chr2	19207501	19208000
				chr1	150149001	150149500		chr2	19208001	19208500
				chr1	151391501	151392000		chr2	19208501	19209000
				chr1	151392501	151393000		chr2	19981001	19981500
				chr1	151929001	151929500		chr2	20106501	20107000
				chr1	151929501	151930000		chr2	21142501	21143000
				chr1	152015001	152015500		chr2	21256501	21257000
				chr1	152015501	152016000		chr2	21414501	21415000
				chr1	152134001	152134500		chr2	21758501	21759000
				chr1	154284501	154285000		chr2	22304001	22304500
				chr1	154285001	154285500		chr2	22572001	22572500
				chr1	154930001	154930500		chr2	22913501	22914000
				chr1	154930501	154931000		chr2	22914001	22914500
				chr1	155761001	155761500		chr2	22914501	22915000
				chr1	155761501	155762000		chr2	22915001	22915500
				chr1	155762001	155762500		chr2	23152001	23152500
				chr1	155762501	155763000		chr2	23446001	23446500
				chr1	155763001	155763500		chr2	23449501	23450000
				chr1	157921501	157922000		chr2	23450001	23450500
				chr1	158452001	158452500		chr2	23477501	23478000
				chr1	160261501	160262000		chr2	23845501	23846000
				chr1	160952001	160952500		chr2	24084501	24085000
				chr1	162745501	162746000		chr2	26097501	26098000
				chr1	163243501	163244000		chr2	29160501	29161000
				chr1	163244001	163244500		chr2	32249501	32250000
				chr1	163244501	163245000		chr2	34685001	34685500
				chr1	163254501	163255000		chr2	34685501	34686000
				chr1	163544501	163545000		chr2	34688001	34688500
				chr1	164050501	164051000		chr2	34688501	34689000
				chr1	164750001	164750500		chr2	34689501	34690000
				chr1	164777501	164778000		chr2	34898001	34898500
				chr1	165529001	165529500		chr2	36779001	36779500
				chr1	165623501	165624000		chr2	37216501	37217000
				chr1	165713501	165714000		chr2	38811001	38811500
				chr1	166158501	166159000		chr2	39090001	39090500
				chr1	166195501	166196000		chr2	39091001	39091500
				chr1	166196001	166196500		chr2	39102501	39103000
				chr1	166196501	166197000		chr2	39501001	39501500
				chr1	166197001	166197500		chr2	40436501	40437000
				chr1	167033001	167033500		chr2	40614001	40614500
				chr1	167101001	167101500		chr2	41543501	41544000
				chr1	167101501	167102000		chr2	41938501	41939000
				chr1	167104001	167104500		chr2	41939001	41939500
				chr1	167139501	167140000		chr2	41967501	41968000
				chr1	167140001	167140500		chr2	44637001	44637500
				chr1	167141001	167141500		chr2	46027001	46027500
				chr1	167456501	167457000		chr2	46689501	46690000
				chr1	168506001	168506500		chr2	46695501	46696000
				chr1	168842501	168843000		chr2	46897501	46898000
				chr1	169331001	169331500		chr2	47176001	47176500
				chr1	170650501	170651000		chr2	47177001	47177500
				chr1	171356001	171356500		chr2	47309001	47309500
				chr1	172529001	172529500		chr2	47378001	47378500
				chr1	172529501	172530000		chr2	47385001	47385500
				chr1	173823501	173824000		chr2	47498001	47498500
				chr1	174788001	174788500		chr2	47550001	47550500
				chr1	177469001	177469500		chr2	50456001	50456500
				chr1	177582001	177582500		chr2	51368501	51369000
				chr1	177747001	177747500		chr2	51476501	51477000
				chr1	178649001	178649500		chr2	52194501	52195000
				chr1	178649501	178650000		chr2	53513501	53514000
				chr1	179688501	179689000		chr2	54220501	54221000
				chr1	181647501	181648000		chr2	54238001	54238500
				chr1	181750501	181751000		chr2	55056001	55056500
				chr1	184074001	184074500		chr2	55481001	55481500
				chr1	184074501	184075000		chr2	55633001	55633500
				chr1	184077501	184078000		chr2	55887001	55887500
				chr1	184078001	184078500		chr2	55888001	55888500
				chr1	184160501	184161000		chr2	55888501	55889000
				chr1	184161001	184161500		chr2	56323501	56324000
				chr1	184162001	184162500		chr2	56361501	56362000
				chr1	184489501	184490000		chr2	56618001	56618500
				chr1	188038001	188038500		chr2	57533001	57533500
				chr1	188422001	188422500		chr2	57533501	57534000
				chr1	193987501	193988000		chr2	58068001	58068500
				chr1	194896501	194897000		chr2	58477501	58478000
				chr1	196218501	196219000		chr2	58574501	58575000
				chr1	197039001	197039500		chr2	58754501	58755000
				chr2	3751501	3752000		chr2	58755001	58755500
				chr2	3752001	3752500		chr2	60107001	60107500
				chr2	3759501	3760000		chr2	61245501	61246000
				chr2	4605501	4606000		chr2	61691501	61692000
				chr2	4854501	4855000		chr2	61703001	61703500
				chr2	4855001	4855500		chr2	61705001	61705500
				chr2	5751001	5751500		chr2	61705501	61706000
				chr2	5751501	5752000		chr2	61706001	61706500
				chr2	6423501	6424000		chr2	61706501	61707000
				chr2	6424001	6424500		chr2	61772501	61773000
				chr2	7373501	7374000		chr2	61838501	61839000
				chr2	7427501	7428000		chr2	62336501	62337000
				chr2	7428001	7428500		chr2	62337001	62337500
				chr2	7499001	7499500		chr2	64840001	64840500
				chr2	7532001	7532500		chr2	64913501	64914000
				chr2	7532501	7533000		chr2	64914001	64914500
				chr2	7551501	7552000		chr2	64914501	64915000
				chr2	7554001	7554500		chr2	66143501	66144000
				chr2	7843501	7844000		chr2	66144001	66144500
				chr2	7942001	7942500		chr2	66555001	66555500
				chr2	7959001	7959500		chr2	67034001	67034500
				chr2	8085001	8085500		chr2	67252501	67253000
				chr2	8100501	8101000		chr2	68536501	68537000
				chr2	8120501	8121000		chr2	68878001	68878500
				chr2	8137501	8138000		chr2	69169001	69169500
				chr2	8138001	8138500		chr2	72741501	72742000
				chr2	8139001	8139500		chr2	72742001	72742500
				chr2	8339001	8339500		chr2	75472501	75473000
				chr2	8708001	8708500		chr2	77960001	77960500
				chr2	9134001	9134500		chr2	78345001	78345500
				chr2	10573001	10573500		chr2	79776501	79777000
				chr2	11042501	11043000		chr2	79777501	79778000
				chr2	11274501	11275000		chr2	80128001	80128500
				chr2	11742501	11743000		chr2	80128501	80129000
				chr2	11743001	11743500		chr2	80129001	80129500
				chr2	12344001	12344500		chr2	81023001	81023500
				chr2	12344501	12345000		chr2	81024001	81024500
				chr2	12345001	12345500		chr2	81130501	81131000
				chr2	12976001	12976500		chr2	81131001	81131500
				chr2	13579501	13580000		chr2	81132501	81133000
				chr2	13784501	13785000		chr2	81254001	81254500
				chr2	13786501	13787000		chr2	82305001	82305500
				chr2	13834501	13835000		chr2	82691001	82691500
				chr2	13835001	13835500		chr2	82691501	82692000
				chr2	14210001	14210500		chr2	82708001	82708500
				chr2	14216501	14217000		chr2	82708501	82709000
				chr2	14217001	14217500		chr2	82912501	82913000
				chr2	14217501	14218000		chr2	83164501	83165000
				chr2	14286501	14287000		chr2	83526501	83527000
				chr2	14364001	14364500		chr2	84035001	84035500
				chr2	14648001	14648500		chr2	84162501	84163000
				chr2	15194001	15194500		chr2	84449501	84450000
				chr2	15435501	15436000		chr2	85798501	85799000
				chr2	15951501	15952000		chr2	87122001	87122500
				chr2	16119501	16120000		chr2	87122501	87123000
				chr2	16304001	16304500		chr2	87797001	87797500
				chr2	16816001	16816500		chr2	88354001	88354500
				chr2	16816501	16817000		chr2	89004001	89004500
				chr2	16970001	16970500		chr2	89521001	89521500
				chr2	17074501	17075000		chr2	89570501	89571000
				chr2	17075001	17075500		chr2	89927501	89928000
				chr2	17075501	17076000		chr2	90089001	90089500
				chr2	17076501	17077000		chr2	94231001	94231500
				chr2	17246001	17246500		chr2	94231501	94232000
				chr2	17573001	17573500		chr2	94986501	94987000
				chr2	17931001	17931500		chr2	95610001	95610500
				chr2	17932001	17932500		chr2	95960501	95961000
				chr2	17932501	17933000		chr2	96609501	96610000
				chr2	18398501	18399000		chr2	97086501	97087000
				chr2	18477501	18478000		chr2	97517001	97517500
				chr2	18756501	18757000		chr2	97593501	97594000
				chr2	19208001	19208500		chr2	97814001	97814500
				chr2	19208501	19209000		chr2	98022501	98023000
				chr2	19503001	19503500		chr2	98023001	98023500
				chr2	19755501	19756000		chr2	98023501	98024000
				chr2	20106501	20107000		chr2	98024001	98024500
				chr2	21142501	21143000		chr2	98036501	98037000
				chr2	21256001	21256500		chr2	98079501	98080000
				chr2	21256501	21257000		chr2	98147501	98148000
				chr2	21414501	21415000		chr2	98905001	98905500
				chr2	21944001	21944500		chr2	99913001	99913500
				chr2	22113501	22114000		chr2	100206001	100206500
				chr2	22126501	22127000		chr2	100959001	100959500
				chr2	22304001	22304500		chr2	101321501	101322000
				chr2	22571501	22572000		chr2	105039501	105040000
				chr2	22572001	22572500		chr2	106986001	106986500
				chr2	22572501	22573000		chr2	107712001	107712500
				chr2	22594001	22594500		chr2	107796001	107796500
				chr2	22594501	22595000		chr2	107796501	107797000
				chr2	22913501	22914000		chr2	107797001	107797500
				chr2	22914001	22914500		chr2	108477501	108478000
				chr2	22914501	22915000		chr2	108478001	108478500
				chr2	22915001	22915500		chr2	108883501	108884000
				chr2	23151501	23152000		chr2	109643001	109643500
				chr2	23152001	23152500		chr2	109967001	109967500
				chr2	23446001	23446500		chr2	110963001	110963500
				chr2	23449501	23450000		chr2	113636001	113636500
				chr2	23450001	23450500		chr2	113636501	113637000
				chr2	23841501	23842000		chr2	113698501	113699000
				chr2	23893001	23893500		chr2	114209501	114210000
				chr2	24084501	24085000		chr2	114210001	114210500
				chr2	26097501	26098000		chr2	114297501	114298000
				chr2	28342001	28342500		chr2	115391001	115391500
				chr2	29160501	29161000		chr2	115391501	115392000
				chr2	32249501	32250000		chr2	123132501	123133000
				chr2	34685001	34685500		chr2	123424001	123424500
				chr2	34685501	34686000		chr2	123737501	123738000
				chr2	34688501	34689000		chr2	125237001	125237500
				chr2	34689001	34689500		chr2	125787001	125787500
				chr2	36778501	36779000		chr2	126064501	126065000
				chr2	36779001	36779500		chr2	128424501	128425000
				chr2	37216501	37217000		chr2	129598001	129598500
				chr2	39090001	39090500		chr2	129600501	129601000
				chr2	39102501	39103000		chr2	129601001	129601500
				chr2	39241501	39242000		chr2	129772501	129773000
				chr2	39242001	39242500		chr2	130019001	130019500
				chr2	39501001	39501500		chr2	130019501	130020000
				chr2	39547501	39548000		chr2	130020501	130021000
				chr2	39845501	39846000		chr2	134416001	134416500
				chr2	40437001	40437500		chr2	134416501	134417000
				chr2	40614001	40614500		chr2	136509001	136509500
				chr2	42055501	42056000		chr2	136509501	136510000
				chr2	42670501	42671000		chr2	136695501	136696000
				chr2	43116501	43117000		chr2	137866001	137866500
				chr2	43117001	43117500		chr2	137866501	137867000
				chr2	43184501	43185000		chr2	138221001	138221500
				chr2	43246501	43247000		chr2	139260001	139260500
				chr2	43264001	43264500		chr2	139634001	139634500
				chr2	46695501	46696000		chr2	140054001	140054500
				chr2	46696001	46696500		chr2	140297001	140297500
				chr2	46897001	46897500		chr2	140928501	140929000
				chr2	46897501	46898000		chr2	141244001	141244500
				chr2	47176501	47177000		chr2	141367501	141368000
				chr2	47177001	47177500		chr2	142772001	142772500
				chr2	47309501	47310000		chr2	143160501	143161000
				chr2	47377501	47378000		chr2	143584001	143584500
				chr2	47460501	47461000		chr2	148184501	148185000
				chr2	47461001	47461500		chr2	148185001	148185500
				chr2	47498001	47498500		chr2	148286001	148286500
				chr2	47550001	47550500		chr2	148286501	148287000
				chr2	47550501	47551000		chr2	148930501	148931000
				chr2	52194001	52194500		chr2	149421001	149421500
				chr2	53513501	53514000		chr2	150060501	150061000
				chr2	54220501	54221000		chr2	150921001	150921500
				chr2	54238001	54238500		chr2	153603501	153604000
				chr2	55056001	55056500		chr2	159171501	159172000
				chr2	55176501	55177000		chr2	159481501	159482000
				chr2	55481001	55481500		chr2	166637501	166638000
				chr2	55886501	55887000		chr2	167222001	167222500
				chr2	55887001	55887500		chr2	167223001	167223500
				chr2	55887501	55888000		chr2	168849001	168849500
				chr2	55888001	55888500		chr2	168849501	168850000
				chr2	55888501	55889000		chr2	168850001	168850500
				chr2	55889001	55889500		chr2	168850501	168851000
				chr2	55889501	55890000		chr2	168851001	168851500
				chr2	56323501	56324000		chr2	168851501	168852000
				chr2	56361501	56362000		chr2	168852001	168852500
				chr2	56618001	56618500		chr2	168852501	168853000
				chr2	56618501	56619000		chr2	168853001	168853500
				chr2	57269501	57270000		chr2	168853501	168854000
				chr2	57532501	57533000		chr2	169059001	169059500
				chr2	57533501	57534000		chr2	169059501	169060000
				chr2	58081501	58082000		chr2	169060001	169060500
				chr2	58477501	58478000		chr2	170124501	170125000
				chr2	58478001	58478500		chr2	170509501	170510000
				chr2	58754501	58755000		chr2	171368001	171368500
				chr2	60107001	60107500		chr2	171368501	171369000
				chr2	61245501	61246000		chr2	171832501	171833000
				chr2	61691501	61692000		chr2	171833501	171834000
				chr2	61705001	61705500		chr2	173544001	173544500
				chr2	61705501	61706000		chr3	3421501	3422000
				chr2	61706001	61706500		chr3	3422001	3422500
				chr2	61706501	61707000		chr3	3913501	3914000
				chr2	61772501	61773000		chr3	3935001	3935500
				chr2	62336501	62337000		chr3	3962501	3963000
				chr2	63212501	63213000		chr3	4312001	4312500
				chr2	64151001	64151500		chr3	4507001	4507500
				chr2	64608501	64609000		chr3	4585001	4585500
				chr2	64913501	64914000		chr3	4765501	4766000
				chr2	64914001	64914500		chr3	4911501	4912000
				chr2	64914501	64915000		chr3	4931501	4932000
				chr2	65612001	65612500		chr3	4932001	4932500
				chr2	66144001	66144500		chr3	4992001	4992500
				chr2	66267001	66267500		chr3	4992501	4993000
				chr2	66977501	66978000		chr3	5483001	5483500
				chr2	66978001	66978500		chr3	5528501	5529000
				chr2	66978501	66979000		chr3	5529001	5529500
				chr2	67034001	67034500		chr3	5705001	5705500
				chr2	67252501	67253000		chr3	5880501	5881000
				chr2	68536001	68536500		chr3	6264001	6264500
				chr2	68536501	68537000		chr3	6264501	6265000
				chr2	68877501	68878000		chr3	6379001	6379500
				chr2	70996501	70997000		chr3	6423001	6423500
				chr2	71744001	71744500		chr3	6480501	6481000
				chr2	72741501	72742000		chr3	6481001	6481500
				chr2	72742001	72742500		chr3	6750501	6751000
				chr2	75071501	75072000		chr3	6838001	6838500
				chr2	75472501	75473000		chr3	6864501	6865000
				chr2	76118001	76118500		chr3	7000001	7000500
				chr2	77444001	77444500		chr3	7060501	7061000
				chr2	77960001	77960500		chr3	7174501	7175000
				chr2	78345001	78345500		chr3	7675001	7675500
				chr2	79776001	79776500		chr3	8281501	8282000
				chr2	79776501	79777000		chr3	8791001	8791500
				chr2	79777501	79778000		chr3	8791501	8792000
				chr2	80128501	80129000		chr3	9838501	9839000
				chr2	80845501	80846000		chr3	9919001	9919500
				chr2	81254001	81254500		chr3	9919501	9920000
				chr2	81829501	81830000		chr3	10508001	10508500
				chr2	82691001	82691500		chr3	10742501	10743000
				chr2	82707001	82707500		chr3	10743001	10743500
				chr2	82708001	82708500		chr3	10789501	10790000
				chr2	82756501	82757000		chr3	10790001	10790500
				chr2	83164001	83164500		chr3	11546501	11547000
				chr2	83164501	83165000		chr3	11571501	11572000
				chr2	83270001	83270500		chr3	12099501	12100000
				chr2	83397501	83398000		chr3	12221001	12221500
				chr2	83927001	83927500		chr3	12230001	12230500
				chr2	83951501	83952000		chr3	12370501	12371000
				chr2	84035001	84035500		chr3	12587001	12587500
				chr2	84035501	84036000		chr3	12587501	12588000
				chr2	84076001	84076500		chr3	12662501	12663000
				chr2	85122001	85122500		chr3	12663001	12663500
				chr2	85778001	85778500		chr3	12663501	12664000
				chr2	85798501	85799000		chr3	12664001	12664500
				chr2	85860501	85861000		chr3	12727501	12728000
				chr2	85907501	85908000		chr3	12833001	12833500
				chr2	85911501	85912000		chr3	12930001	12930500
				chr2	86430001	86430500		chr3	12936001	12936500
				chr2	87121501	87122000		chr3	13821001	13821500
				chr2	87122501	87123000		chr3	14213501	14214000
				chr2	87123001	87123500		chr3	14356501	14357000
				chr2	87557001	87557500		chr3	14669501	14670000
				chr2	87788001	87788500		chr3	14670001	14670500
				chr2	88081001	88081500		chr3	15935501	15936000
				chr2	88349001	88349500		chr3	15951501	15952000
				chr2	88584001	88584500		chr3	15952001	15952500
				chr2	88926001	88926500		chr3	15954001	15954500
				chr2	88941501	88942000		chr3	15977001	15977500
				chr2	89004001	89004500		chr3	15977501	15978000
				chr2	89005501	89006000		chr3	15978001	15978500
				chr2	89020001	89020500		chr3	16150001	16150500
				chr2	89521001	89521500		chr3	16699501	16700000
				chr2	89570501	89571000		chr3	16701001	16701500
				chr2	89927501	89928000		chr3	16894501	16895000
				chr2	90089001	90089500		chr3	17085501	17086000
				chr2	90143001	90143500		chr3	17325501	17326000
				chr2	94231001	94231500		chr3	17832001	17832500
				chr2	94231501	94232000		chr3	17881501	17882000
				chr2	95653501	95654000		chr3	17885501	17886000
				chr2	96271001	96271500		chr3	18481001	18481500
				chr2	96609501	96610000		chr3	18512501	18513000
				chr2	97086501	97087000		chr3	18513001	18513500
				chr2	97593501	97594000		chr3	18738001	18738500
				chr2	98022001	98022500		chr3	18872001	18872500
				chr2	98022501	98023000		chr3	19643501	19644000
				chr2	98023001	98023500		chr3	19948001	19948500
				chr2	98023501	98024000		chr3	20191501	20192000
				chr2	98036501	98037000		chr3	20192001	20192500
				chr2	98079501	98080000		chr3	21608501	21609000
				chr2	98147501	98148000		chr3	21609001	21609500
				chr2	98178001	98178500		chr3	21651001	21651500
				chr2	98269001	98269500		chr3	22163001	22163500
				chr2	98445001	98445500		chr3	22163501	22164000
				chr2	99083501	99084000		chr3	22604001	22604500
				chr2	99912501	99913000		chr3	22707001	22707500
				chr2	99913001	99913500		chr3	23171501	23172000
				chr2	100206001	100206500		chr3	23172001	23172500
				chr2	100958501	100959000		chr3	23173001	23173500
				chr2	100959001	100959500		chr3	23173501	23174000
				chr2	100960001	100960500		chr3	23252001	23252500
				chr2	101043001	101043500		chr3	23408501	23409000
				chr2	101277501	101278000		chr3	23466501	23467000
				chr2	101321501	101322000		chr3	23467001	23467500
				chr2	103856001	103856500		chr3	23467501	23468000
				chr2	105685501	105686000		chr3	24867001	24867500
				chr2	106986001	106986500		chr3	25050001	25050500
				chr2	107263001	107263500		chr3	25055001	25055500
				chr2	107701501	107702000		chr3	25055501	25056000
				chr2	107711501	107712000		chr3	26012001	26012500
				chr2	107712001	107712500		chr3	26012501	26013000
				chr2	107796001	107796500		chr3	26604001	26604500
				chr2	107797001	107797500		chr3	26885001	26885500
				chr2	107816501	107817000		chr3	27157001	27157500
				chr2	108478001	108478500		chr3	27157501	27158000
				chr2	109714501	109715000		chr3	27158001	27158500
				chr2	109967001	109967500		chr3	28412001	28412500
				chr2	110077001	110077500		chr3	28412501	28413000
				chr2	110845501	110846000		chr3	30430001	30430500
				chr2	110846001	110846500		chr3	31283001	31283500
				chr2	110962501	110963000		chr3	31346501	31347000
				chr2	110963001	110963500		chr3	31347001	31347500
				chr2	111373001	111373500		chr3	31389501	31390000
				chr2	113636001	113636500		chr3	32603501	32604000
				chr2	113636501	113637000		chr3	33378001	33378500
				chr2	113698501	113699000		chr3	33667001	33667500
				chr2	114209001	114209500		chr3	35030001	35030500
				chr2	114209501	114210000		chr3	35389001	35389500
				chr2	114210001	114210500		chr3	36024001	36024500
				chr2	114297501	114298000		chr3	37289001	37289500
				chr2	115391001	115391500		chr3	37289501	37290000
				chr2	115391501	115392000		chr3	39689001	39689500
				chr2	116100001	116100500		chr3	39689501	39690000
				chr2	122642001	122642500		chr3	39691001	39691500
				chr2	123098001	123098500		chr3	40730001	40730500
				chr2	123100501	123101000		chr3	41702501	41703000
				chr2	123132501	123133000		chr3	42215001	42215500
				chr2	123133001	123133500		chr3	42526501	42527000
				chr2	123427501	123428000		chr3	42887001	42887500
				chr2	123737001	123737500		chr3	43362001	43362500
				chr2	123737501	123738000		chr3	44661501	44662000
				chr2	125237001	125237500		chr3	44688001	44688500
				chr2	125699501	125700000		chr3	45065001	45065500
				chr2	125701501	125702000		chr3	45443001	45443500
				chr2	125787001	125787500		chr3	45678501	45679000
				chr2	126064501	126065000		chr3	45679001	45679500
				chr2	126783501	126784000		chr3	45679501	45680000
				chr2	129598001	129598500		chr3	46942501	46943000
				chr2	129600501	129601000		chr3	47017501	47018000
				chr2	129601001	129601500		chr3	47086501	47087000
				chr2	129601501	129602000		chr3	51316001	51316500
				chr2	129772501	129773000		chr3	51317001	51317500
				chr2	129932001	129932500		chr3	52240501	52241000
				chr2	130019001	130019500		chr3	52241001	52241500
				chr2	130020001	130020500		chr3	53172001	53172500
				chr2	130020501	130021000		chr3	53526501	53527000
				chr2	130021001	130021500		chr3	53527501	53528000
				chr2	134415501	134416000		chr3	53528001	53528500
				chr2	134416001	134416500		chr3	56013001	56013500
				chr2	134416501	134417000		chr3	56128001	56128500
				chr2	134417001	134417500		chr3	56128501	56129000
				chr2	135337501	135338000		chr3	56129001	56129500
				chr2	136439001	136439500		chr3	56909001	56909500
				chr2	136509001	136509500		chr3	57504001	57504500
				chr2	136509501	136510000		chr3	57524501	57525000
				chr2	136695501	136696000		chr3	57816501	57817000
				chr2	137714501	137715000		chr3	59299001	59299500
				chr2	137860501	137861000		chr3	61248501	61249000
				chr2	137866001	137866500		chr3	61694001	61694500
				chr2	137866501	137867000		chr3	61783501	61784000
				chr2	137867001	137867500		chr3	62007001	62007500
				chr2	138221001	138221500		chr3	62346501	62347000
				chr2	138281001	138281500		chr3	62962501	62963000
				chr2	139260001	139260500		chr3	62963501	62964000
				chr2	139633501	139634000		chr3	63480501	63481000
				chr2	139634001	139634500		chr3	64102001	64102500
				chr2	140052501	140053000		chr3	64102501	64103000
				chr2	140365501	140366000		chr3	64544001	64544500
				chr2	141244001	141244500		chr3	65233501	65234000
				chr2	141244501	141245000		chr3	65450001	65450500
				chr2	142772001	142772500		chr3	65450501	65451000
				chr2	143551501	143552000		chr3	65722001	65722500
				chr2	148184501	148185000		chr3	65722501	65723000
				chr2	148241501	148242000		chr3	65785501	65786000
				chr2	148286001	148286500		chr3	65786001	65786500
				chr2	148479001	148479500		chr3	66037001	66037500
				chr2	148573001	148573500		chr3	66474001	66474500
				chr2	148803501	148804000		chr3	66706001	66706500
				chr2	149111501	149112000		chr3	66718001	66718500
				chr2	149421001	149421500		chr3	66729001	66729500
				chr2	150065501	150066000		chr3	66907501	66908000
				chr2	150530501	150531000		chr3	67046501	67047000
				chr2	150875501	150876000		chr3	67400001	67400500
				chr2	150921001	150921500		chr3	67580001	67580500
				chr2	150921501	150922000		chr3	67580501	67581000
				chr2	151118001	151118500		chr3	67581501	67582000
				chr2	151607501	151608000		chr3	67931501	67932000
				chr2	151608001	151608500		chr3	72321501	72322000
				chr2	153913501	153914000		chr3	72502001	72502500
				chr2	157411501	157412000		chr3	73884501	73885000
				chr2	164103001	164103500		chr3	75519001	75519500
				chr2	167222001	167222500		chr3	75651001	75651500
				chr2	168848501	168849000		chr3	76957501	76958000
				chr2	168849001	168849500		chr3	77004501	77005000
				chr2	168851001	168851500		chr3	77005501	77006000
				chr2	168851501	168852000		chr3	77006001	77006500
				chr2	168852001	168852500		chr3	77509001	77509500
				chr2	168852501	168853000		chr3	78656001	78656500
				chr2	168853001	168853500		chr3	79437501	79438000
				chr2	169059501	169060000		chr3	80269001	80269500
				chr2	170435501	170436000		chr3	81482501	81483000
				chr2	171832501	171833000		chr3	81515501	81516000
				chr2	171833001	171833500		chr3	81696001	81696500
				chr2	176878501	176879000		chr3	81696501	81697000
				chr2	177622501	177623000		chr3	82283501	82284000
				chr2	177748001	177748500		chr3	82284001	82284500
				chr2	177843501	177844000		chr3	82377001	82377500
				chr2	181721001	181721500		chr3	82801501	82802000
				chr3	3327001	3327500		chr3	83202501	83203000
				chr3	3345001	3345500		chr3	83203001	83203500
				chr3	3378001	3378500		chr3	85064001	85064500
				chr3	3421501	3422000		chr3	85953001	85953500
				chr3	3422001	3422500		chr3	87126501	87127000
				chr3	3913501	3914000		chr3	87403501	87404000
				chr3	3935001	3935500		chr3	87404001	87404500
				chr3	3935501	3936000		chr3	87638501	87639000
				chr3	3962501	3963000		chr3	87640001	87640500
				chr3	4260501	4261000		chr3	90664501	90665000
				chr3	4312001	4312500		chr3	90931001	90931500
				chr3	4507001	4507500		chr3	91057501	91058000
				chr3	4507501	4508000		chr3	91058001	91058500
				chr3	4585001	4585500		chr3	92509001	92509500
				chr3	4765501	4766000		chr3	92509501	92510000
				chr3	4911501	4912000		chr3	93564001	93564500
				chr3	4913501	4914000		chr3	93933001	93933500
				chr3	4931501	4932000		chr3	93957001	93957500
				chr3	4932001	4932500		chr3	95210501	95211000
				chr3	4992001	4992500		chr3	95758001	95758500
				chr3	4992501	4993000		chr3	95758501	95759000
				chr3	5373001	5373500		chr3	96114501	96115000
				chr3	5528501	5529000		chr3	96210001	96210500
				chr3	5529001	5529500		chr3	96210501	96211000
				chr3	5704501	5705000		chr3	96280501	96281000
				chr3	6128001	6128500		chr3	96281001	96281500
				chr3	6264001	6264500		chr3	96896001	96896500
				chr3	6343501	6344000		chr3	97183001	97183500
				chr3	6378001	6378500		chr3	97210501	97211000
				chr3	6378501	6379000		chr3	98159001	98159500
				chr3	6379001	6379500		chr3	98628501	98629000
				chr3	6379501	6380000		chr3	98629001	98629500
				chr3	6380001	6380500		chr3	98629501	98630000
				chr3	6423001	6423500		chr3	99193001	99193500
				chr3	6481001	6481500		chr3	99313001	99313500
				chr3	6750501	6751000		chr3	99313501	99314000
				chr3	6799501	6800000		chr3	99936501	99937000
				chr3	6837501	6838000		chr3	100113501	100114000
				chr3	6838001	6838500		chr3	100115001	100115500
				chr3	6865001	6865500		chr3	100115501	100116000
				chr3	6950001	6950500		chr3	103186501	103187000
				chr3	7060501	7061000		chr3	104485001	104485500
				chr3	7174501	7175000		chr3	104934501	104935000
				chr3	7266501	7267000		chr3	104935001	104935500
				chr3	7675001	7675500		chr3	105806001	105806500
				chr3	7746001	7746500		chr3	105806501	105807000
				chr3	7795001	7795500		chr3	105807001	105807500
				chr3	8281501	8282000		chr3	106087501	106088000
				chr3	9838001	9838500		chr3	106088001	106088500
				chr3	9839001	9839500		chr3	106165001	106165500
				chr3	9919001	9919500		chr3	106217001	106217500
				chr3	9919501	9920000		chr3	106217501	106218000
				chr3	10742501	10743000		chr3	108878501	108879000
				chr3	10743001	10743500		chr3	109215501	109216000
				chr3	10881501	10882000		chr3	110128501	110129000
				chr3	11554501	11555000		chr3	110485501	110486000
				chr3	11571501	11572000		chr3	111389501	111390000
				chr3	12099001	12099500		chr3	111846001	111846500
				chr3	12099501	12100000		chr3	111995501	111996000
				chr3	12481001	12481500		chr3	112268501	112269000
				chr3	12585001	12585500		chr3	112499501	112500000
				chr3	12587001	12587500		chr3	112549501	112550000
				chr3	12662501	12663000		chr3	112755501	112756000
				chr3	12664001	12664500		chr3	112999001	112999500
				chr3	12833001	12833500		chr3	113043501	113044000
				chr3	12930001	12930500		chr3	113510501	113511000
				chr3	12999001	12999500		chr3	113661001	113661500
				chr3	13150501	13151000		chr3	113723001	113723500
				chr3	13171501	13172000		chr3	114127501	114128000
				chr3	13450001	13450500		chr3	116689001	116689500
				chr3	14212501	14213000		chr3	116770501	116771000
				chr3	14213501	14214000		chr3	117807501	117808000
				chr3	14275501	14276000		chr3	118416501	118417000
				chr3	14356501	14357000		chr3	118946501	118947000
				chr3	14393501	14394000		chr3	119686501	119687000
				chr3	14669001	14669500		chr3	120028501	120029000
				chr3	14670001	14670500		chr3	120034501	120035000
				chr3	14722001	14722500		chr3	120035001	120035500
				chr3	15006501	15007000		chr3	120443501	120444000
				chr3	15936001	15936500		chr3	120991501	120992000
				chr3	15951501	15952000		chr3	120992001	120992500
				chr3	15952001	15952500		chr3	123164501	123165000
				chr3	15954001	15954500		chr3	123837501	123838000
				chr3	15977001	15977500		chr3	123838501	123839000
				chr3	15977501	15978000		chr3	123896501	123897000
				chr3	15988501	15989000		chr3	123897001	123897500
				chr3	16150001	16150500		chr3	123897501	123898000
				chr3	16413501	16414000		chr3	123898001	123898500
				chr3	16697501	16698000		chr3	124273001	124273500
				chr3	16701001	16701500		chr3	124466001	124466500
				chr3	16894001	16894500		chr3	124468501	124469000
				chr3	16895001	16895500		chr3	124716001	124716500
				chr3	17238001	17238500		chr3	124837501	124838000
				chr3	17325001	17325500		chr3	124838001	124838500
				chr3	17549001	17549500		chr3	124838501	124839000
				chr3	17578001	17578500		chr3	125733001	125733500
				chr3	17729501	17730000		chr3	126214501	126215000
				chr3	17885001	17885500		chr3	126215001	126215500
				chr3	17885501	17886000		chr3	128400501	128401000
				chr3	18481001	18481500		chr3	129165501	129166000
				chr3	18512501	18513000		chr3	129166501	129167000
				chr3	18513001	18513500		chr3	129167501	129168000
				chr3	18737501	18738000		chr3	129168001	129168500
				chr3	18738001	18738500		chr3	129168501	129169000
				chr3	18872001	18872500		chr3	130801001	130801500
				chr3	18872501	18873000		chr3	130801501	130802000
				chr3	19020501	19021000		chr3	130802501	130803000
				chr3	19448001	19448500		chr3	130978001	130978500
				chr3	19448501	19449000		chr3	131369501	131370000
				chr3	19634001	19634500		chr3	132075501	132076000
				chr3	19643501	19644000		chr3	132301001	132301500
				chr3	19948001	19948500		chr3	132301501	132302000
				chr3	19948501	19949000		chr3	132302001	132302500
				chr3	19949001	19949500		chr3	132491501	132492000
				chr3	20192001	20192500		chr3	133268501	133269000
				chr3	20346001	20346500		chr3	133305001	133305500
				chr3	20732001	20732500		chr3	133305501	133306000
				chr3	21132501	21133000		chr3	133306001	133306500
				chr3	21359001	21359500		chr3	133443001	133443500
				chr3	21608501	21609000		chr3	133523001	133523500
				chr3	21651001	21651500		chr3	133643001	133643500
				chr3	22163501	22164000		chr3	133643501	133644000
				chr3	22489501	22490000		chr3	133975501	133976000
				chr3	22707501	22708000		chr3	134160501	134161000
				chr3	22831501	22832000		chr3	134161001	134161500
				chr3	23171501	23172000		chr3	134161501	134162000
				chr3	23172001	23172500		chr3	134478001	134478500
				chr3	23173001	23173500		chr3	134806501	134807000
				chr3	23173501	23174000		chr3	136703501	136704000
				chr3	23408501	23409000		chr3	137308001	137308500
				chr3	23466501	23467000		chr3	137308501	137309000
				chr3	23467001	23467500		chr3	137309001	137309500
				chr3	24138001	24138500		chr3	138383501	138384000
				chr3	24463001	24463500		chr3	138851501	138852000
				chr3	24867001	24867500		chr3	139589501	139590000
				chr3	24883501	24884000		chr3	139590001	139590500
				chr3	25024001	25024500		chr3	140175001	140175500
				chr3	25055001	25055500		chr3	141593501	141594000
				chr3	25055501	25056000		chr3	141889501	141890000
				chr3	26012001	26012500		chr3	142343001	142343500
				chr3	26683001	26683500		chr3	142350001	142350500
				chr3	27157001	27157500		chr3	142350501	142351000
				chr3	27157501	27158000		chr3	142351501	142352000
				chr3	28412001	28412500		chr3	142631501	142632000
				chr3	28412501	28413000		chr3	142789501	142790000
				chr3	29366501	29367000		chr3	143203001	143203500
				chr3	30430001	30430500		chr3	144294501	144295000
				chr3	31282501	31283000		chr3	144491001	144491500
				chr3	31346001	31346500		chr3	144715501	144716000
				chr3	31347001	31347500		chr3	144716001	144716500
				chr3	31574501	31575000		chr3	146888001	146888500
				chr3	32603501	32604000		chr3	148864001	148864500
				chr3	35030001	35030500		chr3	150589501	150590000
				chr3	35387001	35387500		chr3	150590001	150590500
				chr3	35388001	35388500		chr3	151007501	151008000
				chr3	35389001	35389500		chr3	151677501	151678000
				chr3	36024001	36024500		chr3	151679001	151679500
				chr3	36025001	36025500		chr3	153626501	153627000
				chr3	37289501	37290000		chr3	153627001	153627500
				chr3	38760001	38760500		chr3	153627501	153628000
				chr3	38760501	38761000		chr3	153628001	153628500
				chr3	39375501	39376000		chr3	155415001	155415500
				chr3	39689001	39689500		chr3	155415501	155416000
				chr3	39689501	39690000		chr3	155416001	155416500
				chr3	39690501	39691000		chr3	155806501	155807000
				chr3	40730001	40730500		chr3	156327001	156327500
				chr3	40730501	40731000		chr3	157764001	157764500
				chr3	41702501	41703000		chr3	158516501	158517000
				chr3	41726501	41727000		chr3	158651001	158651500
				chr3	42512501	42513000		chr3	158709001	158709500
				chr3	42886501	42887000		chr3	159014001	159014500
				chr3	42888501	42889000		chr3	159109001	159109500
				chr3	43362001	43362500		chr3	159148501	159149000
				chr3	43995501	43996000		chr3	159317001	159317500
				chr3	44118501	44119000		chr3	159338001	159338500
				chr3	44209001	44209500		chr3	159441001	159441500
				chr3	44517501	44518000		chr3	159441501	159442000
				chr3	44661501	44662000		chr4	3286001	3286500
				chr3	44688001	44688500		chr4	3327001	3327500
				chr3	45018001	45018500		chr4	3725001	3725500
				chr3	45065001	45065500		chr4	3729001	3729500
				chr3	45337001	45337500		chr4	4164001	4164500
				chr3	45382501	45383000		chr4	4169001	4169500
				chr3	45443001	45443500		chr4	4267501	4268000
				chr3	45443501	45444000		chr4	4270001	4270500
				chr3	45444001	45444500		chr4	4270501	4271000
				chr3	45679001	45679500		chr4	4778501	4779000
				chr3	45679501	45680000		chr4	5023501	5024000
				chr3	45680501	45681000		chr4	5176001	5176500
				chr3	46024001	46024500		chr4	5176501	5177000
				chr3	46084501	46085000		chr4	5214001	5214500
				chr3	46723501	46724000		chr4	5273001	5273500
				chr3	46942501	46943000		chr4	6284001	6284500
				chr3	47017501	47018000		chr4	6414501	6415000
				chr3	47087001	47087500		chr4	7622501	7623000
				chr3	47255501	47256000		chr4	7702501	7703000
				chr3	47617001	47617500		chr4	7872501	7873000
				chr3	47617501	47618000		chr4	7873001	7873500
				chr3	47715001	47715500		chr4	8064001	8064500
				chr3	47747001	47747500		chr4	8118001	8118500
				chr3	48020501	48021000		chr4	8118501	8119000
				chr3	49626001	49626500		chr4	8412501	8413000
				chr3	49825001	49825500		chr4	8604001	8604500
				chr3	51317001	51317500		chr4	8604501	8605000
				chr3	52240501	52241000		chr4	9290001	9290500
				chr3	52241001	52241500		chr4	9420501	9421000
				chr3	52797501	52798000		chr4	9421001	9421500
				chr3	52798001	52798500		chr4	9638001	9638500
				chr3	53172001	53172500		chr4	10356501	10357000
				chr3	53526501	53527000		chr4	10677001	10677500
				chr3	53527501	53528000		chr4	10815501	10816000
				chr3	53904501	53905000		chr4	10963001	10963500
				chr3	53905001	53905500		chr4	11069001	11069500
				chr3	56013001	56013500		chr4	11359001	11359500
				chr3	56128001	56128500		chr4	11366501	11367000
				chr3	56128501	56129000		chr4	11367001	11367500
				chr3	56129001	56129500		chr4	11367501	11368000
				chr3	56707501	56708000		chr4	12128001	12128500
				chr3	56909001	56909500		chr4	12341501	12342000
				chr3	57504001	57504500		chr4	12887001	12887500
				chr3	57524501	57525000		chr4	13052001	13052500
				chr3	59204501	59205000		chr4	13107001	13107500
				chr3	59243001	59243500		chr4	13108001	13108500
				chr3	59298501	59299000		chr4	13109501	13110000
				chr3	59299001	59299500		chr4	13359501	13360000
				chr3	60493501	60494000		chr4	13649501	13650000
				chr3	61041001	61041500		chr4	14157001	14157500
				chr3	61248501	61249000		chr4	14607001	14607500
				chr3	61446501	61447000		chr4	14686001	14686500
				chr3	61694001	61694500		chr4	14963001	14963500
				chr3	61783501	61784000		chr4	15164001	15164500
				chr3	61912001	61912500		chr4	15168001	15168500
				chr3	62121501	62122000		chr4	15170001	15170500
				chr3	64008501	64009000		chr4	15674501	15675000
				chr3	64102501	64103000		chr4	15678501	15679000
				chr3	65722001	65722500		chr4	15984501	15985000
				chr3	65722501	65723000		chr4	15985501	15986000
				chr3	65785501	65786000		chr4	16945501	16946000
				chr3	66037001	66037500		chr4	16993001	16993500
				chr3	66473501	66474000		chr4	17659501	17660000
				chr3	66474001	66474500		chr4	17996501	17997000
				chr3	66705501	66706000		chr4	18249001	18249500
				chr3	66706001	66706500		chr4	18421001	18421500
				chr3	66718001	66718500		chr4	18471001	18471500
				chr3	66729001	66729500		chr4	18487501	18488000
				chr3	66900501	66901000		chr4	18936001	18936500
				chr3	66903001	66903500		chr4	18937001	18937500
				chr3	67046501	67047000		chr4	19084001	19084500
				chr3	67438001	67438500		chr4	19162001	19162500
				chr3	67580001	67580500		chr4	20287501	20288000
				chr3	69017501	69018000		chr4	20994501	20995000
				chr3	71029001	71029500		chr4	21033001	21033500
				chr3	71029501	71030000		chr4	21514001	21514500
				chr3	71901501	71902000		chr4	21514501	21515000
				chr3	72502001	72502500		chr4	21515001	21515500
				chr3	72680501	72681000		chr4	21814001	21814500
				chr3	73437501	73438000		chr4	21814501	21815000
				chr3	73884501	73885000		chr4	21815001	21815500
				chr3	73971001	73971500		chr4	23013501	23014000
				chr3	74274501	74275000		chr4	23349501	23350000
				chr3	75518501	75519000		chr4	23351501	23352000
				chr3	75519001	75519500		chr4	23579501	23580000
				chr3	75634501	75635000		chr4	23580501	23581000
				chr3	75635001	75635500		chr4	24411001	24411500
				chr3	75935501	75936000		chr4	25061501	25062000
				chr3	76358001	76358500		chr4	25372001	25372500
				chr3	76800501	76801000		chr4	25372501	25373000
				chr3	77003501	77004000		chr4	25470501	25471000
				chr3	77004001	77004500		chr4	25639001	25639500
				chr3	77004501	77005000		chr4	25639501	25640000
				chr3	77005001	77005500		chr4	26536501	26537000
				chr3	77006001	77006500		chr4	27717501	27718000
				chr3	77509001	77509500		chr4	28388501	28389000
				chr3	78151001	78151500		chr4	28551501	28552000
				chr3	78377001	78377500		chr4	28982501	28983000
				chr3	80269001	80269500		chr4	29286501	29287000
				chr3	80546001	80546500		chr4	29287001	29287500
				chr3	81301001	81301500		chr4	30007501	30008000
				chr3	81302501	81303000		chr4	30578001	30578500
				chr3	81482501	81483000		chr4	32139001	32139500
				chr3	81515501	81516000		chr4	32139501	32140000
				chr3	82284001	82284500		chr4	33197501	33198000
				chr3	82284501	82285000		chr4	33198001	33198500
				chr3	82377001	82377500		chr4	33198501	33199000
				chr3	83203001	83203500		chr4	33199501	33200000
				chr3	83203501	83204000		chr4	33211501	33212000
				chr3	87049501	87050000		chr4	35412501	35413000
				chr3	87404001	87404500		chr4	35574001	35574500
				chr3	87404501	87405000		chr4	35944501	35945000
				chr3	87405001	87405500		chr4	35945501	35946000
				chr3	87640001	87640500		chr4	37248001	37248500
				chr3	90640501	90641000		chr4	37910001	37910500
				chr3	90773501	90774000		chr4	37918001	37918500
				chr3	90931001	90931500		chr4	38269001	38269500
				chr3	91057501	91058000		chr4	38331501	38332000
				chr3	91058001	91058500		chr4	38496001	38496500
				chr3	91058501	91059000		chr4	38496501	38497000
				chr3	91151501	91152000		chr4	38504001	38504500
				chr3	93029501	93030000		chr4	38978501	38979000
				chr3	93517001	93517500		chr4	39175001	39175500
				chr3	93578501	93579000		chr4	39300501	39301000
				chr3	95210501	95211000		chr4	39334001	39334500
				chr3	95758501	95759000		chr4	39509001	39509500
				chr3	96114501	96115000		chr4	40554501	40555000
				chr3	96123501	96124000		chr4	40555001	40555500
				chr3	96280501	96281000		chr4	40582501	40583000
				chr3	96281001	96281500		chr4	43824501	43825000
				chr3	96896001	96896500		chr4	43825001	43825500
				chr3	98628501	98629000		chr4	48526501	48527000
				chr3	98629001	98629500		chr4	48531501	48532000
				chr3	98629501	98630000		chr4	48540501	48541000
				chr3	99193001	99193500		chr4	48541001	48541500
				chr3	99313501	99314000		chr4	48943501	48944000
				chr3	99324501	99325000		chr4	48944001	48944500
				chr3	99404001	99404500		chr4	49278501	49279000
				chr3	99404501	99405000		chr4	49279001	49279500
				chr3	99936501	99937000		chr4	49479001	49479500
				chr3	100113501	100114000		chr4	49479501	49480000
				chr3	100115001	100115500		chr4	49480001	49480500
				chr3	100115501	100116000		chr4	49997501	49998000
				chr3	102239501	102240000		chr4	50147001	50147500
				chr3	103186001	103186500		chr4	50147501	50148000
				chr3	104485001	104485500		chr4	50358001	50358500
				chr3	104934501	104935000		chr4	50358501	50359000
				chr3	104935001	104935500		chr4	50359001	50359500
				chr3	105806001	105806500		chr4	50422001	50422500
				chr3	105806501	105807000		chr4	51768001	51768500
				chr3	105807001	105807500		chr4	51892501	51893000
				chr3	105946501	105947000		chr4	51974501	51975000
				chr3	106088001	106088500		chr4	52100001	52100500
				chr3	106127501	106128000		chr4	52247501	52248000
				chr3	106217501	106218000		chr4	52306001	52306500
				chr3	106656001	106656500		chr4	52628001	52628500
				chr3	108049001	108049500		chr4	53072001	53072500
				chr3	109215501	109216000		chr4	54834001	54834500
				chr3	110128501	110129000		chr4	56582501	56583000
				chr3	110176001	110176500		chr4	56583001	56583500
				chr3	110485501	110486000		chr4	58404501	58405000
				chr3	111071001	111071500		chr4	58405501	58406000
				chr3	111389501	111390000		chr4	58652001	58652500
				chr3	111954501	111955000		chr4	58695001	58695500
				chr3	111995001	111995500		chr4	59586501	59587000
				chr3	111995501	111996000		chr4	59591501	59592000
				chr3	112067501	112068000		chr4	60484001	60484500
				chr3	112542501	112543000		chr4	60556501	60557000
				chr3	112549501	112550000		chr4	60630501	60631000
				chr3	112755001	112755500		chr4	61223501	61224000
				chr3	112755501	112756000		chr4	61559001	61559500
				chr3	112998501	112999000		chr4	61559501	61560000
				chr3	112999001	112999500		chr4	61563001	61563500
				chr3	113044001	113044500		chr4	61563501	61564000
				chr3	113372501	113373000		chr4	61571001	61571500
				chr3	113451001	113451500		chr4	61571501	61572000
				chr3	113511001	113511500		chr4	61665501	61666000
				chr3	113661501	113662000		chr4	61692501	61693000
				chr3	114127501	114128000		chr4	61693001	61693500
				chr3	116689001	116689500		chr4	61762501	61763000
				chr3	118946501	118947000		chr4	61770001	61770500
				chr3	120034501	120035000		chr4	61795501	61796000
				chr3	120035001	120035500		chr4	61828501	61829000
				chr3	120443501	120444000		chr4	63313001	63313500
				chr3	120991501	120992000		chr4	63313501	63314000
				chr3	120992001	120992500		chr4	63909501	63910000
				chr3	121123001	121123500		chr4	65651501	65652000
				chr3	123164501	123165000		chr4	65732001	65732500
				chr3	123636001	123636500		chr4	65739001	65739500
				chr3	123838501	123839000		chr4	66343001	66343500
				chr3	123839001	123839500		chr4	66379001	66379500
				chr3	123839501	123840000		chr4	66404501	66405000
				chr3	123897501	123898000		chr4	66436001	66436500
				chr3	123898001	123898500		chr4	66563501	66564000
				chr3	123898501	123899000		chr4	67001501	67002000
				chr3	123985001	123985500		chr4	67126501	67127000
				chr3	124273001	124273500		chr4	67127001	67127500
				chr3	124450001	124450500		chr4	67521001	67521500
				chr3	124696001	124696500		chr4	67521501	67522000
				chr3	124715501	124716000		chr4	67602501	67603000
				chr3	124716001	124716500		chr4	67781501	67782000
				chr3	124837501	124838000		chr4	67782001	67782500
				chr3	124838501	124839000		chr4	68838001	68838500
				chr3	125459001	125459500		chr4	68873501	68874000
				chr3	126215001	126215500		chr4	69382501	69383000
				chr3	128400001	128400500		chr4	69468501	69469000
				chr3	128400501	128401000		chr4	69488501	69489000
				chr3	128473001	128473500		chr4	69569501	69570000
				chr3	129166001	129166500		chr4	69574001	69574500
				chr3	130802501	130803000		chr4	69748001	69748500
				chr3	130978001	130978500		chr4	69748501	69749000
				chr3	130978501	130979000		chr4	69749001	69749500
				chr3	131369501	131370000		chr4	69835001	69835500
				chr3	132075501	132076000		chr4	69843501	69844000
				chr3	132076001	132076500		chr4	70343501	70344000
				chr3	132301001	132301500		chr4	70344001	70344500
				chr3	132301501	132302000		chr4	70422501	70423000
				chr3	132491501	132492000		chr4	70478001	70478500
				chr3	133268501	133269000		chr4	70952001	70952500
				chr3	133269501	133270000		chr4	70952501	70953000
				chr3	133305001	133305500		chr4	70953001	70953500
				chr3	133305501	133306000		chr4	71570001	71570500
				chr3	133306001	133306500		chr4	71570501	71571000
				chr3	133443001	133443500		chr4	71657001	71657500
				chr3	133443501	133444000		chr4	72015501	72016000
				chr3	133642501	133643000		chr4	72064001	72064500
				chr3	133643001	133643500		chr4	72212001	72212500
				chr3	133643501	133644000		chr4	72533001	72533500
				chr3	134161001	134161500		chr4	72900001	72900500
				chr3	134161501	134162000		chr4	72968501	72969000
				chr3	134478001	134478500		chr4	73186501	73187000
				chr3	134779001	134779500		chr4	73187001	73187500
				chr3	134806501	134807000		chr4	73188001	73188500
				chr3	134807001	134807500		chr4	73234001	73234500
				chr3	135882501	135883000		chr4	73396001	73396500
				chr3	136920501	136921000		chr4	73480501	73481000
				chr3	137263501	137264000		chr4	73877001	73877500
				chr3	137308001	137308500		chr4	73877501	73878000
				chr3	137308501	137309000		chr4	74306501	74307000
				chr3	137309001	137309500		chr4	74690501	74691000
				chr3	137869001	137869500		chr4	74715501	74716000
				chr3	138383001	138383500		chr4	74886001	74886500
				chr3	138383501	138384000		chr4	75047001	75047500
				chr3	138851501	138852000		chr4	75514501	75515000
				chr3	139589501	139590000		chr4	76393001	76393500
				chr3	139590001	139590500		chr4	76449501	76450000
				chr3	140175001	140175500		chr4	76450001	76450500
				chr3	140676501	140677000		chr4	76950501	76951000
				chr3	140970001	140970500		chr4	77060001	77060500
				chr3	141429501	141430000		chr4	77060501	77061000
				chr3	141593501	141594000		chr4	77226001	77226500
				chr3	142350001	142350500		chr4	77234001	77234500
				chr3	142350501	142351000		chr4	78024001	78024500
				chr3	142351501	142352000		chr4	78235501	78236000
				chr3	142631501	142632000		chr4	78506001	78506500
				chr3	143203001	143203500		chr4	78788501	78789000
				chr3	144491001	144491500		chr4	78789001	78789500
				chr3	144709501	144710000		chr4	79061501	79062000
				chr3	144715501	144716000		chr4	79062001	79062500
				chr3	144716001	144716500		chr4	79555501	79556000
				chr3	145230001	145230500		chr4	79893001	79893500
				chr3	147357501	147358000		chr4	80432001	80432500
				chr3	148373001	148373500		chr4	80576001	80576500
				chr3	150589501	150590000		chr4	80722501	80723000
				chr3	150590001	150590500		chr4	80795501	80796000
				chr3	150758501	150759000		chr4	80883501	80884000
				chr3	151007501	151008000		chr4	80884001	80884500
				chr3	153626501	153627000		chr4	82318501	82319000
				chr3	153627001	153627500		chr4	82374001	82374500
				chr3	153627501	153628000		chr4	82375001	82375500
				chr3	153628001	153628500		chr4	83186001	83186500
				chr3	155415001	155415500		chr4	83290001	83290500
				chr3	155415501	155416000		chr4	84835001	84835500
				chr3	155416001	155416500		chr4	85059501	85060000
				chr3	155418501	155419000		chr4	86282501	86283000
				chr3	155806501	155807000		chr4	86283001	86283500
				chr3	156859001	156859500		chr4	86283501	86284000
				chr3	157765001	157765500		chr4	86284001	86284500
				chr3	158516501	158517000		chr4	86284501	86285000
				chr3	158519001	158519500		chr4	86903001	86903500
				chr3	158651001	158651500		chr4	86903501	86904000
				chr3	158708501	158709000		chr4	86904001	86904500
				chr3	158709001	158709500		chr4	87285501	87286000
				chr3	158710501	158711000		chr4	87286001	87286500
				chr3	159317001	159317500		chr4	87286501	87287000
				chr3	159337501	159338000		chr4	87287001	87287500
				chr3	159338001	159338500		chr4	87934001	87934500
				chr3	159441001	159441500		chr4	88022001	88022500
				chr3	159441501	159442000		chr4	88401001	88401500
				chr4	3242501	3243000		chr4	88401501	88402000
				chr4	3285001	3285500		chr4	88404001	88404500
				chr4	3285501	3286000		chr4	88404501	88405000
				chr4	3286001	3286500		chr4	88405001	88405500
				chr4	3286501	3287000		chr4	88406501	88407000
				chr4	3327501	3328000		chr4	88409501	88410000
				chr4	3725001	3725500		chr4	88410001	88410500
				chr4	3725501	3726000		chr4	88426001	88426500
				chr4	3729001	3729500		chr4	88429001	88429500
				chr4	3814501	3815000		chr4	88450001	88450500
				chr4	4164001	4164500		chr4	89109501	89110000
				chr4	4218501	4219000		chr4	89285501	89286000
				chr4	4267001	4267500		chr4	89459501	89460000
				chr4	4267501	4268000		chr4	89698501	89699000
				chr4	4269501	4270000		chr4	89699001	89699500
				chr4	4270001	4270500		chr4	89893001	89893500
				chr4	4270501	4271000		chr4	89893501	89894000
				chr4	5023501	5024000		chr4	90645501	90646000
				chr4	5214001	5214500		chr4	90646001	90646500
				chr4	5214501	5215000		chr4	91362001	91362500
				chr4	5215001	5215500		chr4	91472501	91473000
				chr4	5215501	5216000		chr4	92069001	92069500
				chr4	5642001	5642500		chr4	92205001	92205500
				chr4	6216001	6216500		chr4	92235501	92236000
				chr4	6415501	6416000		chr4	92477501	92478000
				chr4	6494001	6494500		chr4	92554001	92554500
				chr4	7464501	7465000		chr4	93359001	93359500
				chr4	7622001	7622500		chr4	93370501	93371000
				chr4	7622501	7623000		chr4	93568501	93569000
				chr4	7702501	7703000		chr4	93569001	93569500
				chr4	7703001	7703500		chr4	93569501	93570000
				chr4	7872501	7873000		chr4	93572001	93572500
				chr4	7873001	7873500		chr4	93733501	93734000
				chr4	8064001	8064500		chr4	94372501	94373000
				chr4	8118501	8119000		chr4	94579001	94579500
				chr4	8412501	8413000		chr4	94579501	94580000
				chr4	8450501	8451000		chr4	94663501	94664000
				chr4	8604001	8604500		chr4	94821001	94821500
				chr4	8604501	8605000		chr4	94929001	94929500
				chr4	9316001	9316500		chr4	95997501	95998000
				chr4	9420501	9421000		chr4	96130001	96130500
				chr4	9421001	9421500		chr4	96130501	96131000
				chr4	9637501	9638000		chr4	97954501	97955000
				chr4	9638001	9638500		chr4	98545001	98545500
				chr4	10281501	10282000		chr4	102732001	102732500
				chr4	10356501	10357000		chr4	102841001	102841500
				chr4	10963001	10963500		chr4	102895501	102896000
				chr4	10963501	10964000		chr4	102945501	102946000
				chr4	11069001	11069500		chr4	105266501	105267000
				chr4	11366501	11367000		chr4	105298001	105298500
				chr4	11367001	11367500		chr4	105407501	105408000
				chr4	11367501	11368000		chr4	108653501	108654000
				chr4	12130001	12130500		chr4	109994501	109995000
				chr4	12252501	12253000		chr4	110390501	110391000
				chr4	12297501	12298000		chr4	114927501	114928000
				chr4	12341501	12342000		chr4	115024001	115024500
				chr4	13107001	13107500		chr4	116859501	116860000
				chr4	13107501	13108000		chr4	116860001	116860500
				chr4	13108001	13108500		chr4	116864001	116864500
				chr4	13109501	13110000		chr4	116864501	116865000
				chr4	13110001	13110500		chr4	116871501	116872000
				chr4	13332501	13333000		chr4	116872001	116872500
				chr4	13359501	13360000		chr4	116872501	116873000
				chr4	13649501	13650000		chr4	118416501	118417000
				chr4	14157001	14157500		chr4	121369001	121369500
				chr4	14305501	14306000		chr4	123566001	123566500
				chr4	14560501	14561000		chr4	126749001	126749500
				chr4	14607001	14607500		chr4	126749501	126750000
				chr4	14686001	14686500		chr4	126750001	126750500
				chr4	14897001	14897500		chr4	127121001	127121500
				chr4	14897501	14898000		chr4	127573001	127573500
				chr4	14963001	14963500		chr4	131820001	131820500
				chr4	15164001	15164500		chr4	131822001	131822500
				chr4	15168001	15168500		chr4	134856001	134856500
				chr4	15170001	15170500		chr4	134856501	134857000
				chr4	15319001	15319500		chr4	139516501	139517000
				chr4	15674001	15674500		chr4	139517001	139517500
				chr4	15674501	15675000		chr4	139517501	139518000
				chr4	15678001	15678500		chr4	139518001	139518500
				chr4	15678501	15679000		chr4	140775501	140776000
				chr4	15984501	15985000		chr4	143417001	143417500
				chr4	15985001	15985500		chr4	143449501	143450000
				chr4	15985501	15986000		chr4	143508001	143508500
				chr4	16173501	16174000		chr4	143929501	143930000
				chr4	16945501	16946000		chr4	145075001	145075500
				chr4	16993001	16993500		chr4	146593501	146594000
				chr4	16993501	16994000		chr4	146594501	146595000
				chr4	17034501	17035000		chr4	146595001	146595500
				chr4	17336001	17336500		chr4	146597001	146597500
				chr4	17397501	17398000		chr4	146598501	146599000
				chr4	17659501	17660000		chr4	146599001	146599500
				chr4	17753501	17754000		chr4	146600001	146600500
				chr4	17948501	17949000		chr4	146600501	146601000
				chr4	17996501	17997000		chr4	146682001	146682500
				chr4	18210501	18211000		chr4	146775501	146776000
				chr4	18249001	18249500		chr4	146863501	146864000
				chr4	18421001	18421500		chr4	146864001	146864500
				chr4	18471001	18471500		chr4	146864501	146865000
				chr4	18487501	18488000		chr4	146865001	146865500
				chr4	18873501	18874000		chr4	152163501	152164000
				chr4	19033501	19034000		chr4	152164001	152164500
				chr4	19084001	19084500		chr4	153112501	153113000
				chr4	19135501	19136000		chr4	153113001	153113500
				chr4	19162001	19162500		chr4	153113501	153114000
				chr4	20287501	20288000		chr4	153114001	153114500
				chr4	21239501	21240000		chr4	153115001	153115500
				chr4	21514001	21514500		chr4	153115501	153116000
				chr4	21514501	21515000		chr4	153116001	153116500
				chr4	21515001	21515500		chr4	153130001	153130500
				chr4	21515501	21516000		chr4	153131001	153131500
				chr4	21578001	21578500		chr4	153131501	153132000
				chr4	21814001	21814500		chr4	155522501	155523000
				chr4	21814501	21815000		chr5	3023001	3023500
				chr4	21815001	21815500		chr5	3025501	3026000
				chr4	21853501	21854000		chr5	3064501	3065000
				chr4	21854001	21854500		chr5	3134501	3135000
				chr4	22469001	22469500		chr5	3967501	3968000
				chr4	22989501	22990000		chr5	4200001	4200500
				chr4	23013001	23013500		chr5	4200501	4201000
				chr4	23013501	23014000		chr5	4202501	4203000
				chr4	23348501	23349000		chr5	4203001	4203500
				chr4	23579501	23580000		chr5	4601001	4601500
				chr4	23580501	23581000		chr5	4796501	4797000
				chr4	23696001	23696500		chr5	4943501	4944000
				chr4	23869501	23870000		chr5	5197001	5197500
				chr4	24222001	24222500		chr5	5197501	5198000
				chr4	24222501	24223000		chr5	6315501	6316000
				chr4	25372501	25373000		chr5	6339501	6340000
				chr4	25373001	25373500		chr5	6391501	6392000
				chr4	25414501	25415000		chr5	6645501	6646000
				chr4	25639001	25639500		chr5	6805501	6806000
				chr4	25639501	25640000		chr5	7027001	7027500
				chr4	26036501	26037000		chr5	7553001	7553500
				chr4	27717501	27718000		chr5	8042501	8043000
				chr4	28388501	28389000		chr5	8043001	8043500
				chr4	28551501	28552000		chr5	8376001	8376500
				chr4	28674001	28674500		chr5	8377001	8377500
				chr4	28982501	28983000		chr5	8711001	8711500
				chr4	29286501	29287000		chr5	8759001	8759500
				chr4	29636501	29637000		chr5	8759501	8760000
				chr4	29637501	29638000		chr5	8924501	8925000
				chr4	29801001	29801500		chr5	8925001	8925500
				chr4	30578001	30578500		chr5	8925501	8926000
				chr4	30923001	30923500		chr5	9005001	9005500
				chr4	32139001	32139500		chr5	9330001	9330500
				chr4	32139501	32140000		chr5	9700501	9701000
				chr4	33199501	33200000		chr5	9867001	9867500
				chr4	33210501	33211000		chr5	9979001	9979500
				chr4	34315001	34315500		chr5	10162501	10163000
				chr4	34316501	34317000		chr5	10163001	10163500
				chr4	34317001	34317500		chr5	10265001	10265500
				chr4	34858001	34858500		chr5	10522001	10522500
				chr4	35412501	35413000		chr5	10526001	10526500
				chr4	35574001	35574500		chr5	10779501	10780000
				chr4	36080501	36081000		chr5	11963501	11964000
				chr4	36155501	36156000		chr5	12094501	12095000
				chr4	37248001	37248500		chr5	12144001	12144500
				chr4	37248501	37249000		chr5	12144501	12145000
				chr4	37454501	37455000		chr5	13871501	13872000
				chr4	37910001	37910500		chr5	13913001	13913500
				chr4	38269001	38269500		chr5	14291001	14291500
				chr4	38283001	38283500		chr5	14296001	14296500
				chr4	38331501	38332000		chr5	14401501	14402000
				chr4	38496001	38496500		chr5	14403001	14403500
				chr4	38496501	38497000		chr5	15176501	15177000
				chr4	38626501	38627000		chr5	15312501	15313000
				chr4	38978501	38979000		chr5	15675001	15675500
				chr4	39300501	39301000		chr5	15790001	15790500
				chr4	40371001	40371500		chr5	15790501	15791000
				chr4	40555001	40555500		chr5	15906001	15906500
				chr4	40582501	40583000		chr5	15906501	15907000
				chr4	40601001	40601500		chr5	16202001	16202500
				chr4	43824501	43825000		chr5	16223001	16223500
				chr4	43825001	43825500		chr5	16228501	16229000
				chr4	44384501	44385000		chr5	16446501	16447000
				chr4	48531501	48532000		chr5	16545001	16545500
				chr4	48540501	48541000		chr5	16555001	16555500
				chr4	48541001	48541500		chr5	16753001	16753500
				chr4	48943501	48944000		chr5	17187501	17188000
				chr4	48944001	48944500		chr5	17304001	17304500
				chr4	48944501	48945000		chr5	17304501	17305000
				chr4	49279001	49279500		chr5	17438001	17438500
				chr4	49372001	49372500		chr5	18103001	18103500
				chr4	49479501	49480000		chr5	18162001	18162500
				chr4	49480001	49480500		chr5	18163501	18164000
				chr4	50075501	50076000		chr5	18352001	18352500
				chr4	50076001	50076500		chr5	18352501	18353000
				chr4	50127501	50128000		chr5	18657001	18657500
				chr4	50147001	50147500		chr5	18657501	18658000
				chr4	50358001	50358500		chr5	18872001	18872500
				chr4	50358501	50359000		chr5	18944501	18945000
				chr4	50359001	50359500		chr5	23581501	23582000
				chr4	51892501	51893000		chr5	24274501	24275000
				chr4	51893001	51893500		chr5	24275001	24275500
				chr4	51972001	51972500		chr5	24275501	24276000
				chr4	52065501	52066000		chr5	26398501	26399000
				chr4	52076501	52077000		chr5	26706001	26706500
				chr4	52100001	52100500		chr5	27622501	27623000
				chr4	52306001	52306500		chr5	29371001	29371500
				chr4	52628501	52629000		chr5	29682001	29682500
				chr4	53072001	53072500		chr5	29683001	29683500
				chr4	53405501	53406000		chr5	30373001	30373500
				chr4	53951501	53952000		chr5	31736501	31737000
				chr4	58031001	58031500		chr5	33103001	33103500
				chr4	58404501	58405000		chr5	36580001	36580500
				chr4	58651501	58652000		chr5	37991501	37992000
				chr4	58695001	58695500		chr5	38989001	38989500
				chr4	59586001	59586500		chr5	38989501	38990000
				chr4	59586501	59587000		chr5	40952001	40952500
				chr4	59591501	59592000		chr5	40952501	40953000
				chr4	60484001	60484500		chr5	42011501	42012000
				chr4	60630501	60631000		chr5	43130001	43130500
				chr4	61223501	61224000		chr5	43817001	43817500
				chr4	61559501	61560000		chr5	45642501	45643000
				chr4	61563001	61563500		chr5	45643001	45643500
				chr4	61563501	61564000		chr5	45737001	45737500
				chr4	61564001	61564500		chr5	47097501	47098000
				chr4	61571001	61571500		chr5	47483501	47484000
				chr4	61571501	61572000		chr5	50838501	50839000
				chr4	61572001	61572500		chr5	50840001	50840500
				chr4	61665001	61665500		chr5	51303001	51303500
				chr4	61665501	61666000		chr5	51344501	51345000
				chr4	61770001	61770500		chr5	53128001	53128500
				chr4	61770501	61771000		chr5	53425001	53425500
				chr4	61794501	61795000		chr5	54534001	54534500
				chr4	61795001	61795500		chr5	55109001	55109500
				chr4	61795501	61796000		chr5	56561501	56562000
				chr4	63313501	63314000		chr5	57456001	57456500
				chr4	63909001	63909500		chr5	57457001	57457500
				chr4	63909501	63910000		chr5	57457501	57458000
				chr4	64087501	64088000		chr5	57458001	57458500
				chr4	65234001	65234500		chr5	57458501	57459000
				chr4	65443001	65443500		chr5	57977501	57978000
				chr4	65484501	65485000		chr5	58181501	58182000
				chr4	65651501	65652000		chr5	58391501	58392000
				chr4	65732001	65732500		chr5	58636501	58637000
				chr4	66016001	66016500		chr5	59039501	59040000
				chr4	66272001	66272500		chr5	59330501	59331000
				chr4	66323001	66323500		chr5	59687001	59687500
				chr4	66343001	66343500		chr5	60339501	60340000
				chr4	66343501	66344000		chr5	60340001	60340500
				chr4	66379001	66379500		chr5	61034001	61034500
				chr4	66404501	66405000		chr5	61731501	61732000
				chr4	66436001	66436500		chr5	61992001	61992500
				chr4	66894001	66894500		chr5	63226001	63226500
				chr4	66990501	66991000		chr5	63227001	63227500
				chr4	67001501	67002000		chr5	63368001	63368500
				chr4	67377501	67378000		chr5	63368501	63369000
				chr4	67502001	67502500		chr5	63988001	63988500
				chr4	67521001	67521500		chr5	63988501	63989000
				chr4	67602001	67602500		chr5	63989001	63989500
				chr4	67773501	67774000		chr5	64404001	64404500
				chr4	67775001	67775500		chr5	65296501	65297000
				chr4	67782001	67782500		chr5	65297001	65297500
				chr4	68644001	68644500		chr5	65297501	65298000
				chr4	68656501	68657000		chr5	65308001	65308500
				chr4	68838001	68838500		chr5	65433501	65434000
				chr4	68877501	68878000		chr5	65434001	65434500
				chr4	69368501	69369000		chr5	65434501	65435000
				chr4	69382501	69383000		chr5	67015501	67016000
				chr4	69447501	69448000		chr5	67016501	67017000
				chr4	69468501	69469000		chr5	69042501	69043000
				chr4	69488001	69488500		chr5	69195001	69195500
				chr4	69488501	69489000		chr5	69327001	69327500
				chr4	69569501	69570000		chr5	69327501	69328000
				chr4	69748001	69748500		chr5	69328001	69328500
				chr4	69748501	69749000		chr5	69328501	69329000
				chr4	69749001	69749500		chr5	70511501	70512000
				chr4	69779001	69779500		chr5	70584001	70584500
				chr4	70082501	70083000		chr5	70601501	70602000
				chr4	70343501	70344000		chr5	70635001	70635500
				chr4	70477001	70477500		chr5	70635501	70636000
				chr4	70494001	70494500		chr5	70636001	70636500
				chr4	70494501	70495000		chr5	70658501	70659000
				chr4	70952001	70952500		chr5	70732001	70732500
				chr4	70952501	70953000		chr5	70821001	70821500
				chr4	70953501	70954000		chr5	71581501	71582000
				chr4	70954001	70954500		chr5	71585001	71585500
				chr4	71095501	71096000		chr5	71710501	71711000
				chr4	71476001	71476500		chr5	71780501	71781000
				chr4	71570001	71570500		chr5	71790001	71790500
				chr4	72015501	72016000		chr5	71792501	71793000
				chr4	72064001	72064500		chr5	71916501	71917000
				chr4	72108001	72108500		chr5	72460501	72461000
				chr4	72180001	72180500		chr5	74295501	74296000
				chr4	72212001	72212500		chr5	75345501	75346000
				chr4	72533001	72533500		chr5	75494001	75494500
				chr4	73186501	73187000		chr5	75494501	75495000
				chr4	73187001	73187500		chr5	75870501	75871000
				chr4	73187501	73188000		chr5	76190501	76191000
				chr4	73188001	73188500		chr5	76191001	76191500
				chr4	73234001	73234500		chr5	76757001	76757500
				chr4	73396001	73396500		chr5	76758001	76758500
				chr4	73396501	73397000		chr5	76861001	76861500
				chr4	73480501	73481000		chr5	77506001	77506500
				chr4	73699501	73700000		chr5	77506501	77507000
				chr4	73876501	73877000		chr5	77507001	77507500
				chr4	73877001	73877500		chr5	77508001	77508500
				chr4	73877501	73878000		chr5	77838001	77838500
				chr4	74035501	74036000		chr5	78052501	78053000
				chr4	74036001	74036500		chr5	78124501	78125000
				chr4	74360001	74360500		chr5	78423501	78424000
				chr4	74360501	74361000		chr5	78686501	78687000
				chr4	74405001	74405500		chr5	79284001	79284500
				chr4	74439001	74439500		chr5	79419001	79419500
				chr4	74690501	74691000		chr5	79461501	79462000
				chr4	74714501	74715000		chr5	80252001	80252500
				chr4	74719001	74719500		chr5	80537001	80537500
				chr4	74721501	74722000		chr5	80681501	80682000
				chr4	75147501	75148000		chr5	81007001	81007500
				chr4	75157501	75158000		chr5	81634501	81635000
				chr4	75514501	75515000		chr5	82137501	82138000
				chr4	75515001	75515500		chr5	82138001	82138500
				chr4	75515501	75516000		chr5	83154501	83155000
				chr4	76950501	76951000		chr5	83499501	83500000
				chr4	77060001	77060500		chr5	83880001	83880500
				chr4	77060501	77061000		chr5	84084001	84084500
				chr4	77225501	77226000		chr5	84213001	84213500
				chr4	77226001	77226500		chr5	84601001	84601500
				chr4	77625501	77626000		chr5	84807501	84808000
				chr4	78235501	78236000		chr5	85262001	85262500
				chr4	78307501	78308000		chr5	85496001	85496500
				chr4	78505501	78506000		chr5	85806501	85807000
				chr4	78506001	78506500		chr5	85810501	85811000
				chr4	78627001	78627500		chr5	86998501	86999000
				chr4	78789001	78789500		chr5	87023001	87023500
				chr4	78903001	78903500		chr5	87114501	87115000
				chr4	79061501	79062000		chr5	87220501	87221000
				chr4	79062001	79062500		chr5	87291001	87291500
				chr4	79580001	79580500		chr5	87654501	87655000
				chr4	79580501	79581000		chr5	87878001	87878500
				chr4	80576001	80576500		chr5	88113001	88113500
				chr4	80576501	80577000		chr5	88474001	88474500
				chr4	80722501	80723000		chr5	88474501	88475000
				chr4	80795501	80796000		chr5	88541001	88541500
				chr4	80883501	80884000		chr5	88541501	88542000
				chr4	80884001	80884500		chr5	88542501	88543000
				chr4	81426501	81427000		chr5	88688001	88688500
				chr4	81687001	81687500		chr5	88723001	88723500
				chr4	81839501	81840000		chr5	88723501	88724000
				chr4	82318001	82318500		chr5	88817501	88818000
				chr4	82318501	82319000		chr5	89041001	89041500
				chr4	82373501	82374000		chr5	89136501	89137000
				chr4	82374001	82374500		chr5	89137001	89137500
				chr4	82375001	82375500		chr5	89137501	89138000
				chr4	83290001	83290500		chr5	89139001	89139500
				chr4	84835001	84835500		chr5	89638001	89638500
				chr4	85059001	85059500		chr5	89674501	89675000
				chr4	85059501	85060000		chr5	89675001	89675500
				chr4	85129501	85130000		chr5	89757001	89757500
				chr4	85537501	85538000		chr5	89757501	89758000
				chr4	86282501	86283000		chr5	89864001	89864500
				chr4	86283501	86284000		chr5	91757001	91757500
				chr4	86284001	86284500		chr5	91757501	91758000
				chr4	86903001	86903500		chr5	93781001	93781500
				chr4	86903501	86904000		chr5	96729001	96729500
				chr4	86904001	86904500		chr5	98234501	98235000
				chr4	87286001	87286500		chr5	100343001	100343500
				chr4	87286501	87287000		chr5	101334501	101335000
				chr4	87287001	87287500		chr5	101701001	101701500
				chr4	87326501	87327000		chr5	102837001	102837500
				chr4	87887001	87887500		chr5	102837501	102838000
				chr4	87934001	87934500		chr5	103735001	103735500
				chr4	88022001	88022500		chr5	103777501	103778000
				chr4	88314001	88314500		chr5	104364501	104365000
				chr4	88400501	88401000		chr5	104460501	104461000
				chr4	88401501	88402000		chr5	104463001	104463500
				chr4	88404501	88405000		chr5	104790001	104790500
				chr4	88406501	88407000		chr5	104839001	104839500
				chr4	88407001	88407500		chr5	105626001	105626500
				chr4	88407501	88408000		chr5	106798501	106799000
				chr4	88408501	88409000		chr5	106799001	106799500
				chr4	88409501	88410000		chr5	106799501	106800000
				chr4	88410001	88410500		chr5	106848001	106848500
				chr4	88429001	88429500		chr5	106848501	106849000
				chr4	89109501	89110000		chr5	107361001	107361500
				chr4	89268501	89269000		chr5	108457001	108457500
				chr4	89285501	89286000		chr5	108458001	108458500
				chr4	89459001	89459500		chr5	109309501	109310000
				chr4	89459501	89460000		chr5	109454501	109455000
				chr4	89698001	89698500		chr5	110336001	110336500
				chr4	89698501	89699000		chr5	110463001	110463500
				chr4	89699001	89699500		chr5	117744001	117744500
				chr4	89893001	89893500		chr5	117745001	117745500
				chr4	89893501	89894000		chr5	119743501	119744000
				chr4	89894001	89894500		chr5	119744001	119744500
				chr4	89963501	89964000		chr5	119744501	119745000
				chr4	90226501	90227000		chr5	119745001	119745500
				chr4	90646001	90646500		chr5	122642501	122643000
				chr4	91318501	91319000		chr5	122870501	122871000
				chr4	91321001	91321500		chr5	123656001	123656500
				chr4	91362001	91362500		chr5	127210501	127211000
				chr4	91473001	91473500		chr5	127610001	127610500
				chr4	92069501	92070000		chr5	128202001	128202500
				chr4	92205001	92205500		chr5	128202501	128203000
				chr4	92235501	92236000		chr5	128203001	128203500
				chr4	92477501	92478000		chr5	128626001	128626500
				chr4	92554001	92554500		chr5	128626501	128627000
				chr4	92554501	92555000		chr5	129741501	129742000
				chr4	92652001	92652500		chr5	130146501	130147000
				chr4	93360001	93360500		chr5	130148001	130148500
				chr4	93370001	93370500		chr5	130392501	130393000
				chr4	93370501	93371000		chr5	130393001	130393500
				chr4	93555501	93556000		chr5	133205001	133205500
				chr4	93569001	93569500		chr5	134035501	134036000
				chr4	93569501	93570000		chr5	134425001	134425500
				chr4	93572001	93572500		chr5	134821501	134822000
				chr4	93733501	93734000		chr5	136104501	136105000
				chr4	94372001	94372500		chr5	136555501	136556000
				chr4	94372501	94373000		chr5	139317501	139318000
				chr4	94512001	94512500		chr5	139318001	139318500
				chr4	94579501	94580000		chr5	144820001	144820500
				chr4	94663001	94663500		chr5	144852001	144852500
				chr4	94663501	94664000		chr5	145626501	145627000
				chr4	94820501	94821000		chr5	146021001	146021500
				chr4	94821001	94821500		chr5	146021501	146022000
				chr4	94821501	94822000		chr5	146255001	146255500
				chr4	94921001	94921500		chr5	149047001	149047500
				chr4	94921501	94922000		chr5	149047501	149048000
				chr4	94929001	94929500		chr5	149101501	149102000
				chr4	95953001	95953500		chr5	149102001	149102500
				chr4	95996501	95997000		chr5	149395501	149396000
				chr4	95997001	95997500		chr5	149558001	149558500
				chr4	95997501	95998000		chr5	149560001	149560500
				chr4	95998001	95998500		chr5	150034501	150035000
				chr4	96061501	96062000		chr5	150035001	150035500
				chr4	96062501	96063000		chr5	150042501	150043000
				chr4	96130001	96130500		chr5	150043001	150043500
				chr4	96585501	96586000		chr5	150724001	150724500
				chr4	97008501	97009000		chr5	150724501	150725000
				chr4	97954501	97955000		chr5	150907501	150908000
				chr4	98545001	98545500		chr5	151051001	151051500
				chr4	101518001	101518500		chr5	152495001	152495500
				chr4	101822001	101822500		chr6	3152001	3152500
				chr4	102731001	102731500		chr6	3218001	3218500
				chr4	102731501	102732000		chr6	3271501	3272000
				chr4	102732501	102733000		chr6	3622001	3622500
				chr4	102841001	102841500		chr6	3622501	3623000
				chr4	102841501	102842000		chr6	3623001	3623500
				chr4	102895501	102896000		chr6	3623501	3624000
				chr4	102945501	102946000		chr6	3624001	3624500
				chr4	104972001	104972500		chr6	4232001	4232500
				chr4	105266501	105267000		chr6	5455501	5456000
				chr4	105407501	105408000		chr6	5475501	5476000
				chr4	109859501	109860000		chr6	5625501	5626000
				chr4	109994501	109995000		chr6	5626501	5627000
				chr4	110086501	110087000		chr6	5627001	5627500
				chr4	110390501	110391000		chr6	6456501	6457000
				chr4	110917501	110918000		chr6	7209501	7210000
				chr4	111367001	111367500		chr6	7449001	7449500
				chr4	111715501	111716000		chr6	7676501	7677000
				chr4	112878501	112879000		chr6	8057501	8058000
				chr4	114927501	114928000		chr6	8135001	8135500
				chr4	115024001	115024500		chr6	8135501	8136000
				chr4	116202001	116202500		chr6	8196001	8196500
				chr4	116861501	116862000		chr6	8196501	8197000
				chr4	116862001	116862500		chr6	9095501	9096000
				chr4	116862501	116863000		chr6	9280501	9281000
				chr4	116863001	116863500		chr6	9554001	9554500
				chr4	116863501	116864000		chr6	10493001	10493500
				chr4	116864001	116864500		chr6	10608001	10608500
				chr4	116864501	116865000		chr6	10820001	10820500
				chr4	116872001	116872500		chr6	10857001	10857500
				chr4	118416501	118417000		chr6	10857501	10858000
				chr4	118519001	118519500		chr6	11006001	11006500
				chr4	118573001	118573500		chr6	11136501	11137000
				chr4	118574001	118574500		chr6	11137001	11137500
				chr4	120967501	120968000		chr6	11138501	11139000
				chr4	123523001	123523500		chr6	11493001	11493500
				chr4	123523501	123524000		chr6	11493501	11494000
				chr4	123566001	123566500		chr6	11765501	11766000
				chr4	126749001	126749500		chr6	11783001	11783500
				chr4	126749501	126750000		chr6	12166001	12166500
				chr4	126750001	126750500		chr6	12249001	12249500
				chr4	130944001	130944500		chr6	12249501	12250000
				chr4	131821001	131821500		chr6	12250001	12250500
				chr4	133601501	133602000		chr6	12319001	12319500
				chr4	134856501	134857000		chr6	13929001	13929500
				chr4	139517001	139517500		chr6	14133501	14134000
				chr4	139517501	139518000		chr6	14613001	14613500
				chr4	143175001	143175500		chr6	14726501	14727000
				chr4	143327501	143328000		chr6	14744001	14744500
				chr4	143417001	143417500		chr6	14779501	14780000
				chr4	143449501	143450000		chr6	14780001	14780500
				chr4	143450501	143451000		chr6	14780501	14781000
				chr4	143508001	143508500		chr6	14781001	14781500
				chr4	143818001	143818500		chr6	15500001	15500500
				chr4	143930001	143930500		chr6	15598501	15599000
				chr4	144406501	144407000		chr6	15851501	15852000
				chr4	145688501	145689000		chr6	15947001	15947500
				chr4	146593501	146594000		chr6	16073501	16074000
				chr4	146594001	146594500		chr6	16119501	16120000
				chr4	146594501	146595000		chr6	16120001	16120500
				chr4	146595501	146596000		chr6	16217001	16217500
				chr4	146596501	146597000		chr6	16461501	16462000
				chr4	146597001	146597500		chr6	16684501	16685000
				chr4	146599501	146600000		chr6	18686501	18687000
				chr4	146600001	146600500		chr6	18687001	18687500
				chr4	146600501	146601000		chr6	19046501	19047000
				chr4	146864001	146864500		chr6	19047001	19047500
				chr4	146864501	146865000		chr6	19277001	19277500
				chr4	149335501	149336000		chr6	19723001	19723500
				chr4	153066501	153067000		chr6	19909001	19909500
				chr4	153112501	153113000		chr6	19910501	19911000
				chr4	153113001	153113500		chr6	20501001	20501500
				chr4	153114501	153115000		chr6	20501501	20502000
				chr4	153115001	153115500		chr6	20568501	20569000
				chr4	153115501	153116000		chr6	20743501	20744000
				chr4	153116001	153116500		chr6	20964001	20964500
				chr4	153131001	153131500		chr6	21343501	21344000
				chr4	153131501	153132000		chr6	21789501	21790000
				chr4	155522001	155522500		chr6	21790001	21790500
				chr4	155522501	155523000		chr6	21790501	21791000
				chr5	3023001	3023500		chr6	21791001	21791500
				chr5	3024501	3025000		chr6	22767501	22768000
				chr5	3025501	3026000		chr6	23625001	23625500
				chr5	3028001	3028500		chr6	23761501	23762000
				chr5	3028501	3029000		chr6	24146501	24147000
				chr5	3064501	3065000		chr6	24147001	24147500
				chr5	3134501	3135000		chr6	24147501	24148000
				chr5	3766501	3767000		chr6	24441501	24442000
				chr5	3903001	3903500		chr6	24623001	24623500
				chr5	4200001	4200500		chr6	24667501	24668000
				chr5	4202001	4202500		chr6	24668001	24668500
				chr5	4203001	4203500		chr6	24737001	24737500
				chr5	4636001	4636500		chr6	25043001	25043500
				chr5	4796001	4796500		chr6	25043501	25044000
				chr5	4796501	4797000		chr6	25048501	25049000
				chr5	4943501	4944000		chr6	25625001	25625500
				chr5	5299001	5299500		chr6	25938501	25939000
				chr5	5299501	5300000		chr6	25950501	25951000
				chr5	5300001	5300500		chr6	25951001	25951500
				chr5	5779501	5780000		chr6	25965501	25966000
				chr5	6391501	6392000		chr6	25985501	25986000
				chr5	6421001	6421500		chr6	26838001	26838500
				chr5	6666501	6667000		chr6	27449001	27449500
				chr5	6805501	6806000		chr6	27459001	27459500
				chr5	7027001	7027500		chr6	27885001	27885500
				chr5	7553001	7553500		chr6	30879001	30879500
				chr5	7553501	7554000		chr6	30952001	30952500
				chr5	7554001	7554500		chr6	31954501	31955000
				chr5	7622001	7622500		chr6	35112501	35113000
				chr5	8169001	8169500		chr6	35113001	35113500
				chr5	8711001	8711500		chr6	35114001	35114500
				chr5	8711501	8712000		chr6	35345501	35346000
				chr5	8759001	8759500		chr6	35411001	35411500
				chr5	8759501	8760000		chr6	35628001	35628500
				chr5	8924501	8925000		chr6	35650501	35651000
				chr5	8925001	8925500		chr6	36447001	36447500
				chr5	8925501	8926000		chr6	36680501	36681000
				chr5	9004501	9005000		chr6	36681501	36682000
				chr5	9330001	9330500		chr6	36682501	36683000
				chr5	9453001	9453500		chr6	37612001	37612500
				chr5	9700001	9700500		chr6	37704501	37705000
				chr5	9814001	9814500		chr6	38315001	38315500
				chr5	9855501	9856000		chr6	38315501	38316000
				chr5	9867001	9867500		chr6	38316001	38316500
				chr5	9979001	9979500		chr6	38316501	38317000
				chr5	10162001	10162500		chr6	39388001	39388500
				chr5	10162501	10163000		chr6	39679001	39679500
				chr5	10163001	10163500		chr6	39689501	39690000
				chr5	10264501	10265000		chr6	41876501	41877000
				chr5	10521501	10522000		chr6	42085001	42085500
				chr5	10522001	10522500		chr6	42101001	42101500
				chr5	10526001	10526500		chr6	42448501	42449000
				chr5	10779501	10780000		chr6	43081001	43081500
				chr5	11963501	11964000		chr6	43131501	43132000
				chr5	12143501	12144000		chr6	43693501	43694000
				chr5	12144001	12144500		chr6	43711501	43712000
				chr5	12152001	12152500		chr6	43789501	43790000
				chr5	12202001	12202500		chr6	43870501	43871000
				chr5	12202501	12203000		chr6	43871001	43871500
				chr5	12772001	12772500		chr6	43871501	43872000
				chr5	13871501	13872000		chr6	44192501	44193000
				chr5	14296001	14296500		chr6	44863501	44864000
				chr5	14401501	14402000		chr6	46249501	46250000
				chr5	15176001	15176500		chr6	47007001	47007500
				chr5	15176501	15177000		chr6	47529501	47530000
				chr5	15312501	15313000		chr6	47955001	47955500
				chr5	15675001	15675500		chr6	48122501	48123000
				chr5	15906001	15906500		chr6	49483501	49484000
				chr5	16202001	16202500		chr6	49484001	49484500
				chr5	16223001	16223500		chr6	50413001	50413500
				chr5	16227501	16228000		chr6	50413501	50414000
				chr5	16228001	16228500		chr6	51504501	51505000
				chr5	16228501	16229000		chr6	51505001	51505500
				chr5	16446501	16447000		chr6	53132001	53132500
				chr5	16545001	16545500		chr6	53894001	53894500
				chr5	17114001	17114500		chr6	56250001	56250500
				chr5	17304501	17305000		chr6	57002501	57003000
				chr5	17438001	17438500		chr6	57003001	57003500
				chr5	18162001	18162500		chr6	57024001	57024500
				chr5	18163501	18164000		chr6	57024501	57025000
				chr5	18352001	18352500		chr6	57025501	57026000
				chr5	18352501	18353000		chr6	57026001	57026500
				chr5	18656501	18657000		chr6	57267001	57267500
				chr5	18657001	18657500		chr6	57267501	57268000
				chr5	18657501	18658000		chr6	57417501	57418000
				chr5	18728001	18728500		chr6	57418001	57418500
				chr5	18847501	18848000		chr6	57623001	57623500
				chr5	18944501	18945000		chr6	57623501	57624000
				chr5	19154501	19155000		chr6	57869501	57870000
				chr5	22848501	22849000		chr6	58011001	58011500
[truncated: 4,313 more rows]
