# Supplementary material for: MORC1 represses transposable elements in the mouse male germline
Source: Nat Commun. 2014 Dec 12;5:5795. doi: 10.1038/ncomms6795 (PMC4268658; doi:10.1038/ncomms6795)
Supplement: Supplementary Data 4 — Locations of hypermethylated DMRs in Morc1tg/tg germ cells in the mm9 mouse genome [file ncomms6795-s5.xlsx]

## Sheet: Sheet1
Supplementary Data 4. Hypermethylated DMRs
DMRs hypermethylated in Morc1tg/tg at each timepoint
E16.5				P2				P10
Chromosome	Start	End		Chromosome	Start	End		Chromosome	Start	End
chr1	5615001	5615500		chr1	8175501	8176000		chr1	8175001	8175500
chr1	23983001	23983500		chr1	25064001	25064500		chr1	31794001	31794500
chr1	45116501	45117000		chr1	25944001	25944500		chr1	46297501	46298000
chr1	61364001	61364500		chr1	33455501	33456000		chr1	52227001	52227500
chr1	65681501	65682000		chr1	46298001	46298500		chr1	144221501	144222000
chr1	71176001	71176500		chr1	47133001	47133500		chr1	162738501	162739000
chr1	75126001	75126500		chr1	56146501	56147000		chr1	162739001	162739500
chr1	142328001	142328500		chr1	67354001	67354500		chr1	162739501	162740000
chr1	163291501	163292000		chr1	103570501	103571000		chr2	11034501	11035000
chr1	172447501	172448000		chr1	104775501	104776000		chr2	65601501	65602000
chr1	186464501	186465000		chr1	118879001	118879500		chr2	71803501	71804000
chr1	190383001	190383500		chr1	162738501	162739000		chr2	82750501	82751000
chr2	17361501	17362000		chr1	162739001	162739500		chr2	114214501	114215000
chr2	22512501	22513000		chr1	162739501	162740000		chr2	130073501	130074000
chr2	25579001	25579500		chr2	9355501	9356000		chr2	130074001	130074500
chr2	26539501	26540000		chr2	39818001	39818500		chr2	168855001	168855500
chr2	49403501	49404000		chr2	41803001	41803500		chr3	35409001	35409500
chr2	49697001	49697500		chr2	43281501	43282000		chr3	35473501	35474000
chr2	66460501	66461000		chr2	82786001	82786500		chr3	62114501	62115000
chr2	79174501	79175000		chr2	111027001	111027500		chr3	72268001	72268500
chr2	97904001	97904500		chr2	123596501	123597000		chr3	91614001	91614500
chr2	110310001	110310500		chr2	123597001	123597500		chr3	93166001	93166500
chr2	144832001	144832500		chr3	18614501	18615000		chr3	138390501	138391000
chr2	155235001	155235500		chr3	46969001	46969500		chr3	144418501	144419000
chr2	159541001	159541500		chr3	69449001	69449500		chr3	159388001	159388500
chr3	6980001	6980500		chr3	77015001	77015500		chr4	23946501	23947000
chr3	23141001	23141500		chr3	93166001	93166500		chr4	35502001	35502500
chr3	35671001	35671500		chr4	17151501	17152000		chr4	58414001	58414500
chr3	38488501	38489000		chr4	25135001	25135500		chr4	115401501	115402000
chr3	39044501	39045000		chr4	37177001	37177500		chr5	87017501	87018000
chr3	60645001	60645500		chr4	45996001	45996500		chr5	135828001	135828500
chr3	73816501	73817000		chr4	50389001	50389500		chr5	149093501	149094000
chr3	78004001	78004500		chr4	66556501	66557000		chr6	19034501	19035000
chr3	99436001	99436500		chr4	80875001	80875500		chr6	74877501	74878000
chr3	141314501	141315000		chr4	119174001	119174500		chr6	103633001	103633500
chr3	150704001	150704500		chr4	128952501	128953000		chr6	126396501	126397000
chr3	151168501	151169000		chr4	152222501	152223000		chr6	140346001	140346500
chr4	12223501	12224000		chr5	6413501	6414000		chr7	35207001	35207500
chr4	21754001	21754500		chr5	8747001	8747500		chr7	35568001	35568500
chr4	39058001	39058500		chr5	47454001	47454500		chr7	61136001	61136500
chr4	83790001	83790500		chr5	47454501	47455000		chr7	83180501	83181000
chr4	108346001	108346500		chr5	48321501	48322000		chr8	19037501	19038000
chr4	119614501	119615000		chr5	83799001	83799500		chr8	19038001	19038500
chr4	123773001	123773500		chr5	143620001	143620500		chr8	28711001	28711500
chr4	130200001	130200500		chr5	149093001	149093500		chr8	111096001	111096500
chr5	10758501	10759000		chr5	149093501	149094000		chr9	31462501	31463000
chr5	75469001	75469500		chr6	25069501	25070000		chr9	52926001	52926500
chr5	76443001	76443500		chr6	43558501	43559000		chr9	58443501	58444000
chr5	82689501	82690000		chr6	79358001	79358500		chr9	92526001	92526500
chr5	86306001	86306500		chr6	89999501	90000000		chr10	63058001	63058500
chr5	100075001	100075500		chr6	96796001	96796500		chr10	63072501	63073000
chr5	102518001	102518500		chr6	96802501	96803000		chr10	63503001	63503500
chr6	29584501	29585000		chr6	140346501	140347000		chr10	73847001	73847500
chr6	34395501	34396000		chr7	14339501	14340000		chr10	73926001	73926500
chr6	77681501	77682000		chr7	20571001	20571500		chr10	96309001	96309500
chr6	92427501	92428000		chr7	29929001	29929500		chr10	100080001	100080500
chr6	137690501	137691000		chr7	83180501	83181000		chr10	110120501	110121000
chr6	138628501	138629000		chr7	114398501	114399000		chr11	4521501	4522000
chr7	14156501	14157000		chr8	19103001	19103500		chr11	55184001	55184500
chr7	18548001	18548500		chr8	47250501	47251000		chr11	86645001	86645500
chr7	81386501	81387000		chr8	50666001	50666500		chr11	90705501	90706000
chr7	89170501	89171000		chr8	62006001	62006500		chr11	90706001	90706500
chr7	90324501	90325000		chr8	66286001	66286500		chr11	103275001	103275500
chr7	90618501	90619000		chr9	5022001	5022500		chr11	107073501	107074000
chr7	92078001	92078500		chr9	5027501	5028000		chr11	107119001	107119500
chr7	96144501	96145000		chr9	7915501	7916000		chr11	121271001	121271500
chr7	96316501	96317000		chr9	9475001	9475500		chr12	44129501	44130000
chr7	112325501	112326000		chr9	25530001	25530500		chr12	47526501	47527000
chr7	128602501	128603000		chr9	38549001	38549500		chr12	83671501	83672000
chr8	33899001	33899500		chr9	82002001	82002500		chr12	103680501	103681000
chr8	43773001	43773500		chr9	91521001	91521500		chr12	120382501	120383000
chr8	60472001	60472500		chr10	63072001	63072500		chr12	120763501	120764000
chr8	65688501	65689000		chr10	104471001	104471500		chr13	75655501	75656000
chr8	66496501	66497000		chr11	13765501	13766000		chr13	77693001	77693500
chr8	104807501	104808000		chr11	20291001	20291500		chr13	77693501	77694000
chr8	123447501	123448000		chr11	38089501	38090000		chr14	116855501	116856000
chr8	124719501	124720000		chr11	71767001	71767500		chr15	20771501	20772000
chr9	5558001	5558500		chr11	86645001	86645500		chr15	37778001	37778500
chr9	6108501	6109000		chr11	121271501	121272000		chr15	62829501	62830000
chr9	9060501	9061000		chr12	36309501	36310000		chr15	67828001	67828500
chr9	9089501	9090000		chr12	47445501	47446000		chr16	43530501	43531000
chr9	10944001	10944500		chr12	47464001	47464500		chr16	47793001	47793500
chr9	28624501	28625000		chr12	47499001	47499500		chr16	77252001	77252500
chr9	64310501	64311000		chr12	50217501	50218000		chr16	86990501	86991000
chr9	69891001	69891500		chr12	52315501	52316000		chr17	45850001	45850500
chr9	123861501	123862000		chr12	97800501	97801000		chr17	54080001	54080500
chr10	12063501	12064000		chr13	3137001	3137500		chr17	61500501	61501000
chr10	33484001	33484500		chr13	17038501	17039000		chr17	64028001	64028500
chr10	38405001	38405500		chr13	29155001	29155500		chr17	80943001	80943500
chr10	46367501	46368000		chr13	75644001	75644500		chr17	80950001	80950500
chr10	55957501	55958000		chr13	75644501	75645000		chr17	80958001	80958500
chr10	56076501	56077000		chr13	75655501	75656000		chr17	80958501	80959000
chr10	58151001	58151500		chr13	77694001	77694500		chr17	80959501	80960000
chr10	59931001	59931500		chr13	79417001	79417500		chr17	80960001	80960500
chr10	61435001	61435500		chr13	80583001	80583500		chr17	94943501	94944000
chr10	71447001	71447500		chr13	109822501	109823000		chr18	15004501	15005000
chr10	72658501	72659000		chr14	13570501	13571000		chr18	64732501	64733000
chr10	78234501	78235000		chr14	16578001	16578500		chr18	66814001	66814500
chr10	90714501	90715000		chr14	65069501	65070000		chr18	66834001	66834500
chr11	8810001	8810500		chr14	80326001	80326500		chr18	78320001	78320500
chr11	9120001	9120500		chr14	87201001	87201500		chr19	36224001	36224500
chr11	9945001	9945500		chr14	93103501	93104000		chr19	57430001	57430500
chr11	14380501	14381000		chr14	98701001	98701500		chrX	47288001	47288500
chr11	19478501	19479000		chr14	116855501	116856000		chrX	60022001	60022500
chr11	31733001	31733500		chr15	10753501	10754000		chrX	108364001	108364500
chr11	92517501	92518000		chr15	20736001	20736500
chr11	112714001	112714500		chr15	21364501	21365000
chr11	112807001	112807500		chr15	22715501	22716000
chr11	120155001	120155500		chr15	45274501	45275000
chr12	6661001	6661500		chr15	50190501	50191000
chr12	6715001	6715500		chr15	50239501	50240000
chr12	11609501	11610000		chr15	97085501	97086000
chr12	31562001	31562500		chr16	14613001	14613500
chr12	46432001	46432500		chr16	35684001	35684500
chr12	64744001	64744500		chr16	38558501	38559000
chr12	90857001	90857500		chr16	38613001	38613500
chr13	30641501	30642000		chr16	40545001	40545500
chr13	47469501	47470000		chr16	42986501	42987000
chr13	89597501	89598000		chr16	59826501	59827000
chr14	10538501	10539000		chr16	63924001	63924500
chr14	12284001	12284500		chr16	82435501	82436000
chr14	13185501	13186000		chr16	89458501	89459000
chr14	13513001	13513500		chr17	23943501	23944000
chr14	16011001	16011500		chr17	53242001	53242500
chr14	19097501	19098000		chr17	64028501	64029000
chr14	51774001	51774500		chr17	80942501	80943000
chr14	70012001	70012500		chr17	80943001	80943500
chr14	84797001	84797500		chr17	80950001	80950500
chr14	119399501	119400000		chr17	80958001	80958500
chr15	23083001	23083500		chr17	80959501	80960000
chr15	28357001	28357500		chr17	80960001	80960500
chr15	34159501	34160000		chr17	94942501	94943000
chr15	39823001	39823500		chr17	94943501	94944000
chr15	54388001	54388500		chr18	14388501	14389000
chr15	68261001	68261500		chr19	34841501	34842000
chr15	73667001	73667500		chr19	36224501	36225000
chr15	78365501	78366000		chr19	48646001	48646500
chr16	12402001	12402500		chrX	7860001	7860500
chr16	17945501	17946000		chrX	23107001	23107500
chr16	26415001	26415500		chrX	58495001	58495500
chr16	30965501	30966000		chrX	72485501	72486000
chr16	31328001	31328500		chrX	97169501	97170000
chr16	41221001	41221500		chrX	101958501	101959000
chr16	45274501	45275000		chrX	124954001	124954500
chr16	63433501	63434000		chrX	165446001	165446500
chr16	65538001	65538500
chr16	66619501	66620000
chr16	77521001	77521500
chr16	89734001	89734500
chr17	55702501	55703000
chr17	58399001	58399500
chr17	90784501	90785000
chr18	5146501	5147000
chr18	7342001	7342500
chr18	14419001	14419500
chr18	29446501	29447000
chr18	71226001	71226500
chr19	9062001	9062500
chr19	19196001	19196500
chr19	38487001	38487500
chr19	43361001	43361500
chr19	49673501	49674000
chrX	12100501	12101000
chrX	17760001	17760500
chrX	22879501	22880000
chrX	48816001	48816500
chrX	56153001	56153500
chrX	57017001	57017500
chrX	66268501	66269000
chrX	66352501	66353000
chrX	96163001	96163500
chrX	106092001	106092500
chrX	124013501	124014000
chrX	128589501	128590000
chrX	142438001	142438500
chrX	142837501	142838000
chrX	155928501	155929000
chrX	159276001	159276500
chrX	164605001	164605500
