# Supplementary material for: MORC1 represses transposable elements in the mouse male germline
Source: Nat Commun. 2014 Dec 12;5:5795. doi: 10.1038/ncomms6795 (PMC4268658; doi:10.1038/ncomms6795)
Supplement: Supplementary Data 5 — DMRs adjacent to genes. [file ncomms6795-s6.xlsx]

## Sheet: Sheet1
Supplementary Data 5. DMRs adjacent to genes.
Genes with DMR within 1kb of TSS
Gene	Transcript	TSS within DMR?	Significant expression change
Kat2b	ENSMUST00000164390	No	Upregulated at P10 (2.29 fold increase)
Svs4	ENSMUST00000017142	No
Dtd2	ENSMUST00000021339	No
Rabl3	ENSMUST00000023524	No
Gtf2e1	ENSMUST00000023525	No
Neb	ENSMUST00000036934	Yes	Upregulated at P10 (2.47 fold increase)
Usp28	ENSMUST00000047349	No
Cdkl4	ENSMUST00000086545	Yes	Upregulated at P10 (6.16 fold increase)
Pdcd7	ENSMUST00000048184	No
Macc1	ENSMUST00000048880	No
Acn9	ENSMUST00000040826	No
AU021092	ENSMUST00000050160	No
Bmpr1b	ENSMUST00000106232	No
Dlg2	ENSMUST00000098308	No
Pign	ENSMUST00000073314	No
Tmc2	ENSMUST00000077988	Yes	Upregulated at P10 (3.64 fold increase)
Serpina3c	ENSMUST00000085050	No
Acot1	ENSMUST00000168120	No
Cyp2c69	ENSMUST00000168838	No
Ifnz	ENSMUST00000105144	No
